# Supplementary material for: Buthalital and methitural – 5,5-substituted derivatives of 2-thio­barbituric acid forming the same type of hydrogen-bonded chain
Source: Acta Crystallogr E Crystallogr Commun. 2017 Nov 21;73(Pt 12):1908–12. doi: 10.1107/S205698901701653X (PMC5730250; doi:10.1107/S205698901701653X)
Supplement: Supplementary file 1 [file e-73-01908-sup1.cif]

##############################################################################
#                                                                            #
# This CIF contains the data in a paper accepted for publication in          #
# Acta Crystallographica Section E. It conforms to the requirements of       #
# Notes for Authors for Acta Crystallographica Section E, and has been       #
# peer reviewed under the auspices of the IUCr Commission on Journals.       #
#                                                                            #
# Full details of the Crystallographic Information File format               #
# are given in the paper "The Crystallographic Information File (CIF):       #
# a New Standard Archive File for Crystallography" by S. R. Hall, F. H.      #
# Allen and I. D. Brown [Acta Cryst. (1991), A47, 655-685].                  #
#                                                                            #
# The current version of the core CIF dictionary is obtainable from          #
# ftp://ftp.iucr.org/pub/cif_core.dic.                                       #
#                                                                            #
# Software is freely available for graphical display of the structure(s)     #
# in this CIF. For information consult the CIF software page                 #
# http://www.iucr.org/resources/cif/software.                                #
#                                                                            #
# This file may be used for bona fide research purposes within the           #
# scientific community so long as proper attribution is given to the journal # 
# article from which it was obtained.                                        #
#                                                                            #
##############################################################################
data_I
_audit_creation_method     SHELXL-2014/6
_chemical_name_systematic
;
5-(2-Methylpropyl)-5-(prop-2-en-1-yl)-2-sulfanylidene-1,3-diazinane-4,6-dione
;
_chemical_name_common
              'Buthalital (Bayinal, Baytinal, Thialbutal, Transithal, Ulbreval)'
_chemical_formula_moiety     'C11 H16 N2 O2 S'
_chemical_formula_sum     'C11 H16 N2 O2 S'
_chemical_formula_iupac     'C11 H16 N2 O2 S'
_chemical_formula_weight     240.32
_chemical_melting_point     ?
_shelx_space_group_comment
;
The symmetry employed for this shelxl refinement is uniquely defined
by the following loop, which should always be used as a source of
symmetry information in preference to the above space-group names.
They are only intended as comments.
;
_space_group_crystal_system     monoclinic
_space_group_name_H-M_alt     'P 21/n'
_space_group_name_Hall     '-P 2yn'
loop_
    _space_group_symop_operation_xyz
    'x, y, z'
    '-x+1/2, y+1/2, -z+1/2'
    '-x, -y, -z'
    'x-1/2, -y-1/2, z-1/2'
_cell_length_a     8.7271(6)
_cell_length_b     11.6521(4)
_cell_length_c     12.5400(8)
_cell_angle_alpha     90
_cell_angle_beta     96.539(2)
_cell_angle_gamma     90
_cell_volume     1266.89(13)
_cell_formula_units_Z     4
_cell_measurement_reflns_used     10435
_cell_measurement_theta_min     2.91
_cell_measurement_theta_max     27.48
_cell_measurement_temperature     120(2)
_exptl_crystal_description     prism
_exptl_crystal_colour     colourless
_exptl_crystal_size_max     0.400
_exptl_crystal_size_mid     0.100
_exptl_crystal_size_min     0.050
_exptl_crystal_density_diffrn     1.260
_exptl_crystal_density_meas     ?
_exptl_crystal_density_method     ?
_exptl_crystal_F_000     512
_exptl_absorpt_coefficient_mu     0.244
_exptl_absorpt_correction_type     multi-scan
_exptl_absorpt_process_details
;
(SADABS; Sheldrick, 2007)
;
_shelx_estimated_absorpt_T_min     0.909
_shelx_estimated_absorpt_T_max     0.988
_exptl_absorpt_correction_T_min     0.92359
_exptl_absorpt_correction_T_max     1.00000
_diffrn_ambient_temperature     120(2)
_diffrn_radiation_type     MoK\a
_diffrn_radiation_wavelength     0.71073
_diffrn_radiation_source     'Bruker-Nonius FR591 rotating anode'
_diffrn_radiation_monochromator     'graphite'
_diffrn_measurement_device_type
                               'Bruker--Nonius Roper CCD camera on \k-goniostat'
_diffrn_measurement_method     '\f & \w scans'
_diffrn_detector_area_resol_mean     9.091
_diffrn_reflns_number     9476
_diffrn_reflns_av_R_equivalents     0.0669
_diffrn_reflns_theta_min     3.270
_diffrn_reflns_theta_max     26.364
_diffrn_reflns_theta_full     25.242
_diffrn_measured_fraction_theta_max     0.973
_diffrn_measured_fraction_theta_full     0.987
_diffrn_reflns_limit_h_min     -9
_diffrn_reflns_limit_h_max     10
_diffrn_reflns_limit_k_min     -12
_diffrn_reflns_limit_k_max     13
_diffrn_reflns_limit_l_min     -15
_diffrn_reflns_limit_l_max     14
_refine_special_details     ?
_reflns_number_total     2519
_reflns_number_gt     1833
_reflns_threshold_expression     'I > 2\s(I)'
_refine_ls_structure_factor_coef     Fsqd
_refine_ls_matrix_type     full
_refine_ls_R_factor_all     0.0736
_refine_ls_R_factor_gt     0.0452
_refine_ls_wR_factor_gt     0.0968
_refine_ls_wR_factor_ref     0.1076
_refine_ls_goodness_of_fit_ref     1.042
_refine_ls_restrained_S_all     1.042
_refine_ls_number_reflns     2519
_refine_ls_number_parameters     170
_refine_ls_number_restraints     2
_refine_ls_hydrogen_treatment     mixed
_refine_ls_weighting_scheme     calc
_refine_ls_weighting_details
              'w=1/[\s^2^(Fo^2^)+(0.0431P)^2^+0.2810P] where P=(Fo^2^+2Fc^2^)/3'
_atom_sites_solution_hydrogens     mixed
_atom_sites_solution_primary     direct
_atom_sites_solution_secondary     difmap
_refine_ls_shift/su_max     0.000
_refine_ls_shift/su_mean     0.000
_refine_diff_density_max     0.312
_refine_diff_density_min     -0.269
_refine_ls_extinction_method
;
SHELXL2014 (Sheldrick, 2015b)
;
_refine_ls_extinction_coef     0.011(2)
_refine_ls_extinction_expression
                                  'Fc^*^=kFc[1+0.001xFc^2^\l^3^/sin(2\q)]^-1/4^'
loop_
    _atom_type_symbol
    _atom_type_description
    _atom_type_scat_dispersion_real
    _atom_type_scat_dispersion_imag
    _atom_type_scat_source
    'C' 'C' 0.0033 0.0016
                         'International Tables Vol C Tables 4.2.6.8 and 6.1.1.4'
    'H' 'H' 0.0000 0.0000
                         'International Tables Vol C Tables 4.2.6.8 and 6.1.1.4'
    'N' 'N' 0.0061 0.0033
                         'International Tables Vol C Tables 4.2.6.8 and 6.1.1.4'
    'O' 'O' 0.0106 0.0060
                         'International Tables Vol C Tables 4.2.6.8 and 6.1.1.4'
    'S' 'S' 0.1246 0.1234
                         'International Tables Vol C Tables 4.2.6.8 and 6.1.1.4'
_computing_data_collection
;
COLLECT (Hooft, 1998)
;
_computing_cell_refinement
;
DENZO (Otwinowski & Minor, 1997) and COLLECT (Hooft, 1998)
;
_computing_data_reduction
;
DENZO (Otwinowski & Minor, 1997) and COLLECT (Hooft, 1998)
;
_computing_structure_solution
;
SHELXT (Sheldrick, 2015a)
;
_computing_structure_refinement
;
SHELXL2014 (Sheldrick, 2015b)
;
_computing_molecular_graphics
;
XP in SHELXTL (Sheldrick, 2008) and Mercury (Macrae <i>et al.</i>,
2006)
;
_computing_publication_material
;
PLATON (Spek, 2009), publCIF (Westrip, 2010) and <i>TOPOS</i>
(Blatov, 2006)
;
loop_
    _atom_site_type_symbol
    _atom_site_label
    _atom_site_fract_x
    _atom_site_fract_y
    _atom_site_fract_z
    _atom_site_U_iso_or_equiv
    _atom_site_adp_type
    _atom_site_calc_flag
    _atom_site_occupancy
    _atom_site_disorder_assembly
    _atom_site_disorder_group
    S S2 0.13456(7) 0.87633(4) 0.94050(5) 0.0259(2) Uani d 1 . .
    O O4 0.42805(18) 0.66380(11) 0.69496(13) 0.0256(4) Uani d 1 . .
    O O6 0.26955(18) 1.04475(11) 0.60757(12) 0.0261(4) Uani d 1 . .
    N N1 0.2119(2) 0.95525(14) 0.75707(14) 0.0197(4) Uani d 1 . .
    H H1 0.162(3) 1.0169(17) 0.771(2) 0.036(7) Uiso d 1 . .
    N N3 0.2876(2) 0.76850(14) 0.79944(14) 0.0192(4) Uani d 1 . .
    H H3 0.282(3) 0.7101(16) 0.8409(17) 0.030(7) Uiso d 1 . .
    C C2 0.2138(2) 0.86637(16) 0.82860(17) 0.0181(5) Uani d 1 . .
    C C4 0.3650(2) 0.75482(16) 0.71139(17) 0.0196(5) Uani d 1 . .
    C C5 0.3698(2) 0.85445(16) 0.63413(17) 0.0187(5) Uani d 1 . .
    C C6 0.2810(2) 0.95949(16) 0.66426(17) 0.0193(5) Uani d 1 . .
    C C7 0.2939(3) 0.81243(17) 0.52224(17) 0.0225(5) Uani d 1 . .
    H H7A 0.3022 0.8740 0.4689 0.034(7) Uiso calc 1 . .
    H H7B 0.3518 0.7451 0.5000 0.034(7) Uiso calc 1 . .
    C C8 0.1275(3) 0.7801(2) 0.52146(18) 0.0286(5) Uani d 1 . .
    H H8 0.0538 0.8398 0.5236 0.038(7) Uiso calc 1 . .
    C C9 0.0781(3) 0.6733(2) 0.5180(2) 0.0397(7) Uani d 1 . .
    H H9A 0.1494 0.6119 0.5157 0.054(9) Uiso calc 1 . .
    H H9B -0.0287 0.6576 0.5176 0.051(8) Uiso calc 1 . .
    C C10 0.5409(3) 0.88428(17) 0.62406(17) 0.0221(5) Uani d 1 . .
    H H10A 0.5867 0.8189 0.5884 0.029(6) Uiso calc 1 . .
    H H10B 0.5423 0.9512 0.5756 0.025(6) Uiso calc 1 . .
    C C11 0.6456(3) 0.9114(2) 0.7264(2) 0.0322(6) Uani d 1 . .
    H H11 0.6314 0.8501 0.7802 0.052(8) Uiso calc 1 . .
    C C12 0.6132(3) 1.0262(3) 0.7760(2) 0.0494(8) Uani d 1 . .
    H H12A 0.6195 1.0872 0.7228 0.074(11) Uiso calc 1 . .
    H H12B 0.6895 1.0404 0.8382 0.076(10) Uiso calc 1 . .
    H H12C 0.5096 1.0254 0.7990 0.074(11) Uiso calc 1 . .
    C C13 0.8130(3) 0.9075(3) 0.7015(3) 0.0484(8) Uani d 1 . .
    H H13A 0.8366 0.8305 0.6764 0.068(10) Uiso calc 1 . .
    H H13B 0.8819 0.9256 0.7666 0.069(10) Uiso calc 1 . .
    H H13C 0.8278 0.9639 0.6456 0.049(8) Uiso calc 1 . .
loop_
    _atom_site_aniso_label
    _atom_site_aniso_U_11
    _atom_site_aniso_U_22
    _atom_site_aniso_U_33
    _atom_site_aniso_U_12
    _atom_site_aniso_U_13
    _atom_site_aniso_U_23
    S2 0.0311(4) 0.0251(3) 0.0237(3) 0.0012(2) 0.0123(3) 0.0027(2)
    O4 0.0280(9) 0.0144(7) 0.0365(10) 0.0023(6) 0.0129(7) 0.0001(6)
    O6 0.0392(10) 0.0170(8) 0.0238(9) 0.0019(6) 0.0113(7) 0.0035(6)
    N1 0.0239(11) 0.0145(9) 0.0222(10) 0.0010(7) 0.0086(8) 0.0010(7)
    N3 0.0234(10) 0.0139(9) 0.0212(10) 0.0015(7) 0.0063(8) 0.0034(7)
    C2 0.0164(11) 0.0172(10) 0.0203(11) -0.0026(8) 0.0002(9) -0.0009(8)
    C4 0.0164(11) 0.0178(11) 0.0248(12) -0.0042(8) 0.0031(9) -0.0019(8)
    C5 0.0214(12) 0.0154(10) 0.0205(11) -0.0015(8) 0.0074(9) -0.0004(8)
    C6 0.0222(12) 0.0160(10) 0.0200(12) -0.0020(8) 0.0042(9) -0.0018(8)
    C7 0.0262(13) 0.0213(11) 0.0207(12) -0.0024(9) 0.0063(10) -0.0025(8)
    C8 0.0259(13) 0.0358(13) 0.0240(13) -0.0013(10) 0.0028(10) -0.0040(10)
    C9 0.0355(16) 0.0477(16) 0.0343(15) -0.0172(13) -0.0032(12) 0.0032(11)
    C10 0.0238(12) 0.0215(11) 0.0225(12) -0.0024(8) 0.0088(10) 0.0005(8)
    C11 0.0269(14) 0.0405(14) 0.0287(14) -0.0073(10) 0.0016(11) 0.0039(10)
    C12 0.0388(18) 0.068(2) 0.0405(17) -0.0152(14) 0.0031(14) -0.0245(15)
    C13 0.0291(16) 0.066(2) 0.0496(19) -0.0035(13) 0.0025(14) 0.0078(15)
_geom_special_details
;
 All esds (except the esd in the dihedral angle between two l.s. planes)
 are estimated using the full covariance matrix.  The cell esds are taken
 into account individually in the estimation of esds in distances, angles
 and torsion angles; correlations between esds in cell parameters are only
 used when they are defined by crystal symmetry.  An approximate (isotropic)
 treatment of cell esds is used for estimating esds involving l.s. planes.
;
loop_
    _geom_bond_atom_site_label_1
    _geom_bond_atom_site_label_2
    _geom_bond_site_symmetry_2
    _geom_bond_distance
    _geom_bond_publ_flag
    S2 C2 . 1.638(2) ?
    O4 C4 . 1.223(2) ?
    O6 C6 . 1.219(2) ?
    N1 C2 . 1.369(3) ?
    N1 C6 . 1.371(3) ?
    N1 H1 . 0.867(16) ?
    N3 C4 . 1.367(3) ?
    N3 C2 . 1.379(3) ?
    N3 H3 . 0.861(16) ?
    C4 C5 . 1.516(3) ?
    C5 C6 . 1.519(3) ?
    C5 C10 . 1.552(3) ?
    C5 C7 . 1.561(3) ?
    C7 C8 . 1.499(3) ?
    C7 H7A . 0.9900 ?
    C7 H7B . 0.9900 ?
    C8 C9 . 1.315(3) ?
    C8 H8 . 0.9500 ?
    C9 H9A . 0.9500 ?
    C9 H9B . 0.9500 ?
    C10 C11 . 1.522(3) ?
    C10 H10A . 0.9900 ?
    C10 H10B . 0.9900 ?
    C11 C12 . 1.515(4) ?
    C11 C13 . 1.529(4) ?
    C11 H11 . 1.0000 ?
    C12 H12A . 0.9800 ?
    C12 H12B . 0.9800 ?
    C12 H12C . 0.9800 ?
    C13 H13A . 0.9800 ?
    C13 H13B . 0.9800 ?
    C13 H13C . 0.9800 ?
loop_
    _geom_angle_atom_site_label_1
    _geom_angle_atom_site_label_2
    _geom_angle_atom_site_label_3
    _geom_angle_site_symmetry_1
    _geom_angle_site_symmetry_3
    _geom_angle
    _geom_angle_publ_flag
    C2 N1 C6 . . 127.57(17) ?
    C2 N1 H1 . . 117.7(17) ?
    C6 N1 H1 . . 114.8(17) ?
    C4 N3 C2 . . 126.79(17) ?
    C4 N3 H3 . . 117.7(16) ?
    C2 N3 H3 . . 115.5(16) ?
    N1 C2 N3 . . 115.02(18) ?
    N1 C2 S2 . . 122.21(15) ?
    N3 C2 S2 . . 122.77(15) ?
    O4 C4 N3 . . 120.68(18) ?
    O4 C4 C5 . . 120.70(19) ?
    N3 C4 C5 . . 118.62(17) ?
    C4 C5 C6 . . 113.95(17) ?
    C4 C5 C10 . . 108.69(17) ?
    C6 C5 C10 . . 111.26(16) ?
    C4 C5 C7 . . 107.13(16) ?
    C6 C5 C7 . . 107.46(17) ?
    C10 C5 C7 . . 108.11(16) ?
    O6 C6 N1 . . 120.64(18) ?
    O6 C6 C5 . . 121.44(18) ?
    N1 C6 C5 . . 117.91(17) ?
    C8 C7 C5 . . 113.35(17) ?
    C8 C7 H7A . . 108.9 ?
    C5 C7 H7A . . 108.9 ?
    C8 C7 H7B . . 108.9 ?
    C5 C7 H7B . . 108.9 ?
    H7A C7 H7B . . 107.7 ?
    C9 C8 C7 . . 123.4(2) ?
    C9 C8 H8 . . 118.3 ?
    C7 C8 H8 . . 118.3 ?
    C8 C9 H9A . . 120.0 ?
    C8 C9 H9B . . 120.0 ?
    H9A C9 H9B . . 120.0 ?
    C11 C10 C5 . . 117.95(18) ?
    C11 C10 H10A . . 107.8 ?
    C5 C10 H10A . . 107.8 ?
    C11 C10 H10B . . 107.8 ?
    C5 C10 H10B . . 107.8 ?
    H10A C10 H10B . . 107.2 ?
    C12 C11 C10 . . 114.0(2) ?
    C12 C11 C13 . . 109.7(2) ?
    C10 C11 C13 . . 108.5(2) ?
    C12 C11 H11 . . 108.1 ?
    C10 C11 H11 . . 108.1 ?
    C13 C11 H11 . . 108.1 ?
    C11 C12 H12A . . 109.5 ?
    C11 C12 H12B . . 109.5 ?
    H12A C12 H12B . . 109.5 ?
    C11 C12 H12C . . 109.5 ?
    H12A C12 H12C . . 109.5 ?
    H12B C12 H12C . . 109.5 ?
    C11 C13 H13A . . 109.5 ?
    C11 C13 H13B . . 109.5 ?
    H13A C13 H13B . . 109.5 ?
    C11 C13 H13C . . 109.5 ?
    H13A C13 H13C . . 109.5 ?
    H13B C13 H13C . . 109.5 ?
loop_
    _geom_torsion_atom_site_label_1
    _geom_torsion_atom_site_label_2
    _geom_torsion_atom_site_label_3
    _geom_torsion_atom_site_label_4
    _geom_torsion_site_symmetry_1
    _geom_torsion_site_symmetry_2
    _geom_torsion_site_symmetry_3
    _geom_torsion_site_symmetry_4
    _geom_torsion
    _geom_torsion_publ_flag
    C6 N1 C2 N3 . . . . -3.7(3) ?
    C6 N1 C2 S2 . . . . 176.16(17) ?
    C4 N3 C2 N1 . . . . 4.2(3) ?
    C4 N3 C2 S2 . . . . -175.64(17) ?
    C2 N3 C4 O4 . . . . 178.9(2) ?
    C2 N3 C4 C5 . . . . -1.6(3) ?
    O4 C4 C5 C6 . . . . 177.91(19) ?
    N3 C4 C5 C6 . . . . -1.6(3) ?
    O4 C4 C5 C10 . . . . -57.4(2) ?
    N3 C4 C5 C10 . . . . 123.1(2) ?
    O4 C4 C5 C7 . . . . 59.2(3) ?
    N3 C4 C5 C7 . . . . -120.3(2) ?
    C2 N1 C6 O6 . . . . 179.9(2) ?
    C2 N1 C6 C5 . . . . 0.6(3) ?
    C4 C5 C6 O6 . . . . -177.20(19) ?
    C10 C5 C6 O6 . . . . 59.5(3) ?
    C7 C5 C6 O6 . . . . -58.7(2) ?
    C4 C5 C6 N1 . . . . 2.0(3) ?
    C10 C5 C6 N1 . . . . -121.3(2) ?
    C7 C5 C6 N1 . . . . 120.6(2) ?
    C4 C5 C7 C8 . . . . 62.7(2) ?
    C6 C5 C7 C8 . . . . -60.1(2) ?
    C10 C5 C7 C8 . . . . 179.67(17) ?
    C5 C7 C8 C9 . . . . -106.1(3) ?
    C4 C5 C10 C11 . . . . -55.6(2) ?
    C6 C5 C10 C11 . . . . 70.6(2) ?
    C7 C5 C10 C11 . . . . -171.58(18) ?
    C5 C10 C11 C12 . . . . -71.7(3) ?
    C5 C10 C11 C13 . . . . 165.64(19) ?
loop_
    _geom_hbond_atom_site_label_D
    _geom_hbond_atom_site_label_H
    _geom_hbond_atom_site_label_A
    _geom_hbond_site_symmetry_A
    _geom_hbond_distance_DH
    _geom_hbond_distance_HA
    _geom_hbond_distance_DA
    _geom_hbond_angle_DHA
    N1 H1 O4 2_556 0.867(16) 1.952(17) 2.815(2) 174(2)
    N3 H3 O6 2_546 0.861(16) 2.097(17) 2.922(2) 160(2)
_shelx_hkl_file
;
   2   0   0  705.22   29.60
  -2   0   0  723.02   37.18
  -3   0   0    0.51    0.66
   3   0   0    1.15    0.75
  -4   0   0  150.66    5.32
   4   0   0  151.33    7.01
   5   0   0    2.00    1.16
  -5   0   0   -0.16    0.71
  -6   0   0    2.00    1.37
   6   0   0    1.68    1.21
   7   0   0   -0.46    0.99
  -7   0   0    0.72    1.07
  -8   0   0   17.31    2.94
   8   0   0   14.73    2.61
  -9   0   0    1.64    1.56
   9   0   0    2.39    1.64
  10   0   0    1.33    1.69
   2  -1   0    5.79    0.83
  -2  -1   0    5.40    0.73
   2   1   0    5.22    0.74
  -2   1   0    3.95    1.06
   3  -1   0   28.88    2.05
  -3  -1   0   24.28    1.74
  -3   1   0   23.90    1.92
   3   1   0   27.16    1.81
   4  -1   0   21.72    1.53
  -4  -1   0   22.15    1.86
  -4   1   0   21.83    1.98
   4   1   0   21.32    1.53
   5  -1   0    2.12    0.84
  -5  -1   0   -0.51    0.74
   5   1   0   -0.84    1.19
  -5   1   0   -1.23    1.16
   6  -1   0   33.74    3.31
  -6  -1   0   31.69    2.44
   6   1   0   27.88    3.37
  -6   1   0   33.80    2.25
  -7  -1   0   -0.01    1.03
   7  -1   0    5.17    1.84
  -7   1   0    3.14    1.39
   7   1   0    2.22    1.29
   8  -1   0    6.97    1.58
  -8  -1   0   11.52    2.29
   8   1   0    9.02    2.42
  -8   1   0    7.10    2.18
  -9  -1   0   -0.45    1.45
   9  -1   0   -1.18    1.46
  -9   1   0    0.59    1.33
   9   1   0    2.36    2.38
  10  -1   0    6.13    2.05
  10   1   0    1.32    1.90
   0  -2   0    1.12    0.47
   0   2   0    0.72    0.59
   1  -2   0  182.09    8.96
  -1  -2   0  187.12    9.91
  -2  -2   0   77.74    4.15
   2  -2   0   76.59    3.20
  -2   2   0   75.03    3.77
   2   2   0   77.21    4.93
  -3  -2   0   46.74    2.36
   3  -2   0   48.65    2.44
  -3   2   0   45.75    3.08
   3   2   0   42.64    2.44
  -4  -2   0   63.55    3.33
   4  -2   0   61.84    3.51
   4   2   0   63.06    3.36
  -4   2   0   60.00    2.92
  -5  -2   0  121.58    4.36
   5  -2   0  116.87    6.16
   5   2   0  121.71    6.26
  -5   2   0  123.61    6.11
  -6  -2   0    0.14    0.85
   6  -2   0    0.11    0.82
  -6   2   0    0.31    0.93
   6   2   0   -0.72    0.71
   7  -2   0   21.39    2.95
  -7  -2   0   22.02    2.07
   7   2   0   21.04    2.87
  -7   2   0   17.19    2.32
   8  -2   0   -0.31    0.99
  -8  -2   0    0.16    1.34
   8   2   0   -0.39    1.26
  -8   2   0    0.22    1.39
   9  -2   0   15.18    3.28
  -9  -2   0   13.31    2.86
   9   2   0   18.73    3.08
  -9   2   0   13.77    2.76
  10  -2   0    2.79    2.43
  10   2   0    0.12    1.72
   0  -3   0    1.06    0.73
   0   3   0    0.95    0.64
   0   3   0    0.78    0.21
  -1  -3   0   40.39    2.67
   1  -3   0   41.14    2.45
   1  -3   0   38.80    2.32
   1   3   0   40.78    1.99
  -1   3   0   41.46    1.78
   2  -3   0  186.17    8.48
  -2  -3   0  184.67    8.71
  -2   3   0  172.88   10.70
   2   3   0  189.17    7.99
  -3  -3   0   18.54    1.42
   3  -3   0   19.98    1.87
  -3   3   0   20.41    1.88
   3   3   0   21.55    1.60
   4  -3   0   45.54    3.41
  -4  -3   0   52.99    3.54
   4   3   0   53.69    2.69
  -4   3   0   49.43    3.61
  -5  -3   0   17.16    1.93
   5  -3   0   17.86    1.72
  -5   3   0   15.82    1.85
   5   3   0   18.67    2.11
  -6  -3   0    4.27    1.49
   6  -3   0    2.42    0.99
  -6   3   0    1.36    1.38
   6   3   0    0.19    0.71
   7  -3   0    1.67    0.95
  -7  -3   0    4.14    1.76
  -7   3   0    3.85    1.26
   7   3   0    1.95    1.07
  -8  -3   0    1.69    1.28
   8  -3   0   -0.96    1.10
   8   3   0   -0.94    1.63
  -8   3   0   -1.42    1.23
   9  -3   0    2.86    1.46
  -9  -3   0    7.93    2.56
  -9   3   0   -0.91    2.20
   9   3   0    4.93    1.78
  10  -3   0   18.68    3.42
  10   3   0   18.02    3.23
   0  -4   0  155.21    5.64
   0   4   0  150.39    4.42
   0   4   0  148.37   12.50
   0   4   0  158.73   11.91
   1  -4   0   52.97    4.28
  -1  -4   0   53.06    3.99
   1  -4   0   50.40    2.86
   1   4   0   52.61    3.86
   1   4   0   51.64    3.80
  -1   4   0   53.34    3.51
  -2  -4   0   83.62    3.93
   2  -4   0   80.98    3.47
   2  -4   0   81.25    5.36
  -2   4   0   82.74    5.87
   2   4   0   87.74    4.59
   3  -4   0   56.77    3.71
  -3  -4   0   51.71    3.08
   3   4   0   50.71    2.86
  -3   4   0   49.55    3.57
  -4  -4   0   92.12    4.44
   4  -4   0   85.92    5.03
   4   4   0   94.46    4.27
  -4   4   0   82.03    5.30
  -5  -4   0   20.14    1.71
   5  -4   0   22.31    2.43
  -5   4   0   24.15    2.82
   5   4   0   19.48    1.99
   6  -4   0    7.97    1.87
  -6  -4   0    7.98    1.53
  -6   4   0    9.51    1.55
   6   4   0    6.89    1.04
   7  -4   0   -1.07    0.99
  -7  -4   0    0.62    0.98
  -7   4   0    0.88    0.90
   7   4   0    2.04    1.43
   8  -4   0    1.30    1.24
  -8  -4   0    1.40    1.65
   8   4   0    2.22    1.40
  -8   4   0    0.58    1.27
   9  -4   0    4.72    2.02
  -9  -4   0    6.64    2.08
   9   4   0    8.02    2.26
  10  -4   0    9.06    2.55
  10   4   0   10.81    3.31
   0   5   0   -0.03    0.69
   0   5   0    0.28    0.16
   0   5   0   -0.22    0.15
   1  -5   0    5.96    0.53
  -1  -5   0    6.23    0.58
   1  -5   0    4.72    1.20
   1   5   0    5.56    0.52
  -1   5   0    5.27    0.54
   1   5   0    5.15    0.86
   2  -5   0   44.66    2.37
  -2  -5   0   39.72    2.24
   2  -5   0   39.26    2.77
   2   5   0   44.48    3.11
  -2   5   0   41.61    2.79
   3  -5   0   90.83    5.01
  -3  -5   0   82.76    3.66
   3  -5   0   81.46    4.69
  -3   5   0   81.44    5.07
   3   5   0   84.05    4.48
   4  -5   0    7.99    1.12
  -4  -5   0    9.28    1.07
   4   5   0    7.99    1.14
  -4   5   0   10.37    1.41
   5  -5   0    9.71    1.46
  -5  -5   0    6.11    1.19
  -5   5   0    5.32    1.35
   5   5   0    8.31    1.17
   6  -5   0    7.64    1.44
  -6  -5   0    6.52    1.08
  -6   5   0    3.36    1.20
   6   5   0   10.27    1.47
   7  -5   0   -1.25    0.95
  -7  -5   0    1.66    1.40
   7   5   0    0.33    1.02
  -7   5   0   -0.08    1.04
  -8  -5   0    0.94    1.26
   8  -5   0    0.83    1.26
  -8   5   0    1.91    2.33
   8   5   0    1.48    1.58
  -9  -5   0    6.38    2.04
   9  -5   0    8.37    2.79
   9   5   0   10.30    2.10
  10  -5   0    3.91    2.83
  10   5   0    3.99    2.19
   0   6   0    0.17    0.08
   0   6   0   -0.06    0.10
   0   6   0   -0.37    0.77
   1  -6   0    0.86    1.15
  -1   6   0    0.90    0.42
  -1   6   0    1.02    0.42
   1   6   0   -0.24    0.76
  -2  -6   0   44.18    3.26
   2  -6   0   39.60    3.68
   2  -6   0   39.50    3.47
   2   6   0   40.69    2.64
   2   6   0   45.82    4.62
  -2   6   0   36.90    2.80
   3  -6   0   12.06    1.59
  -3  -6   0   12.96    0.94
   3  -6   0   13.36    1.36
   3   6   0   13.98    1.58
  -3   6   0   10.66    1.43
   4  -6   0    0.70    0.99
   4  -6   0    1.00    0.84
  -4  -6   0   -0.13    0.74
  -4   6   0    0.04    0.88
   4   6   0    1.00    0.58
   5  -6   0   28.43    3.20
  -5  -6   0   28.21    1.78
   5   6   0   30.24    2.33
  -5   6   0   21.23    2.81
  -6  -6   0   29.80    2.46
   6  -6   0   33.29    3.56
  -6   6   0   33.00    2.94
   6   6   0   29.53    2.39
  -7  -6   0   16.14    2.30
   7  -6   0   12.42    2.02
   7   6   0   11.10    1.48
  -7   6   0    8.34    1.74
  -8  -6   0    5.23    2.28
   8  -6   0    2.31    1.72
  -8   6   0    1.97    1.86
   8   6   0    2.56    1.18
  -9  -6   0   14.00    2.47
   9  -6   0   16.43    3.68
   9   6   0   14.58    3.06
  10   6   0    2.12    1.76
   0   7   0   -0.47    0.58
   1  -7   0   11.62    1.22
  -1   7   0    9.80    0.95
  -1   7   0   11.50    0.87
   1   7   0   11.56    1.46
   2  -7   0   43.84    3.75
  -2  -7   0   50.60    3.33
   2  -7   0   50.62    3.04
  -2   7   0   49.47    3.53
   2   7   0   54.75    6.04
   2   7   0   50.07    2.35
   3  -7   0   17.21    1.51
  -3  -7   0   19.18    1.59
   3  -7   0   17.99    2.00
   3   7   0   19.84    1.33
  -3   7   0   16.69    1.76
   3   7   0   21.51    1.80
   4  -7   0    5.31    1.26
  -4  -7   0    7.22    1.02
   4  -7   0    7.67    1.32
   4   7   0    6.65    0.86
  -5  -7   0    4.19    0.80
   5  -7   0    6.17    1.24
   5  -7   0    2.91    1.08
   5   7   0    2.00    0.96
  -5   7   0    4.14    1.51
   6  -7   0   11.20    1.66
  -6  -7   0   12.67    1.50
   6  -7   0    5.56    2.15
  -6   7   0   11.93    2.10
   6   7   0   11.70    1.54
   7  -7   0    1.51    1.54
  -7  -7   0    1.19    1.41
   7   7   0    3.29    1.10
  -7   7   0    4.14    1.97
  -8  -7   0   10.13    2.31
  -8   7   0    2.31    2.39
   8   7   0    8.47    1.96
   9  -7   0   -0.73    1.38
  -9  -7   0    0.56    1.59
   9   7   0    0.23    1.90
   0   8   0   37.54    2.00
   1  -8   0    0.20    0.97
  -1   8   0    0.89    0.34
   1   8   0    0.25    1.22
  -1   8   0    0.81    0.36
   2  -8   0    0.27    1.30
   2  -8   0    2.07    0.54
  -2   8   0    2.79    0.70
   2   8   0    4.03    1.12
  -2   8   0    1.32    0.45
  -3  -8   0    5.02    0.75
   3  -8   0    6.63    1.09
   3  -8   0    6.01    1.21
   3   8   0    6.15    0.78
   3   8   0    7.14    1.35
  -3   8   0    4.61    0.86
   4  -8   0   80.98    4.82
   4  -8   0   76.81    9.68
  -4  -8   0   78.45    6.89
   4   8   0   84.90    4.07
  -4   8   0   76.25    5.23
   4   8   0   84.49    4.56
   5  -8   0    8.22    1.79
   5  -8   0    4.52    1.50
  -5  -8   0    4.61    1.04
   5   8   0    4.25    1.03
  -5   8   0    2.42    1.04
   6  -8   0   17.71    2.20
   6  -8   0   23.49    3.31
  -6  -8   0   15.85    1.80
   6   8   0   17.95    1.88
  -6   8   0   17.63    2.51
  -7  -8   0    3.21    1.23
   7  -8   0    1.79    1.11
   7  -8   0    3.91    1.91
  -7   8   0   -0.03    1.83
   7   8   0    2.60    0.87
  -8  -8   0   26.61    3.14
   8  -8   0   19.67    3.00
   8  -8   0   25.06    3.96
  -8   8   0   19.23    3.94
   8   8   0   23.81    2.64
   9  -8   0   -0.49    1.35
   9  -8   0   -0.13    1.53
  -9  -8   0    1.98    1.56
   9   8   0    0.19    1.22
   0   9   0    0.00    1.33
  -1   9   0    1.46    0.29
   1   9   0    2.54    1.27
  -1   9   0    1.96    0.35
   2  -9   0    0.98    1.01
   2   9   0   -0.57    0.93
  -2   9   0    0.69    0.63
  -2   9   0   -0.56    0.45
  -3  -9   0   36.54    4.72
   3  -9   0   35.10    2.49
   3  -9   0   38.40    3.13
   3   9   0   39.39    3.04
   3   9   0   36.93    2.54
  -3   9   0   33.76    2.91
   4  -9   0    9.94    1.52
   4  -9   0    7.09    1.38
  -4  -9   0    9.34    0.97
   4   9   0   10.96    1.28
  -4   9   0   11.88    1.51
   4   9   0   10.47    1.54
   5  -9   0    9.42    1.77
  -5  -9   0    4.37    0.94
   5  -9   0    4.48    1.37
   5   9   0    6.30    0.84
  -5   9   0    6.93    1.33
   5   9   0    7.19    1.45
   6  -9   0    6.94    1.50
   6  -9   0    9.28    1.65
  -6  -9   0    8.83    1.52
   6   9   0    9.26    1.54
   6   9   0    8.80    1.60
  -6   9   0    9.15    2.10
   7  -9   0   13.86    3.05
  -7  -9   0   11.63    1.78
   7  -9   0    9.68    2.19
   7   9   0   13.05    1.69
   7   9   0    9.92    2.10
  -7   9   0   14.79    2.71
   8  -9   0   -0.30    1.38
  -8  -9   0    1.63    1.42
   8  -9   0    1.87    1.62
   8   9   0    1.38    1.36
   9  -9   0    1.69    1.85
   1  10   0  114.75    6.12
   2  10   0   16.37    2.01
  -2  10   0   17.88    1.74
  -2  10   0   19.21    2.11
   3 -10   0   16.38    2.35
  -3  10   0   21.24    2.37
   3  10   0   22.17    2.40
  -3  10   0   17.17    1.96
  -4 -10   0    1.70    0.38
   4 -10   0    2.07    0.96
   4 -10   0    1.23    1.26
   4  10   0    2.68    0.49
   4  10   0   -1.04    1.07
  -4  10   0    1.46    0.78
   5 -10   0   19.40    2.88
  -5 -10   0   21.63    2.22
   5 -10   0   21.85    2.89
  -5  10   0   17.48    2.70
   5  10   0   19.48    2.66
   5  10   0   22.63    2.61
  -6 -10   0   11.07    1.68
   6 -10   0   12.10    2.58
   6 -10   0    8.45    1.84
  -6  10   0   12.71    1.85
   6  10   0   10.92    2.38
   6  10   0   14.18    1.96
   7 -10   0    2.90    1.68
   7 -10   0    3.15    1.53
   7  10   0    6.15    1.95
   7  10   0    8.10    1.90
  -7  10   0    5.77    2.48
   8 -10   0    2.05    1.89
   8  10   0    3.13    1.98
   1  11   0    4.20    1.05
  -2  11   0   53.46    7.13
   2  11   0   54.01    3.72
  -2  11   0   51.61    4.60
   3 -11   0    5.13    1.49
  -3  11   0    4.90    0.88
   3  11   0    6.79    1.41
  -3  11   0    6.48    1.01
   4 -11   0    0.11    1.50
  -4  11   0   -0.27    0.90
  -4  11   0    1.10    0.86
   4  11   0    0.24    1.14
   5 -11   0    0.46    0.68
  -5 -11   0    1.65    0.52
   5 -11   0   -0.22    1.15
  -5 -11   0    1.66    0.57
  -5  11   0    2.89    1.44
   5  11   0    1.49    1.60
   6 -11   0    5.24    1.58
  -6  11   0    6.09    1.91
   6  11   0   13.43    2.74
   7 -11   0    2.69    1.36
  -7  11   0    3.85    1.84
   7  11   0    3.19    1.78
   1  12   0    3.53    2.42
   2  12   0   28.13    3.20
  -3  12   0    0.34    0.69
   3  12   0   -0.45    1.21
  -3  12   0    0.15    0.63
  -4  12   0    0.97    0.92
   4  12   0    1.76    1.50
   5  12   0    1.23    1.58
  -5  12   0    1.45    0.83
   6 -12   0    0.75    0.89
   6  12   0   -1.36    1.45
   2  13   0   34.30    3.27
   3  13   0   22.00    3.44
   4  13   0    1.42    1.57
   5  13   0   -1.15    1.43
  10   0  -1    1.89    1.67
   9   0  -1    4.59    2.28
  -9   0   1    3.99    1.76
  -8   0   1   -0.35    1.10
   8   0  -1    0.68    0.93
   7   0  -1   41.04    4.01
  -7   0   1   39.11    3.34
  -6   0   1    1.86    1.11
   6   0  -1   -0.09    1.33
   5   0  -1   11.83    1.29
  -5   0   1   11.62    1.60
   4   0  -1   -0.45    0.95
  -4   0   1    1.37    0.90
   3   0  -1    4.93    0.90
  -3   0   1    1.92    1.03
  -2   0   1    0.49    0.84
   2   0  -1   -0.55    0.60
  -2   0  -1   -1.04    0.82
   2   0   1    0.96    1.07
  -3   0  -1  511.18   21.35
   3   0   1  531.62   21.10
  -4   0  -1    0.16    0.66
   4   0   1   -1.41    1.04
  -5   0  -1   71.72    3.72
   5   0   1   63.78    3.03
  -6   0  -1    0.01    0.74
   6   0   1    0.76    0.91
   7   0   1    0.51    0.89
  -7   0  -1    2.93    1.31
  -8   0  -1    0.70    1.59
   8   0   1    0.72    1.25
   9   0   1    2.83    1.76
  -9   0  -1    4.37    1.60
  10   0   1    0.66    1.63
  10  -1  -1    0.96    1.60
  10   1  -1    3.06    1.87
   9  -1  -1   13.59    2.61
  -9  -1   1   11.91    3.05
  -9   1   1    8.84    2.48
   9   1  -1   13.95    2.23
  -8  -1   1    2.09    1.34
   8  -1  -1    1.10    1.21
  -8   1   1    4.25    1.70
   8   1  -1   -0.19    1.09
  -7  -1   1    3.66    1.31
   7  -1  -1    0.57    1.07
   7   1  -1    3.12    1.27
  -7   1   1    1.31    0.99
   6  -1  -1   11.25    1.82
  -6  -1   1   12.89    1.87
  -6   1   1   10.51    1.39
   6   1  -1   14.69    1.63
   5  -1  -1    2.44    1.52
  -5  -1   1    2.55    1.01
  -5   1   1    2.47    1.34
   5   1  -1    1.50    0.74
  -4  -1   1  219.05    7.05
   4  -1  -1  222.33    7.94
  -4   1   1  220.05    7.47
   4   1  -1  204.20    8.34
  -3  -1   1   17.66    1.39
   3  -1  -1   15.48    1.38
  -3   1   1   21.10    1.91
   3   1  -1   21.79    1.49
   2  -1  -1   40.65    2.14
  -2  -1   1   41.44    2.19
  -2   1   1   44.77    2.70
   2   1  -1   38.14    1.98
   1  -1   1   76.63    4.19
  -1  -1  -1   78.24    3.67
  -1   1  -1   80.88    4.45
   2  -1   1  373.19   13.95
  -2  -1  -1  367.43   22.23
   2   1   1  378.01   14.20
  -2   1  -1  380.26   15.07
  -3  -1  -1   24.02    1.61
   3  -1   1   23.99    1.51
   3   1   1   26.58    2.07
  -3   1  -1   25.47    1.95
  -4  -1  -1   33.13    2.14
   4  -1   1   35.03    2.35
  -4   1  -1   31.36    2.06
   4   1   1   35.00    2.33
   5  -1   1   12.85    1.70
  -5  -1  -1   11.62    1.53
   5   1   1   10.56    1.56
  -5   1  -1   11.94    1.27
   6  -1   1   -0.26    0.85
  -6  -1  -1    1.83    1.18
   6   1   1    1.83    1.11
  -6   1  -1    0.50    1.10
   7  -1   1    2.43    1.63
  -7  -1  -1   -0.80    0.98
  -7   1  -1    0.63    1.38
   7   1   1    0.23    1.01
   8  -1   1    3.44    1.53
  -8  -1  -1    7.05    2.08
   8   1   1    7.68    1.57
  -8   1  -1    6.18    1.74
  -9  -1  -1    3.64    2.03
   9  -1   1    4.70    1.66
   9   1   1    2.67    1.44
  -9   1  -1    5.93    1.86
  10  -1   1    0.97    1.65
  10   1   1    2.01    1.63
  10  -2  -1    2.71    2.41
  10   2  -1    3.56    1.58
  -9  -2   1    1.16    2.14
   9  -2  -1    6.66    1.80
  -9   2   1    3.60    1.77
   9   2  -1    5.48    1.61
   8  -2  -1    3.38    1.35
  -8  -2   1    2.87    1.32
   8   2  -1    2.36    1.33
  -8   2   1    3.14    1.97
   7  -2  -1    1.27    1.09
  -7  -2   1    1.89    1.25
   7   2  -1    3.35    1.47
  -7   2   1    0.82    1.21
   6  -2  -1    0.16    0.90
  -6  -2   1    0.71    1.21
   6   2  -1   -0.50    0.93
  -6   2   1    0.35    0.84
  -5  -2   1   24.03    1.95
   5  -2  -1   24.24    2.01
   5   2  -1   26.02    2.02
  -5   2   1   28.24    2.03
  -4  -2   1  139.68    5.22
   4  -2  -1  143.84    4.62
  -4   2   1  144.07    7.40
   4   2  -1  135.45    5.10
  -3  -2   1  142.22    4.59
   3  -2  -1  146.81    5.90
   3   2  -1  140.75    5.12
  -3   2   1  141.68    6.86
   2  -2  -1   11.78    1.03
  -2  -2   1   12.07    0.97
  -2   2   1   10.03    1.09
   2   2  -1    9.86    0.96
   1  -2  -1  111.16    9.18
  -1  -2   1  136.97    6.98
   1  -2  -1  136.49    6.94
  -1   2   1  136.26    7.83
   1   2  -1  130.43    5.39
   1   2  -1  135.31    5.64
   0   2  -1  186.18   32.16
  -1  -2  -1   16.27    0.98
   1  -2   1   18.21    1.39
  -1   2  -1   16.03    1.15
   1   2   1   17.48    1.18
   2  -2   1  760.36   40.97
  -2  -2  -1  805.11   48.03
  -2   2  -1  802.61   34.26
   2   2   1  760.77   32.33
  -3  -2  -1  159.26    9.83
   3  -2   1  167.62    8.54
   3   2   1  160.96    9.52
  -3   2  -1  173.14    9.64
  -4  -2  -1   28.10    2.29
   4  -2   1   25.11    2.14
  -4   2  -1   28.12    2.29
   4   2   1   28.03    1.81
   5  -2   1   27.88    2.26
  -5  -2  -1   27.64    2.38
   5   2   1   28.67    2.57
  -5   2  -1   27.77    2.04
  -6  -2  -1  135.43    6.46
   6  -2   1  143.81    9.18
  -6   2  -1  137.07    9.13
   6   2   1  138.33    9.63
   7  -2   1   -0.16    1.08
  -7  -2  -1    2.48    1.57
   7   2   1   -0.88    0.95
  -7   2  -1    2.37    1.58
  -8  -2  -1    4.71    1.74
   8  -2   1    4.70    1.68
   8   2   1    3.01    1.15
  -8   2  -1    4.44    1.47
   9  -2   1   -0.07    1.29
  -9  -2  -1    0.31    2.41
  -9   2  -1   -3.13    2.49
   9   2   1    0.34    1.27
  10  -2   1    5.79    2.50
  10   2   1    6.06    2.01
  10  -3  -1    4.44    2.31
  10   3  -1    2.30    1.85
  -9  -3   1   55.76    5.91
   9  -3  -1   46.13    6.58
   9   3  -1   51.52    5.68
  -9   3   1   38.87    5.26
   8  -3  -1    3.96    2.02
  -8  -3   1    4.30    1.93
  -8   3   1   -0.11    1.89
   8   3  -1    3.76    1.39
  -7  -3   1   16.54    2.24
   7  -3  -1   15.72    2.89
   7   3  -1   12.75    2.08
  -7   3   1   14.17    2.13
   6  -3  -1   32.09    2.95
  -6  -3   1   31.53    2.16
  -6   3   1   24.60    2.85
   6   3  -1   28.75    2.33
  -5  -3   1    2.93    0.87
   5  -3  -1    1.71    1.08
   5   3  -1    2.41    0.72
  -5   3   1    1.65    0.96
   4  -3  -1   31.17    2.71
  -4  -3   1   34.04    1.98
  -4   3   1   41.06    2.75
   4   3  -1   31.75    2.38
   3  -3  -1   49.95    2.98
  -3  -3   1   48.65    2.95
  -3   3   1   52.60    3.23
   3   3  -1   54.43    2.71
  -2  -3   1   13.67    1.00
   2  -3  -1   12.03    1.41
   2  -3  -1   14.00    1.03
  -2   3   1   14.60    1.11
   2   3  -1   15.07    1.34
   1  -3  -1  424.18   18.79
   1  -3  -1  418.59   21.87
  -1  -3   1  418.47   30.41
   1   3  -1  430.32   20.23
   1   3  -1  428.21   18.71
  -1   3   1  414.23   12.55
  -1   3   1  419.47   31.94
   0  -3   1   84.79    4.98
   0  -3   1   88.06    6.41
   0   3  -1   85.93    3.93
   0   3   1   79.71    6.15
  -1  -3  -1  101.05    6.92
   1  -3   1  100.78    6.10
  -1   3  -1  101.40    6.69
   1   3   1  103.33    4.42
   2  -3   1    0.60    0.54
  -2  -3  -1    1.39    0.53
   2   3   1    2.05    0.45
  -2   3  -1    1.71    0.70
  -3  -3  -1  304.03   15.16
   3  -3   1  284.56   13.01
  -3   3  -1  272.98   15.86
   3   3   1  293.59   10.39
  -4  -3  -1    4.93    1.01
   4  -3   1    7.01    1.05
   4   3   1    6.28    1.15
  -4   3  -1    4.09    1.41
  -5  -3  -1   76.14    4.76
   5  -3   1   74.09    4.85
   5   3   1   76.64    4.36
  -5   3  -1   78.68    4.94
   6  -3   1   -0.52    0.87
  -6  -3  -1    0.27    0.86
   6   3   1    0.78    1.11
  -6   3  -1   -0.03    1.52
  -7  -3  -1   -1.15    1.40
   7  -3   1    2.22    1.18
   7   3   1    3.87    1.26
  -7   3  -1    3.03    1.44
  -8  -3  -1    2.15    1.32
   8  -3   1   -0.76    1.19
   8   3   1    1.37    1.13
  -8   3  -1   -0.66    1.26
   9  -3   1    0.01    1.34
  -9  -3  -1   -1.32    1.53
   9   3   1    1.93    1.65
  10  -3   1    1.27    1.81
  10   3   1    1.01    2.45
  10  -4  -1    0.80    1.72
  10   4  -1   -0.71    1.92
   9  -4  -1   -0.66    2.00
  -9  -4   1    1.42    2.23
   9   4  -1    0.59    1.42
  -8  -4   1    4.00    1.26
   8  -4  -1    4.06    1.21
  -8   4   1    2.27    1.81
   8   4  -1    2.84    1.33
  -7  -4   1   74.96    5.85
   7  -4  -1   58.03    6.67
  -7   4   1   69.27    6.07
   7   4  -1   70.02    7.47
   6  -4  -1    5.51    1.45
  -6  -4   1    6.65    1.52
   6   4  -1    5.59    1.25
  -6   4   1    5.88    1.31
  -5  -4   1    3.82    0.87
   5  -4  -1    2.57    1.06
  -5   4   1    2.35    1.14
   5   4  -1    3.55    1.13
   4  -4  -1    2.68    0.96
  -4  -4   1    2.66    0.73
   4   4  -1    2.35    0.69
  -4   4   1    1.77    1.04
   3  -4  -1  293.73   10.97
   3  -4  -1  275.32   11.25
  -3  -4   1  286.61   10.69
   3   4  -1  287.27   12.55
  -3   4   1  274.90   12.56
   2  -4  -1    1.87    0.52
   2  -4  -1    1.14    0.76
  -2  -4   1    1.16    0.57
   2   4  -1   -0.01    0.82
   2   4  -1    1.36    0.45
  -2   4   1    1.95    0.61
   1  -4  -1  341.79   18.06
   1  -4  -1  343.62   14.26
  -1  -4   1  345.34   30.48
   1   4  -1  359.81   28.08
  -1   4   1  338.05   15.30
   1   4  -1  352.29    7.48
  -1   4   1  336.45   11.27
   0  -4   1   42.31    2.70
   0   4  -1   43.99    2.55
   0   4  -1   43.02    2.23
   0   4   1   43.51    2.92
   0   4   1   34.85    2.65
  -1  -4  -1   31.57    2.05
  -1  -4  -1   28.58    2.21
   1  -4   1   29.55    1.91
   1  -4   1   27.53    2.27
  -1   4  -1   29.85    2.13
  -1   4  -1   31.32    2.48
   2  -4   1    6.08    0.83
  -2   4  -1    5.41    0.70
   2   4   1    6.08    0.69
  -3  -4  -1    0.51    0.47
   3  -4   1    0.23    0.57
  -3   4  -1    0.57    0.99
   3   4   1   -0.01    0.51
   4  -4   1   -1.31    1.00
  -4  -4  -1    0.76    0.77
   4   4   1    1.79    0.85
  -4   4  -1    0.42    0.75
   5  -4   1   28.45    3.05
  -5  -4  -1   30.11    2.06
  -5   4  -1   28.06    2.30
   5   4   1   28.24    2.53
  -6  -4  -1    6.01    1.34
   6  -4   1    6.90    1.50
   6   4   1    3.63    0.82
  -6   4  -1    3.34    1.23
  -7  -4  -1    4.88    1.03
   7  -4   1    3.01    1.80
   7   4   1    3.28    1.34
  -7   4  -1    4.18    1.83
   8  -4   1   11.68    2.60
  -8  -4  -1   11.80    2.61
  -8   4  -1   17.72    2.33
   8   4   1   20.23    2.60
   9  -4   1   -1.53    1.41
  -9  -4  -1    0.85    2.26
   9   4   1    1.36    1.94
  10  -4   1    1.43    1.79
  10   4   1   -1.86    1.46
  10  -5  -1    3.05    2.82
  10   5  -1    6.10    2.55
  -9  -5   1   21.25    3.23
   9  -5  -1   22.57    4.23
   9   5  -1   21.03    3.40
   8  -5  -1    7.64    1.89
  -8  -5   1   11.42    2.55
   8   5  -1   11.54    2.40
  -8   5   1    6.64    1.70
  -7  -5   1    6.98    1.38
   7  -5  -1    5.46    1.46
  -7   5   1    8.59    1.67
   7   5  -1    6.62    1.62
  -6  -5   1    5.67    6.21
   6  -5  -1    4.97    1.55
   6   5  -1    1.82    0.88
  -6   5   1    2.41    1.09
   5  -5  -1   16.58    8.13
  -5  -5   1   14.60    1.32
   5   5  -1   15.29    1.93
  -5   5   1   11.63    1.83
  -4  -5   1    5.97    1.02
   4  -5  -1    7.00    0.99
   4  -5  -1    5.73    1.23
   4   5  -1    6.04    0.89
  -4   5   1    8.24    1.45
  -3  -5   1   -0.24    0.53
   3  -5  -1    0.72    0.83
   3  -5  -1   -0.83    0.58
   3   5  -1    0.14    0.63
  -3   5   1    0.01    0.71
  -2  -5   1   94.67    4.36
   2  -5  -1  104.19    6.29
   2  -5  -1   96.28    6.63
   2   5  -1   97.01    6.27
   2   5  -1   94.53    4.93
  -2   5   1   94.86    4.10
   1  -5  -1   28.26    2.47
  -1  -5   1   26.45    1.27
   1  -5  -1   26.56    1.66
   1   5  -1   27.03    1.45
  -1   5   1   28.72    2.07
  -1   5   1   29.71    2.44
   1   5  -1   31.36    2.17
   0  -5   1   57.64    3.75
   0   5  -1   58.59    4.21
   0   5   1   53.91    3.96
   0   5  -1   62.33    4.39
   0   5  -1   55.48    4.60
   1  -5   1   11.38    1.36
  -1   5  -1   11.80    1.14
  -1   5  -1   10.48    0.94
   2  -5   1   17.13    1.33
  -2  -5  -1   16.44    1.33
   2  -5   1   17.76    1.57
  -2   5  -1   17.58    1.39
   2   5   1   16.42    1.07
  -3  -5  -1   50.60    2.38
   3  -5   1   45.23    3.05
   3   5   1   52.64    2.69
  -3   5  -1   53.95    3.64
   4  -5   1   56.47    4.52
  -4  -5  -1   58.67    4.08
  -4   5  -1   61.01    4.58
   4   5   1   60.10    4.35
   5  -5   1   63.76    6.97
  -5  -5  -1   69.73    3.99
   5   5   1   64.26    3.80
  -5   5  -1   69.24    5.84
   6  -5   1    5.53    1.12
  -6  -5  -1    6.60    1.63
   6   5   1    4.56    1.10
  -6   5  -1    4.75    1.39
  -7  -5  -1    6.34    1.78
   7  -5   1    7.92    1.91
  -7   5  -1    5.75    1.61
   7   5   1   12.38    2.12
  -8  -5  -1   26.28    3.93
   8  -5   1   19.60    4.02
   8   5   1   22.63    2.83
  -8   5  -1   19.62    3.24
   9  -5   1    1.81    1.58
  -9  -5  -1    1.84    2.30
   9   5   1    2.19    1.63
  10  -5   1    6.34    2.92
  10   5   1   -0.41    1.71
  10  -6  -1    6.67    2.64
  10   6  -1    2.75    2.56
  -9  -6   1    8.49    2.52
   9  -6  -1    4.13    1.48
   9  -6  -1    9.12    2.69
   9   6  -1    3.46    1.55
  -8  -6   1   14.62    2.24
   8  -6  -1   13.76    2.45
   8   6  -1   17.59    2.56
  -8   6   1    8.56    2.64
  -7  -6   1    3.12    1.15
   7  -6  -1    7.19    1.81
   7   6  -1    4.42    1.17
  -7   6   1    4.39    1.92
   6  -6  -1   51.86    3.31
   6  -6  -1   46.40    4.32
  -6  -6   1   46.13    3.85
  -6   6   1   42.50    5.47
   6   6  -1   49.54    4.93
   5  -6  -1    0.74    0.99
   5  -6  -1   -0.07    0.80
  -5  -6   1    0.65    0.60
  -5   6   1    1.29    0.91
   5   6  -1    1.02    0.65
   4  -6  -1   76.12    4.82
   4  -6  -1   75.09    5.95
  -4  -6   1   76.89    3.47
  -4   6   1   72.84    3.08
   4   6  -1   79.07    5.07
   3  -6  -1   55.74    4.66
  -3  -6   1   53.55    4.27
   3  -6  -1   62.98    4.01
  -3   6   1   58.51    4.88
   3   6  -1   59.46    3.99
   3   6  -1   52.74    2.33
   2  -6  -1  191.22   15.41
   2  -6  -1  195.66    9.60
  -2  -6   1  194.51   10.78
   2   6  -1  210.71   16.22
  -2   6   1  205.56   16.34
   2   6  -1  211.69   12.73
   1  -6  -1    4.50    0.51
  -1  -6   1    4.45    0.50
   1   6  -1    5.01    0.86
  -1   6   1    6.47    1.17
   1   6  -1    4.53    0.59
  -1   6   1    4.04    0.45
   0  -6   1   31.36    2.56
   0   6   1   30.91    2.38
   0   6  -1   30.07    2.03
   0   6  -1   27.71    1.92
   1  -6   1    1.44    0.77
  -1   6  -1    0.65    0.62
  -1   6  -1    1.04    0.60
   1   6   1    1.41    0.81
  -2  -6  -1   59.11    4.56
   2  -6   1   55.02    3.22
   2  -6   1   57.37    3.24
   2   6   1   61.32    3.23
  -2   6  -1   54.90    4.10
  -3  -6  -1    3.04    0.68
   3  -6   1    1.96    0.68
   3  -6   1    0.13    0.70
  -3   6  -1    0.93    0.86
   3   6   1    2.06    0.55
  -4  -6  -1    1.54    0.58
   4  -6   1   -0.25    0.65
  -4   6  -1    1.47    1.03
   4   6   1    0.58    0.63
   5  -6   1   11.74    2.26
  -5  -6  -1    9.44    1.29
  -5   6  -1    8.47    1.36
   5   6   1   11.07    1.50
   6  -6   1   55.04    8.73
  -6  -6  -1   75.62    5.99
  -6   6  -1   69.37    5.63
   6   6   1   68.38    6.94
   7  -6   1    0.51    1.12
  -7  -6  -1    3.06    1.47
  -7   6  -1   -0.12    1.70
   7   6   1    0.45    1.28
  -8  -6  -1    1.68    1.25
   8  -6   1    0.36    1.14
  -8   6  -1    1.29    1.27
   8   6   1   -0.17    0.88
  -9  -6  -1   -0.39    1.34
   9  -6   1    2.09    2.15
   9   6   1   -2.31    1.31
  10   6   1   15.41    4.31
  10   7  -1   -0.36    1.59
   9  -7  -1   -0.49    1.92
   9  -7  -1    0.33    1.62
  -9  -7   1    2.13    1.70
   9   7  -1    2.00    1.38
  -8  -7   1   14.96    2.28
   8  -7  -1   17.15    2.74
   8  -7  -1   12.10    2.98
  -8   7   1   20.25    3.46
   8   7  -1   19.55    2.48
   7  -7  -1   -0.15    0.89
  -7  -7   1   -0.60    1.22
   7  -7  -1   -0.06    0.84
  -7   7   1   -0.40    1.18
   7   7  -1    0.29    0.68
  -6  -7   1    9.49    1.14
   6  -7  -1    7.60    1.26
   6  -7  -1    9.72    1.80
  -6   7   1    9.58    1.83
   6   7  -1    8.23    1.73
   5  -7  -1    7.70    1.41
   5  -7  -1   10.27    1.31
  -5  -7   1   11.31    1.52
   5   7  -1   11.56    1.58
  -5   7   1    9.91    1.46
   4  -7  -1    7.03    1.39
  -4  -7   1    9.82    1.19
   4  -7  -1    7.88    1.42
   4   7  -1    7.73    1.29
   4   7  -1    8.89    1.19
  -4   7   1    9.69    1.58
   3  -7  -1   38.77    2.40
   3  -7  -1   43.16    3.76
  -3  -7   1   45.30    2.93
   3   7  -1   45.92    3.93
  -3   7   1   42.47    2.97
   3   7  -1   36.42    2.34
  -2  -7   1   51.41    3.65
   2  -7  -1   47.07    5.08
   2  -7  -1   43.91    2.90
   2   7  -1   44.30    2.82
  -2   7   1   48.37    3.16
   2   7  -1   49.08    2.40
   1  -7  -1   23.79    1.02
   1   7  -1   27.00    2.45
  -1   7   1   24.96    1.77
  -1   7   1   22.91    1.57
   1   7  -1   23.24    1.56
   1   7  -1   27.58    2.23
   0  -7   1   86.79    4.45
   0   7  -1   98.04    5.41
   0   7  -1   90.71    7.60
   0   7   1   91.90    4.45
   1  -7   1   46.67    2.68
  -1   7  -1   48.47    3.98
  -1   7  -1   44.65    4.29
   1   7   1   45.41    3.41
   2  -7   1    0.74    0.86
  -2   7  -1    1.06    0.48
   2   7   1    2.37    0.86
  -2   7  -1    1.30    0.54
  -3  -7  -1    7.38    0.77
   3  -7   1    7.33    1.17
   3  -7   1    6.93    1.47
  -3   7  -1    8.98    1.01
   3   7   1    7.05    0.82
   4  -7   1   23.41    2.75
  -4  -7  -1   22.14    1.89
   4  -7   1   24.18    2.34
  -4   7  -1   27.66    3.44
   4   7   1   27.31    2.18
  -5  -7  -1    0.59    0.76
   5  -7   1    1.08    1.23
  -5   7  -1    0.87    0.85
   5   7   1   -0.73    0.73
   6  -7   1   12.63    2.45
  -6  -7  -1    9.08    1.45
  -6   7  -1    8.77    1.84
   6   7   1   13.48    1.67
  -7  -7  -1    3.63    1.42
   7  -7   1   -0.07    1.12
  -7   7  -1    2.00    1.39
   7   7   1    0.34    0.91
   8  -7   1    0.89    1.21
  -8  -7  -1    0.29    1.07
   8   7   1    1.56    1.07
  -8   7  -1   -2.21    2.12
  -9  -7  -1   -1.38    1.34
   9  -7   1    4.21    1.66
   9   7   1    0.73    1.28
  -9  -8   1    7.97    2.36
   9  -8  -1    4.12    1.83
   9  -8  -1    3.22    1.69
   9   8  -1    7.19    2.12
  -8  -8   1   -0.10    1.64
   8  -8  -1   -1.24    1.12
   8  -8  -1   -0.44    1.26
  -8   8   1    1.23    2.23
   8   8  -1    0.12    1.65
   7  -8  -1   41.04    9.20
   7  -8  -1   37.45    3.96
  -7  -8   1   41.56    4.51
  -7   8   1   36.93    3.86
   7   8  -1   43.45    4.24
  -6  -8   1    0.82    0.67
   6  -8  -1    0.24    1.07
   6  -8  -1   -0.86    0.88
   6   8  -1    0.15    0.70
  -6   8   1    1.79    1.45
   6   8  -1   -0.96    1.22
   5  -8  -1    2.34    1.17
   5  -8  -1    0.56    1.06
  -5  -8   1    1.18    0.78
  -5   8   1   -0.76    0.71
   5   8  -1    0.40    0.62
   5   8  -1    2.73    1.11
   4  -8  -1    3.94    1.46
  -4  -8   1    2.99    0.62
   4  -8  -1    3.30    0.83
   4   8  -1    4.42    0.90
  -4   8   1    4.35    1.12
   4   8  -1    1.45    1.00
   3  -8  -1   24.96    3.31
   3  -8  -1   32.26    2.66
  -3  -8   1   29.57    1.91
   3   8  -1   29.55    2.22
   3   8  -1   27.71    2.53
  -3   8   1   25.39    2.08
   2  -8  -1   -0.08    0.45
  -2  -8   1   -0.07    0.21
   2  -8  -1    0.65    0.90
   2   8  -1    0.07    0.23
   2   8  -1   -0.26    1.00
  -2   8   1    0.60    0.34
  -1   8   1   11.54    1.19
  -1   8   1   11.06    1.61
   1   8  -1   13.10    1.09
  -1   8   1    9.93    0.94
   1   8  -1    9.04    0.73
   1   8  -1   13.93    1.66
   0   8   1   34.68    3.14
   0   8  -1   36.81    3.11
   0   8  -1   36.96    2.82
   1  -8   1   70.49    3.45
  -1   8  -1   70.62    5.02
  -1   8  -1   76.65    5.16
   1   8   1   69.78    3.82
   2  -8   1   22.57    2.36
  -2   8  -1   19.06    1.70
   2   8   1   15.79    1.64
  -2   8  -1   15.40    1.32
  -3  -8  -1    2.06    0.40
   3  -8   1    3.40    0.99
  -3  -8  -1    2.47    0.43
   3  -8   1    1.24    0.74
   3   8   1    4.20    1.17
  -3   8  -1    0.52    0.56
   4  -8   1    4.81    1.33
  -4  -8  -1    6.31    0.75
   4  -8   1    5.13    0.97
   4   8   1    5.07    0.62
  -4   8  -1    6.04    1.19
  -5  -8  -1  100.01    5.01
   5  -8   1  103.02    7.78
   5  -8   1   94.19   12.28
  -5   8  -1   96.44    6.86
   5   8   1  107.94    7.70
   6  -8   1    1.63    1.62
   6  -8   1    2.06    1.16
  -6   8  -1    2.40    1.53
   6   8   1    1.04    0.99
   7  -8   1   12.35    2.37
  -7  -8  -1   12.20    2.23
   7  -8   1    8.94    1.83
  -7   8  -1    9.56    1.84
   7   8   1   11.18    1.86
   8  -8   1    2.32    1.27
  -8  -8  -1    2.05    1.80
   8  -8   1    0.58    1.92
  -8   8  -1   -1.19    2.17
   8   8   1   -0.83    0.95
   9  -8   1    0.91    1.57
  -9  -8  -1    0.15    1.34
   9   8   1    1.28    2.22
   9  -9  -1   -0.60    2.05
   9   9  -1   -0.47    1.38
   8  -9  -1   -0.99    1.64
  -8  -9   1   -0.10    1.10
   8  -9  -1    0.57    1.10
   8   9  -1    0.55    0.99
  -8   9   1   -5.44    2.64
   8   9  -1    1.83    1.59
   7  -9  -1    0.58    1.58
  -7  -9   1    0.12    1.11
   7  -9  -1    0.51    1.36
  -7   9   1    0.30    1.28
   7   9  -1    1.64    0.96
   7   9  -1    0.62    1.23
   6  -9  -1    8.73    2.09
   6  -9  -1   13.09    2.80
  -6  -9   1   14.39    1.98
   6   9  -1   14.42    1.60
   6   9  -1   13.77    1.89
  -6   9   1   11.80    2.45
   5  -9  -1    0.27    0.80
  -5  -9   1    0.34    0.48
   5  -9  -1    0.76    1.02
   5   9  -1    0.79    1.13
   5   9  -1   -0.07    0.64
  -5   9   1    0.60    1.25
   4  -9  -1   -0.38    0.67
   4  -9  -1    0.24    1.64
  -4  -9   1    0.45    0.47
  -4   9   1    0.56    0.79
   4   9  -1    0.16    0.28
   4   9  -1    2.81    1.46
   3  -9  -1    0.66    0.66
   3  -9  -1    1.62    1.05
  -3  -9   1    1.30    0.43
   3   9  -1    0.92    1.43
  -3   9   1    1.07    0.50
   3   9  -1    1.67    0.42
   2  -9  -1   33.65    2.36
   2   9  -1   32.94    2.56
  -2   9   1   30.69    2.86
  -2   9   1   34.42    3.70
   1   9  -1   23.53    2.22
   0   9  -1   14.07    1.20
   0   9  -1   19.13    1.42
   0   9   1   23.33    2.17
   1  -9   1   22.86    2.05
  -1   9  -1   22.38    2.28
   1   9   1   19.08    2.08
  -1   9  -1   23.79    2.54
   2  -9   1   29.16    2.16
   2   9   1   27.39    2.50
  -2   9  -1   25.54    2.41
  -2   9  -1   26.38    4.15
   3  -9   1   -0.76    1.00
  -3   9  -1   -0.57    0.49
   3   9   1    0.73    0.96
  -3   9  -1    0.55    0.65
  -4  -9  -1    1.90    0.48
   4  -9   1    3.99    1.31
   4  -9   1    3.56    1.28
   4   9   1   -0.90    0.97
   4   9   1    1.55    0.59
  -4   9  -1    1.46    0.74
   5  -9   1    2.03    1.04
  -5  -9  -1    0.47    0.69
   5  -9   1    0.66    1.06
  -5   9  -1    0.07    0.88
   5   9   1    0.92    0.74
  -6  -9  -1    1.90    1.01
   6  -9   1   -0.42    1.09
   6  -9   1    1.56    1.46
  -6   9  -1    2.39    1.25
   6   9   1    1.76    0.82
  -7  -9  -1    0.36    1.29
   7  -9   1   -2.24    1.36
   7  -9   1    0.63    0.96
  -7   9  -1    0.35    1.10
   7   9   1    0.31    1.15
   8  -9   1   16.86    2.97
  -8  -9  -1   14.49    2.65
   8   9   1   15.72    2.85
   8 -10  -1    1.73    2.19
   8  10  -1   -0.32    1.19
   7 -10  -1   -0.95    1.58
  -7 -10   1    0.61    1.14
   7 -10  -1    0.07    1.39
   7  10  -1    0.74    1.35
   7  10  -1   -0.54    1.04
  -7  10   1   -0.82    1.27
   6 -10  -1   29.86    3.51
  -6 -10   1   26.06    2.39
   6 -10  -1   28.20    3.56
  -6  10   1   22.35    2.42
   6  10  -1   24.74    2.62
   6  10  -1   24.10    3.03
   5 -10  -1    2.33    1.77
  -5 -10   1    1.28    0.57
   5 -10  -1    3.45    1.31
   5  10  -1    0.54    1.01
  -5  10   1    1.48    1.20
   5  10  -1    1.66    0.75
   4 -10  -1    1.31    0.62
   4 -10  -1    1.76    1.20
  -4 -10   1    0.52    0.38
   4  10  -1    1.02    1.29
   4  10  -1    0.97    0.54
  -4  10   1    0.71    0.86
   3 -10  -1    0.57    0.57
  -3  10   1    0.44    0.61
   3  10  -1    1.95    0.99
   2  10  -1    4.05    1.33
  -2  10   1    3.97    0.64
  -2  10   1    3.54    0.55
   1  10  -1   77.57    5.25
   0  10   1   60.50    4.42
   1 -10   1  101.27    6.29
   1  10   1   95.92    7.03
  -1  10  -1  100.52    9.18
  -1  10  -1  110.15   10.80
   2 -10   1   19.34    2.56
  -2  10  -1   28.59    2.52
  -2  10  -1   21.78    2.28
   2  10   1   28.63    2.61
   3 -10   1    3.88    1.60
  -3  10  -1    6.67    1.26
   3  10   1    8.59    1.61
  -3  10  -1    4.65    1.03
   4 -10   1    2.30    1.32
  -4 -10  -1    3.86    0.54
  -4 -10  -1    3.06    0.45
  -4  10  -1    3.36    0.98
   4  10   1    5.71    1.24
  -4  10  -1    2.73    1.00
   5 -10   1    0.28    0.89
  -5 -10  -1   -0.29    0.55
  -5 -10  -1    0.19    0.48
   5 -10   1   -0.72    1.04
   5  10   1   -1.41    1.15
   5  10   1   -0.17    0.31
  -5  10  -1    1.74    1.22
   6 -10   1    8.55    2.32
  -6 -10  -1    9.35    2.06
   6 -10   1    8.41    1.89
   6  10   1    8.88    1.43
  -6  10  -1    6.88    1.58
   6  10   1    8.41    1.54
   7 -10   1    0.48    1.13
  -7  10  -1    1.72    1.52
   8 -10   1    2.10    1.56
   7 -11  -1    0.36    1.62
   7  11  -1    0.56    1.62
   6 -11  -1    2.10    1.11
   6 -11  -1   -2.17    1.63
  -6  11   1    0.43    1.24
   6  11  -1    2.08    1.86
  -5 -11   1   21.98    3.33
   5 -11  -1   16.64    2.19
   5 -11  -1   19.74    2.39
   5  11  -1   20.86    2.07
  -5  11   1   16.20    2.17
   5  11  -1   16.12    2.62
   4 -11  -1    2.90    0.65
   4  11  -1    2.52    1.25
  -4  11   1    2.44    0.80
  -3  11   1   -0.01    0.54
   3  11  -1    0.34    1.12
  -3  11   1    0.27    0.64
   2  11  -1    1.24    1.10
  -2  11   1   -0.14    0.23
  -2  11   1   -0.08    0.30
   0  11   1    3.04    1.54
   1  11   1    0.37    1.05
  -1  11  -1    0.16    0.11
  -1  11  -1    0.12    0.13
   2 -11   1    1.69    1.28
  -2  11  -1    3.29    0.81
  -2  11  -1    2.80    0.64
   2  11   1    2.21    1.28
   3 -11   1   50.00    4.34
  -3  11  -1   66.31    4.34
  -3  11  -1   56.79    5.53
   3  11   1   51.26    4.46
   4 -11   1    3.03    1.32
  -4  11  -1    0.69    0.87
  -4  11  -1    2.82    0.87
   4  11   1    2.89    1.57
  -5 -11  -1    0.44    0.39
   5 -11   1   -2.45    1.83
  -5 -11  -1    0.06    0.29
  -5  11  -1    0.32    0.89
   5  11   1   -0.66    1.28
  -5  11  -1    0.39    1.34
   6 -11   1    4.90    1.41
  -6  11  -1    4.11    1.52
  -6  11  -1    2.24    1.65
   6  11   1    0.54    1.54
   7 -11   1    2.04    1.14
   7  11   1    2.18    2.51
   6 -12  -1    2.42    1.00
   6  12  -1    2.09    1.10
   5 -12  -1    1.53    0.90
   5  12  -1    0.05    1.48
   4  12  -1   -0.32    1.26
  -4  12   1    0.15    0.59
   3  12  -1    3.61    1.89
  -3  12   1    3.27    0.72
  -3  12   1    2.37    0.56
   2  12  -1    5.70    1.37
   0  12   1    4.42    1.44
   1  12   1   71.66    4.04
   2  12   1    3.03    1.91
  -2  12  -1    0.79    0.51
  -2  12  -1    1.22    0.41
   3 -12   1   65.82    6.30
  -3  12  -1   80.02    8.01
  -3  12  -1   71.30    5.72
   3  12   1   63.42    4.82
   4  12   1    4.60    2.10
  -4  12  -1    2.96    1.08
   5  12   1    2.16    2.21
  -5  12  -1    1.18    0.99
   6  12   1    0.38    1.43
   5  13  -1    3.74    2.41
   4  13  -1   11.07    2.44
   3  13  -1    2.26    1.26
   1  13   1   -0.44    1.20
   2  13   1    8.57    1.83
   3  13   1    9.58    2.34
   4  13   1   48.29    4.82
  10   0  -2   42.50    4.76
   9   0  -2    0.74    1.48
  -9   0   2   -1.94    2.23
   8   0  -2   41.09    4.19
  -8   0   2   44.32    4.92
  -7   0   2    0.97    1.07
   7   0  -2   -0.05    1.55
   6   0  -2   23.45    2.06
  -6   0   2   22.09    2.07
  -5   0   2    1.02    0.83
   5   0  -2    1.99    1.19
  -4   0   2   24.75    2.00
   4   0  -2   26.79    1.52
  -3   0   2   -0.03    0.74
   3   0  -2    0.11    0.85
  -2   0   2  113.26    5.78
   2   0  -2  116.19    3.89
  -1   0   2    0.65    0.52
   1   0  -2    0.30    0.43
   0   0  -2  214.21    9.88
   0   0   2  177.26   13.22
  -1   0  -2    0.05    0.49
  -1   0  -2    0.05    0.51
  -2   0  -2 1000.00   50.21
   2   0   2  967.88   41.79
   3   0   2   -0.13    0.64
  -3   0  -2    2.34    1.19
  -4   0  -2  190.09    6.56
   4   0   2  206.99    7.18
  -5   0  -2    1.08    0.92
   5   0   2    0.31    0.93
  -6   0  -2    3.90    1.49
   6   0   2    4.27    1.39
   7   0   2    0.32    1.15
  -7   0  -2    0.94    1.31
  -8   0  -2   -1.67    1.87
   8   0   2    0.49    1.14
   9   0   2    0.87    1.79
  -9   0  -2   -2.93    1.70
  10   0   2    0.53    1.71
  10  -1  -2    8.85    2.57
  10   1  -2    1.66    1.92
   9  -1  -2    1.02    2.06
  -9  -1   2   -1.30    1.69
  -9   1   2    0.08    1.41
   9   1  -2    1.01    1.28
  -8  -1   2    9.37    2.17
   8  -1  -2    5.15    1.51
  -8   1   2    2.22    1.99
   8   1  -2    4.15    1.45
  -7  -1   2   37.62    3.85
   7  -1  -2   34.41    3.19
  -7   1   2   36.54    4.02
   7   1  -2   32.48    3.48
  -6  -1   2   27.64    2.37
   6  -1  -2   27.49    2.57
   6   1  -2   23.15    2.05
  -6   1   2   27.64    2.53
  -5  -1   2   24.18    2.41
   5  -1  -2   19.86    2.02
  -5   1   2   20.58    2.20
   5   1  -2   20.91    1.80
  -4  -1   2   69.21    3.73
   4  -1  -2   77.17    3.90
  -4   1   2   72.88    4.76
   4   1  -2   63.56    2.74
   3  -1  -2  211.70    8.05
  -3  -1   2  209.56    7.99
   3   1  -2  206.79    8.24
  -3   1   2  217.32    7.26
   2  -1  -2  102.05    4.17
  -2  -1   2  101.20    4.98
   2  -1  -2  109.16    4.22
   2   1  -2  105.79    4.37
  -2   1   2  107.64    5.55
   2   1  -2  101.88    4.13
  -1  -1   2   15.86    1.10
   1  -1  -2   15.09    0.89
   1   1  -2   13.29    1.20
  -1   1   2   15.70    1.25
   0  -1   2   44.76    2.11
   0  -1  -2   47.04    2.21
   0   1  -2   40.82    1.78
  -1  -1  -2    9.26    0.98
  -1  -1  -2    9.05    0.87
  -1   1  -2   10.50    1.24
  -1   1  -2    9.45    0.97
   2  -1   2  904.31   35.87
  -2  -1  -2  940.62   39.61
   2   1   2  949.20   32.90
  -2   1  -2  944.35   45.70
  -3  -1  -2   49.32    2.67
   3  -1   2   44.95    2.32
  -3   1  -2   48.86    2.95
   3   1   2   42.11    2.19
  -4  -1  -2    0.12    0.65
   4  -1   2    1.32    0.74
  -4   1  -2    0.47    0.82
   4   1   2    0.84    0.76
   5  -1   2  116.96    5.42
  -5  -1  -2  123.72    4.47
   5   1   2  109.98    6.89
  -5   1  -2  117.11    5.56
  -6  -1  -2   32.48    3.30
   6  -1   2   34.67    3.15
   6   1   2   37.38    3.04
  -6   1  -2   32.52    3.28
  -7  -1  -2  121.36   10.36
   7  -1   2  124.15   14.50
   7   1   2  111.97   14.28
  -7   1  -2  118.06   11.24
  -8  -1  -2    2.94    1.20
   8  -1   2    2.80    1.31
   8   1   2    0.48    1.53
  -8   1  -2    1.84    1.30
   9  -1   2    3.37    2.18
  -9  -1  -2   -0.47    1.65
  -9   1  -2    0.15    1.89
   9   1   2    0.83    1.34
  10  -1   2   -0.55    2.42
  10   1   2   -1.21    1.48
  10  -2  -2    5.65    2.47
  10   2  -2   10.17    2.74
   9  -2  -2   33.55    3.98
  -9  -2   2   25.81    4.37
   9   2  -2   26.53    4.35
  -9   2   2   35.06    3.88
  -8  -2   2    9.79    1.93
   8  -2  -2   13.21    2.43
  -8   2   2    7.81    1.91
   8   2  -2    9.00    1.70
  -7  -2   2   32.16    2.79
   7  -2  -2   26.80    3.10
   7   2  -2   34.67    3.56
  -7   2   2   35.52    3.43
  -6  -2   2   22.43    1.94
   6  -2  -2   19.98    2.09
   6   2  -2   22.57    2.19
  -6   2   2   23.84    2.42
   5  -2  -2  102.29    4.92
  -5  -2   2  101.50    4.42
  -5   2   2  104.82    5.10
   5   2  -2   99.93    5.20
  -4  -2   2   86.43    3.91
   4  -2  -2   80.64    3.94
   4   2  -2   85.89    4.53
  -4   2   2   91.82    4.25
  -3  -2   2    3.49    0.95
   3   2  -2    3.89    1.14
  -3   2   2    2.38    0.82
  -2  -2   2    0.91    0.56
   2  -2  -2    0.90    0.52
   2  -2  -2    0.56    0.69
   2   2  -2    0.66    0.50
   2   2  -2    0.33    0.55
  -2   2   2    0.44    0.62
   1  -2  -2  474.71   29.48
  -1  -2   2  481.64   20.58
  -1  -2   2  505.04   18.33
   1   2  -2  489.80   29.42
  -1   2   2  500.76   16.94
  -1   2   2  495.36   15.32
   0  -2  -2  209.42   11.04
   0  -2   2  218.46    9.75
   0   2  -2  215.66   10.48
   0   2   2  194.67   10.41
  -1  -2  -2    7.81    0.76
  -1  -2  -2    7.85    0.76
  -1   2  -2    7.28    0.93
  -1   2  -2    8.88    0.88
  -2  -2  -2   29.20    1.92
   2  -2   2   26.31    2.04
   2   2   2   26.98    1.49
  -2   2  -2   29.11    2.41
  -3  -2  -2  236.87   11.14
   3  -2   2  246.25   11.26
  -3   2  -2  237.21   10.13
   3   2   2  239.36    8.16
  -4  -2  -2   10.48    1.02
   4  -2   2   15.09    1.65
   4   2   2   11.00    1.29
  -4   2  -2   10.32    1.73
   5  -2   2   45.10    3.15
  -5  -2  -2   44.64    2.47
   5   2   2   35.56    2.76
  -5   2  -2   41.93    3.18
   6  -2   2   12.55    2.49
  -6  -2  -2   12.96    1.68
  -6   2  -2   15.96    1.63
   6   2   2   13.51    2.33
  -7  -2  -2   13.96    2.19
   7  -2   2   12.21    1.95
   7   2   2    9.22    1.59
  -7   2  -2    7.36    1.58
   8  -2   2    7.79    1.96
  -8  -2  -2    6.07    1.62
   8   2   2    7.10    1.68
  -8   2  -2    7.41    1.98
   9  -2   2    2.04    1.53
  -9  -2  -2    4.17    2.08
   9   2   2   -0.69    1.88
  10  -2   2    1.41    1.78
  10   2   2   -1.00    1.47
  10  -3  -2    5.14    2.34
  10   3  -2    6.04    2.21
   9  -3  -2    3.72    1.49
  -9  -3   2   -0.16    1.41
   9   3  -2    1.41    2.03
  -9   3   2   -1.04    1.56
   8  -3  -2   27.38    4.21
  -8  -3   2   32.19    3.37
   8   3  -2   31.50    3.98
  -8   3   2   22.78    3.07
  -7  -3   2   66.00    4.06
   7  -3  -2   61.40    6.12
  -7   3   2   57.23    4.49
   7   3  -2   54.21    5.68
   6  -3  -2    5.20    1.70
  -6  -3   2    7.64    1.50
   6   3  -2   11.15    1.56
  -6   3   2    9.31    1.62
  -5  -3   2   22.05    1.92
   5  -3  -2   18.22    1.65
   5   3  -2   17.70    1.97
  -5   3   2   25.22    2.05
  -4  -3   2    4.40    1.22
   4  -3  -2    2.93    1.27
   4   3  -2    3.82    1.12
  -4   3   2    4.16    1.22
   3  -3  -2   29.74    1.75
  -3  -3   2   24.54    1.72
   3  -3  -2   29.84    2.25
   3   3  -2   29.20    1.89
  -3   3   2   27.14    1.73
   2  -3  -2   22.48    1.25
  -2  -3   2   22.69    1.74
   2  -3  -2   24.72    1.47
   2   3  -2   24.38    1.70
  -2   3   2   23.54    1.60
   2   3  -2   22.10    1.54
   1  -3  -2  368.84   15.44
  -1  -3   2  363.72   14.96
  -1  -3   2  377.04   11.93
   1   3  -2  369.60   19.56
  -1   3   2  377.18   16.21
  -1   3   2  383.11   18.06
   0  -3   2    2.15    0.60
   0  -3  -2    0.79    0.32
   0   3  -2    1.57    0.51
   0   3   2    1.01    0.37
  -1  -3  -2   83.53    4.38
  -1  -3  -2   82.82    4.52
  -1   3  -2   80.46    4.32
  -1   3  -2   79.45    4.61
  -2  -3  -2    6.91    0.83
   2  -3   2    8.65    1.24
  -2   3  -2   10.09    1.21
   2   3   2   11.56    1.12
  -3  -3  -2   23.97    2.05
   3  -3   2   24.21    1.69
   3   3   2   23.08    1.70
  -3   3  -2   22.37    1.77
  -4  -3  -2   34.67    2.14
   4  -3   2   40.92    2.85
  -4   3  -2   41.49    3.35
   4   3   2   36.52    2.23
   5  -3   2   23.24    2.47
  -5  -3  -2   23.28    1.97
  -5   3  -2   20.01    1.99
   5   3   2   19.15    2.02
  -6  -3  -2    0.80    0.89
   6  -3   2    0.26    0.87
   6   3   2    1.93    0.91
  -6   3  -2    0.80    1.11
   7  -3   2   27.50    4.16
  -7  -3  -2   27.62    3.08
   7   3   2   29.85    3.77
  -7   3  -2   32.40    3.78
   8  -3   2    3.33    1.50
  -8  -3  -2    6.94    1.88
   8   3   2    7.56    1.79
  -8   3  -2   10.88    2.14
   9  -3   2    0.75    2.00
  -9  -3  -2    1.97    1.71
   9   3   2   -1.38    1.25
  10  -3   2    2.67    1.86
  10   3   2   -1.37    2.19
  10  -4  -2    1.01    1.81
  10   4  -2   -0.90    1.57
  -9  -4   2    2.24    1.92
   9  -4  -2    0.43    1.83
   9   4  -2   -0.90    1.15
  -8  -4   2   22.23    2.90
   8  -4  -2   25.61    3.70
   8   4  -2   21.58    2.95
  -8   4   2   17.02    2.75
   7  -4  -2   -0.13    1.37
  -7  -4   2   -0.13    1.28
   7   4  -2    0.59    0.99
  -7   4   2   -1.30    1.37
  -6  -4   2   33.71    2.76
   6  -4  -2   32.17    3.00
   6   4  -2   27.93    3.18
  -6   4   2   32.66    3.01
   5  -4  -2   23.90    2.12
  -5  -4   2   26.41    2.12
  -5   4   2   22.77    2.25
   5   4  -2   28.49    2.29
   4  -4  -2    0.51    0.95
  -4  -4   2    0.60    0.62
   4  -4  -2    0.13    0.52
  -4   4   2   -0.40    1.00
   4   4  -2   -0.44    0.52
   3  -4  -2   22.28    2.08
  -3  -4   2   24.51    1.71
   3  -4  -2   23.82    1.65
   3   4  -2   23.87    1.79
  -3   4   2   24.03    1.63
   3   4  -2   24.61    1.50
   2  -4  -2  158.82    7.13
   2  -4  -2  160.16    6.83
  -2  -4   2  160.31    9.97
  -2   4   2  167.33    7.61
  -2   4   2  162.93    8.88
   2   4  -2  162.78    7.42
   2   4  -2  164.87    7.43
   1  -4  -2   22.86    1.30
  -1  -4   2   25.08    1.16
  -1  -4   2   24.74    1.68
  -1   4   2   25.32    1.64
   1   4  -2   22.29    1.56
  -1   4   2   23.95    2.10
   1   4  -2   21.92    1.59
   0  -4   2  112.69    7.32
   0  -4   2  119.10    6.64
   0  -4  -2  118.85    6.53
   0   4  -2  122.63    7.19
   0   4   2  115.13    7.73
  -1  -4  -2   96.57    7.47
  -1  -4  -2  100.94    6.91
  -1   4  -2   95.98    5.37
  -1   4  -2   98.59    8.93
  -2  -4  -2   26.35    1.72
   2  -4   2   29.52    2.52
  -2   4  -2   34.34    2.35
   2   4   2   30.23    1.70
   3  -4   2   -1.41    1.01
  -3  -4  -2    0.58    0.62
   3   4   2   -0.03    0.44
  -3   4  -2    0.62    0.63
  -4  -4  -2   62.64    3.06
   4  -4   2   65.78    5.01
  -4   4  -2   66.19    3.96
   4   4   2   63.77    3.85
   5  -4   2    4.86    1.44
  -5  -4  -2    4.85    0.83
   5   4   2    6.02    1.07
  -5   4  -2    3.69    1.15
  -6  -4  -2    8.22    1.63
   6   4   2    6.95    1.30
  -6   4  -2    6.14    1.79
  -7  -4  -2    2.19    1.25
   7  -4   2    1.04    1.10
   7   4   2    3.41    1.14
  -7   4  -2    2.05    1.11
  -8  -4  -2    9.82    2.13
   8  -4   2    7.10    2.14
   8   4   2    8.75    2.08
  -8   4  -2    6.77    2.17
  -9  -4  -2   -1.14    1.98
   9  -4   2    1.36    1.53
   9   4   2    2.12    1.56
  10  -4   2   -1.29    1.90
  10   4   2    0.48    1.62
  10  -5  -2    2.72    2.05
  10   5  -2    1.62    2.48
   9  -5  -2   13.96    2.70
  -9  -5   2   14.05    2.44
   9   5  -2   13.23    2.58
  -8  -5   2   13.26    1.81
   8  -5  -2    6.94    1.75
   8   5  -2   10.49    1.85
  -8   5   2   10.44    2.49
  -7  -5   2    1.59    1.07
   7  -5  -2    0.43    0.99
   7  -5  -2    2.34    0.94
  -7   5   2   -0.22    1.07
   7   5  -2    0.86    0.99
   6  -5  -2    2.02    0.85
  -6  -5   2   22.70   14.11
   6  -5  -2    4.48    1.17
  -5  -5   2    0.63    0.58
   5  -5  -2    0.19    0.96
   5  -5  -2    0.43    0.79
   5   5  -2    0.32    0.61
  -5   5   2   -0.75    0.93
   4  -5  -2    1.03    0.76
  -4  -5   2    1.16    0.70
   4  -5  -2   -0.71    0.91
   4   5  -2   -0.05    0.62
   4   5  -2    0.84    0.87
  -4   5   2   -0.02    0.67
   3  -5  -2    8.73    1.01
  -3  -5   2    8.04    1.09
   3  -5  -2    6.54    1.00
   3   5  -2    6.45    0.89
   3   5  -2    5.59    1.10
  -3   5   2    8.88    1.35
  -2  -5   2   -0.05    0.53
   2  -5  -2    1.42    0.72
   2  -5  -2    0.60    0.51
   2   5  -2    1.11    0.60
  -2   5   2    1.03    0.58
  -2   5   2    1.25    0.71
   2   5  -2   -0.04    0.68
  -1  -5   2   19.75    1.85
   1  -5  -2   18.12    1.19
  -1  -5   2   19.54    1.24
  -1   5   2   18.19    1.55
  -1   5   2   18.75    1.20
   1   5  -2   18.89    1.45
   1   5  -2   18.87    1.72
   0  -5  -2    6.75    0.62
   0  -5   2    7.83    1.00
   0  -5   2    8.19    0.84
   0   5   2    7.46    1.00
   0   5  -2    6.73    0.74
   0   5   2    6.75    0.51
  -1  -5  -2  162.70   11.74
   1  -5   2  160.64    9.29
  -1  -5  -2  173.42   14.36
  -1   5  -2  163.22    8.29
  -1   5  -2  166.87   10.95
  -2  -5  -2   14.04    1.05
   2  -5   2   12.81    1.28
  -2  -5  -2   14.30    1.13
  -2   5  -2   15.95    1.23
  -2   5  -2   14.94    1.58
  -3  -5  -2    1.43    0.65
   3  -5   2   -0.38    0.64
  -3   5  -2    0.96    0.69
   4  -5   2   77.50    6.04
  -4  -5  -2   83.95    3.39
   4   5   2   77.33    5.63
  -4   5  -2   76.68    5.12
  -5  -5  -2   22.74    2.34
   5  -5   2   19.41    1.84
   5   5   2   19.90    1.78
  -5   5  -2   13.24    2.29
   6  -5   2   23.94    4.39
  -6  -5  -2   24.46    2.29
  -6   5  -2   24.11    3.16
   6   5   2   30.80    2.72
   7  -5   2    2.35    1.27
  -7  -5  -2    2.89    1.14
  -7   5  -2    0.22    1.57
   7   5   2    5.54    1.35
   8  -5   2   -0.58    1.20
  -8  -5  -2    1.89    1.28
  -8   5  -2   -1.06    1.37
   8   5   2    0.22    1.00
  -9  -5  -2   -0.73    2.16
   9  -5   2    2.08    1.56
   9   5   2   -1.63    1.43
  10   5   2    4.58    2.52
  10  -6  -2   -0.93    1.84
  10   6  -2    1.06    1.62
   9  -6  -2    5.16    1.31
  -9  -6   2   12.69    2.50
   9  -6  -2    7.54    2.76
   9   6  -2    9.81    2.84
   8  -6  -2   -0.78    0.92
  -8  -6   2   -2.97    1.64
   8  -6  -2    1.11    1.24
  -8   6   2   -0.67    1.20
   8   6  -2    0.50    1.65
  -7  -6   2    3.20    1.20
   7  -6  -2    1.46    1.15
   7  -6  -2    2.80    1.18
   7   6  -2    2.75    1.63
  -7   6   2    4.78    1.61
   6  -6  -2    0.07    0.80
  -6  -6   2    0.76    0.81
   6  -6  -2    1.09    1.10
   6   6  -2   -0.75    1.10
  -6   6   2    0.84    0.88
   5  -6  -2    4.75    0.97
   5  -6  -2    4.34    1.12
  -5  -6   2    6.55    1.32
   5   6  -2    6.02    1.01
  -5   6   2    6.07    1.26
   5   6  -2    5.73    1.16
   4  -6  -2   -0.01    0.68
  -4  -6   2    0.08    0.60
   4  -6  -2    1.02    0.69
   4   6  -2    0.70    0.64
   4   6  -2    0.30    0.83
  -4   6   2    0.54    0.69
   3  -6  -2   24.65    1.95
   3  -6  -2   21.16    1.76
  -3  -6   2   23.76    1.74
  -3   6   2   25.60    2.83
   3   6  -2   26.36    1.88
   3   6  -2   21.04    1.62
  -2  -6   2   91.66    3.98
   2  -6  -2   94.52    6.29
  -2   6   2   92.70    5.62
  -2   6   2   93.39    6.22
   2   6  -2   96.77    5.64
   2   6  -2   96.83    3.99
  -1  -6   2  298.51   22.52
   1  -6  -2  296.05   22.96
  -1  -6   2  295.94   14.24
   1   6  -2  305.10   10.88
   1   6  -2  303.87   10.40
  -1   6   2  290.87   14.98
  -1   6   2  296.40    8.43
   0  -6   2   38.64    2.46
   0   6  -2   38.43    1.49
   0   6   2   39.84    2.20
   0   6  -2   37.56    1.68
   1  -6   2    7.90    1.56
  -1   6  -2    6.56    0.89
  -1   6  -2    8.75    0.83
  -2  -6  -2    0.58    0.34
   2  -6   2    0.47    0.77
  -2  -6  -2    0.28    0.31
  -2   6  -2    0.10    0.75
  -2   6  -2    0.91    0.79
   3  -6   2   40.61    2.33
  -3  -6  -2   40.27    1.98
  -3   6  -2   41.72    3.52
   3   6   2   42.58    2.59
  -4  -6  -2    3.38    0.92
   4  -6   2    2.10    1.08
   4   6   2    3.40    0.70
  -4   6  -2    3.28    1.05
   5  -6   2    1.96    1.06
  -5  -6  -2    1.44    0.94
   5   6   2    0.42    0.94
  -5   6  -2    0.93    0.87
   6  -6   2    4.43    1.74
  -6  -6  -2    7.60    1.68
   6   6   2    8.32    1.47
  -6   6  -2    5.86    1.78
  -7  -6  -2   13.02    2.29
   7  -6   2    8.35    1.88
   7   6   2   11.21    1.99
  -7   6  -2   11.25    2.48
  -8  -6  -2    1.10    1.41
   8  -6   2    3.12    1.66
   8   6   2    0.67    1.17
  -8   6  -2   -0.36    1.62
  -9  -6  -2   -1.39    1.27
   9  -6   2    0.60    1.76
   9   6   2   -0.77    1.69
  10   6   2   -0.88    2.23
  10   7  -2   20.27    2.96
  -9  -7   2    0.66    2.18
   9  -7  -2    1.22    1.24
   9  -7  -2   -1.46    1.61
   9   7  -2   -0.14    1.80
   8  -7  -2    0.63    1.08
  -8  -7   2    0.42    1.67
   8  -7  -2   -1.54    1.92
  -8   7   2    0.65    1.60
   8   7  -2    0.53    1.67
   7  -7  -2    7.48    1.94
  -7  -7   2    7.18    1.47
   7  -7  -2    4.71    1.50
   7   7  -2    6.36    1.75
  -7   7   2    3.19    1.43
   7   7  -2    5.39    1.24
   6  -7  -2    4.60    1.55
  -6  -7   2    1.81    1.17
   6  -7  -2    4.41    1.55
   6   7  -2    3.93    1.21
   6   7  -2    1.17    1.02
  -5  -7   2    0.71    0.91
   5  -7  -2   -0.07    0.75
   5  -7  -2    2.01    0.85
   5   7  -2    1.27    0.89
  -5   7   2    1.36    0.96
   5   7  -2    1.18    0.69
  -4  -7   2  131.83    7.88
   4  -7  -2  148.36    7.05
   4  -7  -2  136.42   10.87
  -4   7   2  131.07    5.94
   4   7  -2  138.62    4.85
   4   7  -2  134.81    7.80
   3  -7  -2    2.92    0.74
   3  -7  -2    0.68    0.81
  -3  -7   2    2.46    0.60
  -3   7   2    1.15    0.55
   3   7  -2    1.35    1.10
   3   7  -2    0.83    0.73
   2  -7  -2    9.81    1.14
  -2  -7   2    9.18    1.08
  -2   7   2    8.89    1.02
   2   7  -2   10.30    0.93
  -2   7   2    7.37    1.25
   1  -7  -2   26.80    1.99
  -1  -7   2   28.65    2.24
   1   7  -2   27.21    2.15
  -1   7   2   24.27    2.15
  -1   7   2   26.10    2.06
   0  -7   2   23.42    1.76
   0   7  -2   21.11    1.95
   0   7   2   25.20    2.09
   0   7  -2   26.32    1.98
   1  -7   2   13.97    1.95
   1   7   2    8.85    1.40
  -1   7  -2    9.54    1.28
  -1   7  -2   10.15    0.87
  -2  -7  -2   15.28    1.18
  -2  -7  -2   13.33    0.96
   2  -7   2   12.95    2.05
  -2   7  -2   14.52    1.30
  -2   7  -2   17.60    1.77
   3  -7   2    0.57    0.60
  -3  -7  -2   -0.20    0.37
   3  -7   2    0.07    0.76
  -3  -7  -2    0.86    0.48
  -3   7  -2   -0.34    0.68
  -3   7  -2    0.55    0.90
  -4  -7  -2   11.41    1.36
  -4   7  -2   13.39    1.73
   4   7   2   12.04    1.10
  -5  -7  -2    2.70    0.96
   5  -7   2    1.68    1.00
  -5   7  -2    2.41    0.90
   5   7   2    1.72    0.77
   6  -7   2    0.53    0.91
  -6  -7  -2    0.11    0.68
   6   7   2   -0.87    1.17
  -6   7  -2    0.48    1.00
   7  -7   2    0.70    1.46
  -7  -7  -2    0.22    0.92
   7   7   2    1.78    1.04
  -7   7  -2    1.35    1.31
  -8  -7  -2   -0.34    1.88
   8  -7   2    1.43    1.70
   8   7   2   -0.34    1.21
  -8   7  -2   -1.79    4.16
   9  -7   2    0.34    1.46
  -9  -7  -2    1.45    1.74
   9   7   2    0.57    1.14
   9  -8  -2    1.21    1.70
  -9  -8   2   -0.48    2.20
   9   8  -2    2.12    2.01
   9   8  -2    1.73    1.86
   8  -8  -2   -1.89    1.13
   8  -8  -2   -0.44    1.14
  -8  -8   2    0.45    1.73
   8   8  -2    4.45    1.73
  -8   8   2    2.57    1.46
   8   8  -2    0.71    1.03
   7  -8  -2    3.21    1.63
  -7  -8   2    1.60    1.46
   7  -8  -2    2.65    1.25
   7   8  -2    0.21    1.21
   7   8  -2    0.50    1.09
  -7   8   2    2.23    1.37
   6  -8  -2   72.78    6.76
  -6  -8   2   70.12    7.08
   6  -8  -2   64.82    7.10
  -6   8   2   68.46    6.52
   6   8  -2   74.79    7.41
   6   8  -2   71.10    5.28
   5  -8  -2   11.22    1.52
  -5  -8   2   14.89    1.73
   5  -8  -2   17.04    1.91
   5   8  -2   11.49    1.53
  -5   8   2    9.72    1.47
  -4  -8   2    6.80    1.09
   4  -8  -2    7.38    1.21
   4  -8  -2    6.64    1.44
  -4   8   2   10.22    1.28
   4   8  -2    8.66    1.23
   4   8  -2    9.05    1.47
  -3  -8   2    4.58    0.76
   3  -8  -2    4.75    0.85
   3   8  -2    4.28    0.99
  -3   8   2    4.13    0.97
   3   8  -2    6.64    0.83
  -2  -8   2   16.05    1.51
   2  -8  -2   13.22    1.43
   2   8  -2   14.65    1.30
   2   8  -2   12.50    1.58
  -2   8   2   14.15    1.10
   1  -8  -2   30.71    1.76
   1   8  -2   32.62    1.93
  -1   8   2   29.53    2.16
   1   8  -2   28.90    2.04
  -1   8   2   35.32    2.97
   0  -8   2    2.45    1.54
   0   8  -2    2.51    0.62
   0   8   2    4.60    1.42
   0   8  -2    2.01    0.55
   1  -8   2   25.58    2.63
   1   8   2   20.29    2.32
  -1   8  -2   22.79    1.70
  -1   8  -2   28.06    3.08
   2  -8   2   35.32    3.44
   2   8   2   39.78    3.29
  -2   8  -2   34.30    3.98
  -2   8  -2   34.93    2.84
   3  -8   2   13.49    2.30
  -3  -8  -2   16.48    1.40
  -3  -8  -2   14.01    2.25
  -3   8  -2   17.37    1.76
  -3   8  -2   12.86    2.03
   4  -8   2   28.33    2.75
   4  -8   2   22.41    2.46
  -4  -8  -2   28.18    2.88
  -4  -8  -2   28.29    1.87
  -4   8  -2   29.17    2.41
   5  -8   2    0.31    1.33
  -5  -8  -2    1.07    0.75
   5  -8   2    0.27    1.01
  -5   8  -2   -0.64    0.76
   5   8   2    0.81    0.68
  -6  -8  -2   27.01    2.21
   6  -8   2   22.60    2.88
  -6   8  -2   18.82    2.92
   6   8   2   27.91    2.33
  -7  -8  -2    0.85    1.37
   7  -8   2    3.17    1.30
   7   8   2    2.22    0.92
  -7   8  -2    0.14    1.78
  -8  -8  -2    9.13    2.32
   8  -8   2   10.37    2.60
   8   8   2   10.97    1.86
   9  -8   2    5.60    2.38
   9   8   2    7.97    1.98
   9  -9  -2   -0.86    1.93
   9   9  -2    0.41    1.22
   8  -9  -2    0.13    1.26
  -8  -9   2    0.96    1.48
   8  -9  -2   -0.05    1.20
   8   9  -2    1.41    1.36
   8   9  -2    0.12    1.23
  -8   9   2   -3.09    1.72
  -7  -9   2    0.15    1.25
   7  -9  -2   -1.11    1.54
   7  -9  -2    1.86    1.47
   7   9  -2    0.40    1.21
   7   9  -2    0.15    1.64
  -7   9   2   -0.66    1.22
  -6  -9   2   13.83    1.87
   6  -9  -2   13.18    2.57
   6  -9  -2   12.65    2.52
  -6   9   2   15.16    2.34
   6   9  -2   15.26    2.57
   6   9  -2   15.50    2.19
  -5  -9   2    0.85    0.53
   5  -9  -2    1.08    0.74
   5  -9  -2    2.08    1.24
   5   9  -2    0.56    0.63
  -5   9   2   -0.70    1.00
   5   9  -2   -0.40    1.45
  -4  -9   2    0.43    0.52
   4  -9  -2    0.69    1.02
   4  -9  -2    0.17    0.51
   4   9  -2    0.40    0.39
   4   9  -2    1.94    1.21
  -4   9   2   -0.37    0.67
  -3  -9   2    8.94    1.75
   3  -9  -2    7.63    1.30
   3   9  -2    8.19    1.36
  -3   9   2    8.93    1.21
   3   9  -2    8.14    1.64
  -2  -9   2    6.97    1.01
   2  -9  -2    7.50    1.08
   2   9  -2    8.14    1.56
   2   9  -2    7.26    0.86
  -2   9   2    5.33    0.84
   1   9  -2    0.36    0.36
   1   9  -2   -0.01    0.24
  -1   9   2    0.50    1.30
   0  -9   2   11.45    1.75
   0   9  -2   11.42    1.14
   0   9   2    8.83    1.86
   0   9  -2   11.22    1.24
   1  -9   2  185.94    9.83
   1   9   2  188.35    6.56
  -1   9  -2  193.70   13.55
  -1   9  -2  188.14   19.17
   2  -9   2   93.33    7.22
   2   9   2   90.77    7.58
  -2   9  -2   88.38    8.37
  -2   9  -2   85.67    8.39
   3  -9   2   56.79    4.10
  -3   9  -2   60.49    3.94
  -3   9  -2   59.27    3.35
   3   9   2   57.30    3.35
  -4  -9  -2    5.43    0.82
  -4  -9  -2    5.38    0.70
   4  -9   2    5.39    1.08
  -4   9  -2    4.12    1.22
  -4   9  -2    5.39    1.51
   5  -9   2    3.13    1.41
   5  -9   2    2.18    1.04
  -5  -9  -2    2.41    0.85
  -5  -9  -2    2.72    0.78
  -5   9  -2    2.81    1.58
  -5   9  -2    1.54    1.21
   6  -9   2   18.10    2.92
  -6  -9  -2   17.88    2.17
   6  -9   2   19.80    2.15
  -6   9  -2   16.85    2.17
   6   9   2   14.68    1.76
   7  -9   2   -1.55    1.48
  -7  -9  -2    1.96    1.40
   7  -9   2    0.74    1.20
  -7   9  -2    1.19    2.05
   7   9   2    0.61    1.03
   8  -9   2    0.79    1.55
   8   9   2   -0.28    1.41
   8 -10  -2    3.53    2.25
   8  10  -2    2.06    1.52
   7 -10  -2    0.77    1.19
   7 -10  -2    0.79    1.70
  -7 -10   2    0.19    0.60
  -7  10   2   -0.62    1.35
   7  10  -2    0.66    0.81
   7  10  -2    0.16    1.37
   6 -10  -2   -1.17    1.38
  -6 -10   2    0.27    0.82
   6 -10  -2   -0.09    0.89
  -6  10   2   -0.34    0.91
   6  10  -2    0.62    1.49
   6  10  -2    0.51    0.92
   5 -10  -2   30.95    4.37
   5 -10  -2   25.31    3.25
  -5 -10   2   33.75    3.85
   5  10  -2   39.40    4.83
   5  10  -2   30.48    3.62
  -5  10   2   25.21    3.59
   4 -10  -2   -0.05    0.87
  -4 -10   2    0.18    0.48
   4  10  -2   -0.06    0.46
   4  10  -2   -0.15    1.46
  -4  10   2   -0.07    0.57
  -3 -10   2    4.34    0.77
   3 -10  -2    4.40    0.84
   3  10  -2    5.90    0.64
  -3  10   2    4.18    0.84
   3  10  -2    7.76    1.63
   2  10  -2    2.18    0.36
   2  10  -2    1.97    0.31
   2  10  -2    3.89    1.29
  -2  10   2    1.78    0.41
   1  10  -2    6.18    0.68
  -1  10   2    8.22    1.58
   1  10  -2    8.60    0.85
   0  10   2   36.19    3.13
   0  10  -2   36.92    4.12
   0  10  -2   30.89    3.03
   1 -10   2   51.02    3.93
   1  10   2   43.14    3.42
  -1  10  -2   47.04    4.32
  -1  10  -2   47.33    3.51
   2 -10   2   40.94    4.63
   2  10   2   37.69    3.60
  -2  10  -2   37.09    3.01
  -2  10  -2   33.87    3.20
   3 -10   2   54.72    4.07
   3  10   2   49.03    3.40
  -3  10  -2   46.21    4.77
  -3  10  -2   49.61    5.83
   4 -10   2   -0.17    1.21
  -4 -10  -2    0.47    0.20
  -4 -10  -2    0.58    0.20
  -4  10  -2    0.66    0.99
   4  10   2    0.35    1.55
  -4  10  -2    1.06    1.07
  -5 -10  -2    6.36    1.01
   5 -10   2    2.50    1.56
  -5 -10  -2    6.89    0.93
  -5  10  -2    5.30    1.19
  -5  10  -2    6.64    1.83
   5  10   2    7.28    1.56
  -6 -10  -2    3.60    0.89
   6 -10   2    2.54    1.22
  -6 -10  -2    2.30    0.94
   6 -10   2    1.88    1.43
  -6  10  -2    2.91    1.51
  -6  10  -2    7.36    2.18
  -7 -10  -2    4.99    1.47
   7 -10   2    3.99    1.50
  -7  10  -2    6.60    1.89
   8 -10   2    2.21    1.90
   7 -11  -2    3.42    1.84
   7  11  -2   -0.20    1.57
   6 -11  -2    2.93    1.40
  -6  11   2    4.88    1.43
   6  11  -2   -0.34    2.09
  -5 -11   2   -0.11    0.53
   5 -11  -2    0.14    1.09
   5  11  -2   -0.26    0.56
  -5  11   2   -0.56    0.86
   5  11  -2    2.85    1.90
   4 -11  -2   32.90    2.80
  -4 -11   2   34.43    3.98
  -4  11   2   30.04    2.35
   4  11  -2   29.46    2.63
   4  11  -2   34.81    5.47
   3 -11  -2   11.61    1.01
  -3  11   2    8.67    1.23
   3  11  -2   11.94    1.80
   0  11   2    9.70    1.63
   1 -11   2    7.01    1.45
  -1  11  -2    7.98    0.87
   1  11   2    8.58    1.87
  -1  11  -2    5.21    0.82
   2 -11   2    1.00    1.04
  -2  11  -2    0.64    0.47
   2  11   2    3.12    1.62
  -2  11  -2    1.93    0.76
   3 -11   2    1.14    1.84
   3  11   2    3.70    1.46
  -3  11  -2    3.76    1.04
  -3  11  -2    3.31    0.80
   4 -11   2    7.74    1.77
   4  11   2   11.98    1.83
  -4  11  -2   12.97    1.86
  -4  11  -2    8.00    1.14
  -5 -11  -2    4.25    0.59
  -5  11  -2    1.36    1.42
  -5  11  -2    3.37    1.28
   5  11   2    7.72    1.98
  -6  11  -2    4.47    1.45
  -6  11  -2    5.85    1.49
   6  11   2   11.23    2.47
   7  11   2   -0.27    1.47
  -7  11  -2   -0.65    1.50
   6 -12  -2    3.90    1.52
   6  12  -2    2.50    1.87
   5 -12  -2    0.87    0.78
   5  12  -2    1.88    1.82
   4 -12  -2    1.87    0.57
   4  12  -2    1.23    1.53
  -4  12   2    2.09    0.75
  -3  12   2    3.62    0.72
   0  12   2   17.74    2.00
  -1  12  -2    5.34    0.69
  -1  12  -2    5.57    0.92
   1  12   2    3.68    1.48
   2 -12   2   11.15    1.72
   2  12   2   14.23    1.96
  -2  12  -2   11.24    1.33
  -2  12  -2   11.54    1.30
  -3  12  -2   10.36    1.80
  -3  12  -2   11.13    1.29
   3  12   2   13.38    2.37
  -4  12  -2   95.52    9.70
   4  12   2   86.51    6.20
  -5  12  -2    1.11    1.27
   5  12   2   -1.14    1.21
  -6  12  -2   -0.19    1.11
   5  13  -2   -2.24    1.66
   4  13  -2    0.96    1.39
   0  13   2   19.98    2.58
   1  13   2   -0.58    1.36
   2  13   2    1.60    1.89
   3  13   2   25.35    3.19
   4  13   2    2.49    1.34
  10   0  -3    0.63    1.73
   9   0  -3   32.46    6.77
  -9   0   3   32.00    4.63
   8   0  -3    0.05    1.41
  -8   0   3   -0.86    1.27
   7   0  -3   81.54    5.74
  -7   0   3   83.36    6.06
  -6   0   3    0.60    1.25
   6   0  -3   -0.15    0.98
   5   0  -3  335.31   14.63
  -5   0   3  328.61   13.94
  -4   0   3    1.38    1.26
   4   0  -3   -0.90    1.05
   3   0  -3  102.07    4.59
  -3   0   3   95.95    3.85
   2   0  -3   -0.98    1.09
  -2   0   3    0.17    0.71
  -1   0   3  933.70   38.77
   1   0  -3  898.41   33.78
   0   0   3   -0.21    0.83
   0   0  -3   -0.12    0.73
  -1   0  -3    2.02    0.73
   1   0   3    0.37    0.58
   2   0   3    1.03    0.71
  -2   0  -3    0.47    0.80
  -2   0  -3    0.07    0.74
   3   0   3    7.84    1.01
  -3   0  -3    7.46    1.42
   4   0   3    0.61    1.27
  -5   0  -3   33.01    2.73
   5   0   3   36.45    2.60
   6   0   3    1.32    1.05
  -6   0  -3   -0.43    0.83
  -7   0  -3    4.46    1.30
   7   0   3    3.84    1.32
   8   0   3    0.17    1.28
  -8   0  -3   -1.63    1.86
   9   0   3    8.91    2.61
  10   0   3    0.45    2.07
  10  -1  -3    5.45    2.10
  10   1  -3    4.11    2.01
  -9  -1   3   17.83    3.27
   9  -1  -3   24.86    3.45
  -9   1   3   19.50    2.64
   9   1  -3   15.95    2.75
   8  -1  -3    4.76    2.15
  -8  -1   3    3.70    1.86
  -8   1   3   10.64    2.55
   8   1  -3    6.25    1.56
  -7  -1   3    3.89    1.21
   7  -1  -3    4.29    1.26
  -7   1   3    1.01    1.13
   7   1  -3    0.87    1.40
  -6  -1   3   31.23    3.19
   6  -1  -3   38.11    2.85
   6   1  -3   38.53    3.42
  -6   1   3   34.51    3.20
   5  -1  -3   88.50    4.09
  -5  -1   3   83.90    5.01
  -5   1   3   77.58    3.24
   5   1  -3   93.68    4.22
   4  -1  -3   28.47    1.97
  -4  -1   3   33.70    2.21
  -4   1   3   34.30    2.27
   4   1  -3   32.29    2.40
  -3  -1   3    2.40    0.82
   3  -1  -3    2.64    0.95
   3  -1  -3    0.68    0.28
  -3   1   3    2.31    1.07
   3   1  -3    1.43    0.24
   3   1  -3    1.92    1.19
  -2  -1   3    0.88    0.26
   2  -1  -3    0.16    0.68
  -2  -1   3    1.16    0.71
   2   1  -3    0.59    0.73
  -2   1   3    1.49    0.35
  -2   1   3    0.62    1.09
  -1  -1   3    6.94    0.87
   1  -1  -3    8.89    0.90
   1   1  -3   10.66    1.24
  -1   1   3    9.45    0.98
   0  -1   3  106.16    6.94
   0  -1  -3  107.60    5.29
   0   1  -3  107.10    5.79
   0   1   3  107.97    4.06
  -1  -1  -3  420.05   22.33
   1  -1   3  394.22   17.71
   1   1   3  418.33   20.81
  -1   1  -3  428.88   26.49
  -2  -1  -3   47.68    2.67
   2  -1   3   50.21    2.66
  -2  -1  -3   44.89    2.80
  -2   1  -3   43.52    2.19
   2   1   3   48.94    2.51
  -2   1  -3   45.00    3.13
   3  -1   3  296.55    9.07
  -3  -1  -3  290.12   11.24
   3   1   3  291.34   10.17
  -3   1  -3  295.10   11.21
  -4  -1  -3    0.22    1.20
   4  -1   3    0.53    0.87
  -4   1  -3    1.74    1.24
   4   1   3    2.52    1.19
   5  -1   3   -0.15    0.83
  -5  -1  -3   -0.33    0.94
   5   1   3   -0.53    1.27
  -5   1  -3    1.69    0.79
  -6  -1  -3    3.79    1.51
   6  -1   3    1.59    1.07
  -6   1  -3    4.76    1.63
   6   1   3    4.08    1.02
   7  -1   3   26.65    3.81
  -7  -1  -3   31.27    4.02
  -7   1  -3   30.35    2.98
   7   1   3   26.36    3.57
   8  -1   3   21.84    3.69
  -8  -1  -3   27.62    4.41
   8   1   3   31.53    5.14
  -8   1  -3   31.89    3.81
  -9  -1  -3    1.78    1.81
   9  -1   3    5.00    1.97
   9   1   3    4.26    1.91
  10  -1   3    2.90    2.95
  10   1   3    6.68    2.73
  10  -2  -3    6.62    2.62
  10   2  -3   10.65    2.50
  -9  -2   3    9.46    2.41
   9  -2  -3   10.61    2.20
   9   2  -3   14.04    2.58
  -9   2   3    8.40    2.01
   8  -2  -3   25.91    3.66
  -8  -2   3   25.20    3.02
  -8   2   3   19.10    3.23
   8   2  -3   29.38    3.84
  -7  -2   3   47.29    3.62
   7  -2  -3   52.85    5.72
  -7   2   3   52.81    5.12
   7   2  -3   47.43    3.32
  -6  -2   3    0.01    1.08
   6  -2  -3    0.45    0.77
   6   2  -3   -0.27    1.42
  -6   2   3    2.23    1.63
  -5  -2   3   96.25    4.16
   5  -2  -3   92.07    4.79
  -5   2   3  100.23    4.43
   5   2  -3   88.65    5.16
   4  -2  -3   11.12    0.90
   4  -2  -3    7.00    1.31
  -4  -2   3   10.99    1.46
   4   2  -3    9.45    1.61
  -4   2   3    7.53    1.29
   3  -2  -3    2.77    1.19
  -3  -2   3    1.77    0.74
   3  -2  -3    1.61    0.44
   3   2  -3    2.19    0.45
   3   2  -3    1.84    0.84
  -3   2   3   -0.07    0.65
   2  -2  -3  320.47   17.51
  -2  -2   3  318.68   16.67
  -2  -2   3  282.70   18.98
  -2   2   3  308.13   13.34
   2   2  -3  297.73   14.76
  -2   2   3  303.26   13.66
   1  -2  -3    1.61    0.55
  -1  -2   3   -0.95    0.74
   1   2  -3    0.26    0.89
  -1   2   3    0.53    0.54
   0  -2  -3   88.22    4.23
   0  -2   3   84.54    4.62
   0   2   3   85.77    3.70
   0   2  -3   86.64    3.88
   1  -2   3  227.56    9.73
  -1  -2  -3  224.15   10.45
  -1   2  -3  244.42   13.02
   1   2   3  230.15   12.20
   2  -2   3   13.12    1.46
  -2  -2  -3   14.81    1.58
  -2  -2  -3   14.37    1.18
  -2   2  -3   14.39    1.26
  -2   2  -3   12.50    1.53
  -3  -2  -3   11.17    1.10
  -3   2  -3   12.02    1.70
   3   2   3   10.76    1.32
   4  -2   3  246.02    9.58
  -4  -2  -3  275.49    9.73
  -4   2  -3  264.93    7.40
   4   2   3  242.68   11.77
   5  -2   3   80.94    5.06
  -5  -2  -3   88.03    3.69
   5   2   3   87.46    4.89
  -5   2  -3   80.26    5.05
  -6  -2  -3    0.59    0.99
   6  -2   3   -0.33    1.50
  -6   2  -3    4.64    1.67
   6   2   3    2.91    1.10
  -7  -2  -3    3.17    1.81
   7  -2   3    1.39    1.64
  -7   2  -3    3.08    1.36
   7   2   3    4.71    1.32
  -8  -2  -3    1.70    1.33
   8  -2   3    2.97    1.55
  -8   2  -3    6.16    2.05
   8   2   3    2.89    1.52
  -9  -2  -3   -2.37    2.21
   9  -2   3   -1.20    1.34
   9   2   3    2.06    1.62
  10  -2   3    2.69    1.58
  10   2   3    0.51    2.39
  10  -3  -3   43.76    5.85
  10   3  -3   42.98    5.17
   9  -3  -3    0.83    1.96
  -9  -3   3   -1.05    1.52
   9   3  -3    1.10    1.53
  -9   3   3   -2.84    1.55
  -8  -3   3    6.98    1.94
   8  -3  -3    9.43    1.82
   8   3  -3   14.26    2.79
  -8   3   3   12.38    2.23
   7  -3  -3    4.90    1.35
  -7  -3   3    4.57    1.32
  -7   3   3    6.34    2.20
   7   3  -3    3.92    1.06
   6  -3  -3   29.21    2.53
  -6  -3   3   30.79    3.15
   6   3  -3   30.83    2.74
  -6   3   3   25.80    2.54
  -5  -3   3   27.44    1.97
   5  -3  -3   26.92    1.81
   5  -3  -3   26.36    2.79
   5   3  -3   28.71    2.16
  -5   3   3   26.59    2.29
  -4  -3   3   13.56    1.28
   4  -3  -3   10.23    0.94
   4  -3  -3   14.24    1.74
   4   3  -3   12.49    0.94
  -4   3   3   12.35    1.42
   4   3  -3   11.94    1.27
   3  -3  -3    2.85    0.74
   3  -3  -3    4.06    1.12
  -3  -3   3    4.51    0.98
   3   3  -3    3.03    0.75
   3   3  -3    2.21    0.77
  -3   3   3    2.49    0.97
  -2  -3   3    0.23    0.46
   2  -3  -3    0.89    0.65
  -2  -3   3    0.90    0.81
   2   3  -3    2.08    0.71
  -2   3   3   -0.29    0.68
  -2   3   3    0.92    0.49
  -1  -3   3    0.53    0.53
   1  -3  -3    0.90    0.67
  -1  -3   3   -0.14    0.47
   1   3  -3    1.32    0.82
  -1   3   3    0.45    0.47
   0  -3  -3   15.20    1.13
   0  -3   3   15.74    1.47
   0   3  -3   13.01    1.36
   0   3   3   15.08    0.95
  -1  -3  -3   17.30    1.52
  -1  -3  -3   18.88    1.29
  -1   3  -3   19.37    1.62
  -1   3  -3   18.60    1.36
  -2  -3  -3  263.89   14.06
  -2  -3  -3  249.29    9.68
  -2   3  -3  260.59   15.01
  -2   3  -3  268.66   16.06
  -3  -3  -3    7.02    1.01
   3  -3   3   12.40    1.73
  -3   3  -3    8.49    1.32
  -4  -3  -3  152.20    7.99
   4  -3   3  148.90    7.44
  -4   3  -3  153.52    4.94
   4   3   3  153.05    9.21
  -5  -3  -3    5.05    1.00
   5  -3   3    2.91    1.01
  -5   3  -3    3.70    1.27
   5   3   3    2.25    0.94
  -6  -3  -3    1.23    1.24
   6  -3   3    1.30    1.03
   6   3   3    0.54    1.24
  -6   3  -3    0.13    1.33
  -7  -3  -3   43.75    4.33
   7  -3   3   44.31    5.84
   7   3   3   44.01    5.45
  -7   3  -3   44.12    4.93
  -8  -3  -3    3.85    2.06
   8  -3   3    8.49    1.99
   8   3   3    9.87    1.73
   9  -3   3   -0.37    2.31
  -9  -3  -3    0.06    2.54
   9   3   3    3.19    1.46
  10   3   3    0.22    1.66
  10  -4  -3    4.74    2.19
  10   4  -3    1.43    2.07
   9  -4  -3    9.54    1.73
  -9  -4   3   14.27    2.79
   9   4  -3   13.05    2.96
  -8  -4   3   13.09    2.14
   8  -4  -3   11.61    2.24
   8  -4  -3   13.28    1.87
  -8   4   3   15.15    2.71
   8   4  -3   12.88    2.22
   7  -4  -3   52.79    4.49
   7  -4  -3   49.84    3.81
  -7  -4   3   47.46    5.11
  -7   4   3   50.71    5.09
   7   4  -3   51.74    4.14
   6  -4  -3   32.20    2.44
   6  -4  -3   28.65    1.98
  -6  -4   3   33.26    3.57
   6   4  -3   37.42    3.77
  -6   4   3   32.77    3.07
  -5  -4   3   84.03    4.59
   5  -4  -3   86.28    3.19
   5  -4  -3   74.05    4.64
   5   4  -3   82.75    3.06
  -5   4   3   71.73    4.39
   5   4  -3   85.88    7.24
  -4  -4   3    6.50    0.82
   4  -4  -3    4.99    1.06
   4  -4  -3    5.68    0.81
   4   4  -3    5.56    1.24
   4   4  -3    3.67    0.61
  -4   4   3    5.49    1.09
   3  -4  -3   38.62    2.45
   3  -4  -3   40.82    2.05
  -3  -4   3   44.20    3.27
   3   4  -3   41.46    2.28
   3   4  -3   42.02    1.86
  -3   4   3   38.85    2.26
   2  -4  -3   41.24    2.15
  -2  -4   3   42.62    2.29
  -2   4   3   42.92    2.00
  -2   4   3   41.97    2.26
   2   4  -3   47.04    2.06
   2   4  -3   44.41    2.13
   1  -4  -3  279.15   15.29
  -1  -4   3  271.99   13.04
  -1  -4   3  283.40   11.67
  -1   4   3  279.47   14.73
   1   4  -3  269.77   18.09
  -1   4   3  264.86   15.12
   0  -4   3  141.16    9.27
   0  -4  -3  138.89    8.88
   0   4  -3  135.09    5.58
   0   4   3  149.51    7.09
  -1  -4  -3   52.07    4.19
  -1  -4  -3   52.50    2.77
  -1   4  -3   53.06    2.79
  -1   4  -3   61.02    4.48
  -2  -4  -3   95.79    5.35
  -2  -4  -3  100.01    6.12
  -2   4  -3   93.65    5.45
  -2   4  -3   93.55    4.68
   3  -4   3   -0.59    1.06
   3   4   3    3.89    0.77
   4  -4   3    2.09    0.91
  -4  -4  -3    2.48    0.98
   4   4   3    5.39    1.17
  -4   4  -3    2.85    0.93
  -5  -4  -3  118.29    5.89
   5  -4   3  122.75    9.43
   5   4   3  126.91    8.03
  -5   4  -3  117.33   10.47
  -6  -4  -3   53.26   18.89
   6  -4   3   41.23    4.86
   6   4   3   44.33    4.44
  -6   4  -3   44.15    4.49
  -7  -4  -3   10.59    1.78
   7  -4   3   10.13    2.35
  -7   4  -3   11.17    2.41
   7   4   3   13.93    2.47
  -8  -4  -3   10.60    1.90
   8  -4   3    5.36    1.97
  -8   4  -3    8.55    2.20
   8   4   3    8.96    2.18
  -9  -4  -3    5.72    2.57
   9  -4   3   10.03    2.76
   9   4   3   12.20    2.95
  10   4   3    5.04    2.33
  10  -5  -3    1.44    1.84
  10   5  -3    2.10    2.60
  -9  -5   3    4.91    2.13
   9  -5  -3    2.43    1.61
   9  -5  -3    2.16    0.89
   9   5  -3    6.53    2.30
  -8  -5   3   -1.79    1.71
   8  -5  -3    0.12    0.83
   8  -5  -3   -1.46    0.90
  -8   5   3    3.35    1.58
   8   5  -3   -1.52    1.21
  -7  -5   3    1.88    1.17
   7  -5  -3    2.04    1.13
   7  -5  -3    1.38    1.12
  -7   5   3   -1.01    1.37
   7   5  -3    3.13    1.05
  -6  -5   3   25.79   17.08
   6  -5  -3    8.44    1.42
   6  -5  -3    7.30    1.65
   6   5  -3    4.15    1.21
  -6   5   3    5.94    1.28
   6   5  -3    5.15    1.04
  -5  -5   3   35.70    2.48
   5  -5  -3   26.85    2.58
   5  -5  -3   31.99    2.63
   5   5  -3   32.60    2.27
  -5   5   3   28.47    2.19
   5   5  -3   32.97    2.18
  -4  -5   3   20.75    2.16
   4  -5  -3   21.61    1.72
   4  -5  -3   23.57    2.25
   4   5  -3   23.91    1.38
  -4   5   3   21.84    2.15
   4   5  -3   23.68    2.04
  -3  -5   3   17.36    1.64
   3  -5  -3   16.64    1.32
   3   5  -3   16.79    1.43
   3   5  -3   16.78    1.75
  -3   5   3   13.30    1.37
   2  -5  -3   63.79    3.63
  -2  -5   3   65.71    3.22
  -2   5   3   60.42    3.84
   2   5  -3   63.36    2.84
   2   5  -3   56.70    3.02
  -2   5   3   57.06    3.50
  -1  -5   3   63.69    4.49
  -1  -5   3   64.75    3.77
   1  -5  -3   59.14    3.09
   1   5  -3   67.82    5.15
  -1   5   3   64.03    5.83
  -1   5   3   70.47    3.43
   0  -5  -3  153.99   10.33
   0  -5   3  160.17   11.66
   0  -5   3  160.33    6.36
   0   5  -3  163.91    6.44
   0   5   3  152.58    6.72
  -1  -5  -3   -0.06    0.37
  -1  -5  -3   -0.34    0.26
  -1   5  -3   -0.52    0.70
  -1   5  -3    1.12    0.63
  -2  -5  -3   31.34    2.13
  -2  -5  -3   31.60    2.53
  -2   5  -3   32.06    2.36
  -2   5  -3   29.50    2.35
  -3  -5  -3   24.91    1.77
   3  -5   3   25.55    1.77
  -3  -5  -3   23.50    1.71
  -3   5  -3   22.60    2.37
  -3   5  -3   27.83    2.60
  -4  -5  -3   14.26    1.19
   4  -5   3   16.30    6.94
  -4   5  -3   13.92    1.47
   4   5   3   15.09    1.16
   5  -5   3   -0.68    0.67
  -5  -5  -3    0.24    1.13
   5   5   3   -1.30    0.57
  -5   5  -3    0.48    1.08
  -6  -5  -3    3.47    1.33
   6  -5   3    6.26    1.53
   6   5   3    4.11    0.96
  -6   5  -3    2.50    1.12
   7  -5   3    4.86    1.53
  -7  -5  -3    3.10    1.26
  -7   5  -3   -0.35    1.73
   7   5   3    2.27    1.20
  -8  -5  -3    2.31    1.56
   8  -5   3    3.84    1.66
  -8   5  -3    3.08    2.23
   8   5   3    1.76    1.25
   9  -5   3    3.14    1.73
  -9  -5  -3    5.59    1.96
   9   5   3    0.75    1.35
  10   5   3   -0.27    1.71
  10  -6  -3    1.11    1.90
  10   6  -3   -1.38    1.49
   9  -6  -3   -0.19    0.78
  -9  -6   3   -0.57    1.53
   9  -6  -3    2.11    2.41
   9   6  -3    0.15    1.10
   9   6  -3    2.42    1.44
   8  -6  -3   33.23    4.82
  -8  -6   3   35.20    3.72
   8  -6  -3   36.38    4.25
   8   6  -3   44.27    4.12
   8   6  -3   43.49    5.47
  -8   6   3   36.52    4.22
   7  -6  -3   25.86    3.06
  -7  -6   3   19.57    2.68
   7  -6  -3   28.26    3.83
   7   6  -3   20.59    1.96
   7   6  -3   24.55    2.55
  -7   6   3   23.31    2.45
  -6  -6   3   17.33    1.81
   6  -6  -3   14.32    1.48
   6  -6  -3   14.77    2.25
   6   6  -3   15.15    2.26
   6   6  -3   14.35    1.78
  -6   6   3   14.08    2.07
   5  -6  -3    0.59    0.78
  -5  -6   3    0.95    0.75
   5  -6  -3    1.21    1.02
  -5   6   3   -0.43    0.76
   5   6  -3    0.23    0.69
   5   6  -3    0.15    0.69
   4  -6  -3    1.89    0.67
  -4  -6   3    2.32    1.03
   4  -6  -3    1.76    0.92
  -4   6   3    0.91    1.06
   4   6  -3    1.38    0.64
   4   6  -3    1.73    0.83
   3  -6  -3    0.02    0.45
  -3  -6   3   -0.82    0.51
   3   6  -3    0.72    0.74
   3   6  -3    0.22    0.82
  -3   6   3    0.49    0.52
   2  -6  -3   11.71    1.34
  -2  -6   3   13.65    1.41
   2   6  -3   12.60    1.13
  -2   6   3   10.52    1.39
  -2   6   3    9.32    1.02
  -1  -6   3   22.73    1.83
  -1  -6   3   22.12    2.11
   1  -6  -3   21.73    1.67
   1   6  -3   22.70    1.50
  -1   6   3   18.84    1.60
  -1   6   3   20.57    1.79
   0  -6   3  215.83    8.03
   0  -6   3  217.72   10.48
   0  -6  -3  201.38   12.68
   0   6   3  206.56   14.76
   0   6  -3  209.94    7.21
   1  -6   3    8.55    1.51
  -1  -6  -3    6.94    0.87
  -1  -6  -3    6.47    0.60
  -1   6  -3    6.21    1.09
  -1   6  -3    6.92    1.15
  -2  -6  -3   61.15    4.17
  -2  -6  -3   58.89    4.66
  -2   6  -3   58.33    4.44
  -2   6  -3   60.66    2.99
  -3  -6  -3    2.74    0.62
  -3  -6  -3    3.41    0.59
  -3   6  -3    2.61    1.14
  -3   6  -3    0.84    1.16
   4  -6   3   10.94    1.69
  -4  -6  -3   12.87    1.26
   4   6   3   11.79    1.38
  -4   6  -3   12.41    1.79
   5  -6   3    1.46    0.96
  -5  -6  -3   -0.07    0.60
  -5   6  -3    0.82    1.43
   5   6   3   -0.25    0.89
   6  -6   3   17.59    2.94
  -6  -6  -3   16.67    1.63
   6   6   3   16.83    2.66
   7  -6   3    7.08    1.76
  -7  -6  -3    6.56    1.57
  -7   6  -3   10.20    1.87
   7   6   3    9.18    1.81
   8  -6   3    0.09    1.85
  -8  -6  -3   -0.01    1.62
  -8   6  -3   -3.81    3.74
   8   6   3   -0.36    0.85
   9  -6   3   -0.44    1.51
  -9  -6  -3    1.27    1.63
   9   6   3    0.04    1.33
  10   7  -3    0.94    1.51
   9  -7  -3   17.70    2.58
  -9  -7   3   11.76    2.71
   9   7  -3   12.72    2.43
   9   7  -3   15.18    3.01
  -8  -7   3    1.51    1.16
   8  -7  -3    2.83    1.04
   8  -7  -3   -1.36    1.85
   8   7  -3    1.78    1.13
   8   7  -3    1.79    1.35
  -8   7   3    4.42    1.90
   7  -7  -3    4.04    1.23
  -7  -7   3    5.36    1.24
   7  -7  -3    4.86    1.20
  -7   7   3    5.96    2.06
   7   7  -3    3.00    1.07
   7   7  -3    5.75    1.62
   6  -7  -3   10.23    1.44
   6  -7  -3    8.78    1.41
  -6  -7   3   10.48    1.93
   6   7  -3    9.11    1.45
  -6   7   3    9.46    1.94
   6   7  -3    7.51    1.35
  -5  -7   3   25.75    1.98
   5  -7  -3   26.40    3.35
   5  -7  -3   26.25    3.06
   5   7  -3   22.98    2.42
   5   7  -3   28.52    2.40
  -5   7   3   27.19    2.46
   4  -7  -3    4.62    1.09
   4  -7  -3    5.55    1.15
  -4  -7   3    6.19    1.29
   4   7  -3    7.16    1.08
   4   7  -3    6.85    1.35
  -4   7   3    5.59    1.23
  -3  -7   3   54.99    3.60
   3  -7  -3   55.15    3.50
   3   7  -3   55.05    3.32
  -3   7   3   55.58    3.42
   3   7  -3   54.26    2.94
  -2  -7   3    1.71    0.63
   2  -7  -3    2.07    0.46
   2   7  -3    2.23    0.66
  -2   7   3    1.77    0.63
  -2   7   3    1.09    0.81
  -1  -7   3   13.61    1.35
  -1  -7   3   13.88    1.87
   1  -7  -3   12.95    1.30
  -1   7   3   11.40    1.26
  -1   7   3   12.54    1.05
   1   7  -3   12.33    1.25
   0  -7  -3    2.17    0.26
   0  -7  -3    2.23    0.27
   0  -7   3    3.11    1.21
   0   7  -3    3.98    0.65
   0   7  -3    2.25    0.56
   0   7   3    1.49    0.82
   1  -7   3   19.64    1.91
  -1  -7  -3   17.09    1.39
  -1   7  -3   14.62    1.81
  -1   7  -3   15.90    1.40
  -2  -7  -3    6.54    0.58
  -2  -7  -3    7.05    0.72
   2  -7   3    5.53    1.49
  -2   7  -3    4.96    0.89
  -2   7  -3    7.95    1.26
  -3  -7  -3   93.82   13.82
  -3  -7  -3  102.92    8.79
  -3   7  -3  108.19   10.26
  -3   7  -3  105.79    4.72
  -4  -7  -3   26.04    2.04
  -4  -7  -3   25.44    2.45
   4  -7   3   28.29    2.20
  -4   7  -3   29.30    2.87
  -4   7  -3   25.05    2.31
   5  -7   3    3.72    1.33
  -5  -7  -3    2.59    0.94
  -5   7  -3    4.82    1.54
   5   7   3    4.97    1.08
  -6  -7  -3   -0.99    0.65
   6  -7   3   -0.81    0.99
   6   7   3   -0.29    0.83
  -6   7  -3    0.92    1.05
   7  -7   3   36.95    4.30
  -7  -7  -3   28.08    3.06
  -7   7  -3   31.28    4.58
   7   7   3   37.12    3.51
   8  -7   3    9.25    2.22
  -8  -7  -3   16.54    2.83
   8   7   3   14.43    2.22
  -9  -7  -3   -0.67    1.44
   9  -7   3   -0.48    1.83
   9   7   3    2.92    1.65
  -9  -8   3    1.98    2.27
   9  -8  -3    2.31    1.95
   9   8  -3    3.76    1.48
   9   8  -3    4.12    1.76
   8  -8  -3    0.41    1.25
  -8  -8   3    0.05    1.27
   8  -8  -3    0.43    1.18
  -8   8   3    1.47    2.33
   8   8  -3    0.46    1.08
   8   8  -3   -0.72    1.14
   7  -8  -3    3.39    1.23
  -7  -8   3    2.73    1.10
   7  -8  -3    4.67    1.80
   7   8  -3    2.68    1.32
  -7   8   3    5.35    2.02
   7   8  -3    4.46    1.50
   6  -8  -3    2.12    1.37
   6  -8  -3    0.17    0.87
  -6  -8   3    1.31    0.76
   6   8  -3    1.61    1.68
   6   8  -3    1.78    1.19
  -6   8   3    0.24    1.00
   5  -8  -3   10.31    1.48
   5  -8  -3    7.34    1.23
  -5  -8   3    8.16    0.96
  -5   8   3   11.33    1.55
   5   8  -3    7.03    1.53
   5   8  -3   10.53    1.36
   4  -8  -3   -0.26    0.65
  -4  -8   3    1.10    0.70
   4   8  -3   -1.78    0.89
   4   8  -3    0.57    0.77
  -4   8   3    0.23    0.90
   3  -8  -3   25.08    2.48
  -3  -8   3   23.54    2.03
   3   8  -3   23.92    1.67
  -3   8   3   21.13    2.10
   3   8  -3   26.33    2.52
  -2  -8   3   12.58    1.30
   2  -8  -3   11.40    1.59
  -2   8   3   11.95    1.63
  -2   8   3   11.80    0.96
   2   8  -3   12.60    1.11
  -1  -8   3    0.40    0.58
  -1  -8   3    0.57    1.00
   1  -8  -3    0.01    0.27
  -1   8   3    1.98    1.15
   1   8  -3    1.97    0.58
  -1   8   3    0.15    0.22
   0  -8   3    1.19    0.93
   0   8   3    4.05    1.48
   0   8  -3    2.11    0.65
   0   8  -3    2.41    0.79
   1  -8   3    9.97    1.55
  -1   8  -3    6.78    0.91
  -1   8  -3    9.34    0.98
   1   8   3    8.09    1.44
  -2  -8  -3    0.52    0.12
   2  -8   3    1.31    0.91
  -2   8  -3    0.80    0.61
  -2   8  -3    1.67    0.74
  -3  -8  -3   10.30    1.03
  -3  -8  -3    8.56    1.14
   3  -8   3   11.28    1.77
  -3   8  -3   10.37    1.65
  -3   8  -3    9.70    1.46
   4  -8   3   52.09    3.51
  -4  -8  -3   54.70    3.31
  -4  -8  -3   52.43    5.02
  -4   8  -3   58.51    5.52
  -4   8  -3   60.36    5.73
  -5  -8  -3   46.85    4.02
  -5  -8  -3   48.30    5.38
   5  -8   3   50.69    3.92
  -5   8  -3   47.19    4.20
  -5   8  -3   43.82    5.16
   6  -8   3    8.82    2.12
  -6  -8  -3    5.65    1.28
  -6   8  -3    6.97    1.90
   6   8   3    4.87    1.22
  -7  -8  -3   -0.68    1.00
   7  -8   3    0.16    1.21
  -7   8  -3   -0.76    2.13
   7   8   3    2.41    0.95
   8  -8   3   -0.90    1.47
  -8  -8  -3    1.01    1.39
   8   8   3    2.22    1.26
   9  -8   3    2.24    2.02
   9   8   3    1.62    1.52
   9  -9  -3    5.04    2.55
   9   9  -3    3.46    1.78
   8  -9  -3   -1.63    1.85
   8  -9  -3    0.36    1.96
  -8  -9   3    0.84    1.67
   8   9  -3   -0.79    1.49
   8   9  -3    1.76    1.42
  -7  -9   3   -0.12    0.78
   7  -9  -3    0.86    1.07
   7  -9  -3    1.15    1.28
   7   9  -3    1.13    1.54
   7   9  -3    0.90    1.41
  -7   9   3   -1.91    1.94
  -6  -9   3    0.82    0.99
   6  -9  -3   -0.46    0.81
   6  -9  -3   -0.12    1.19
   6   9  -3    1.99    1.10
   6   9  -3   -1.11    0.77
  -6   9   3    1.93    1.06
   5  -9  -3   11.81    1.86
  -5  -9   3   14.23    1.58
   5   9  -3   11.10    1.41
  -5   9   3    9.23    1.56
   5   9  -3    9.94    2.05
   4  -9  -3   -0.01    0.80
  -4  -9   3    0.53    0.63
   4   9  -3    0.77    0.98
  -4   9   3    0.70    0.92
   4   9  -3   -0.32    0.42
  -3  -9   3    0.32    0.55
   3  -9  -3    0.55    0.47
  -3   9   3    0.35    0.64
   3   9  -3    0.37    0.61
   3   9  -3    0.64    0.89
   2  -9  -3   19.47    1.84
  -2  -9   3   20.07    2.44
  -2   9   3   20.56    1.76
  -2   9   3   20.18    2.00
   2   9  -3   21.70    2.01
   1   9  -3   26.82    1.99
  -1   9   3   29.02    2.73
   1   9  -3   25.17    1.93
   0  -9   3    0.46    1.13
   0   9  -3   -0.51    0.53
   0   9  -3    0.34    0.58
   0   9   3    1.20    1.04
   1  -9   3    4.16    1.31
  -1   9  -3    3.74    0.92
   1   9   3    6.10    1.69
   2  -9   3  152.17   12.01
  -2   9  -3  146.52   13.73
   2   9   3  149.81    8.32
  -2   9  -3  147.49    8.97
   3  -9   3   28.56    2.59
  -3  -9  -3   31.86    2.23
  -3  -9  -3   25.16    2.56
  -3   9  -3   27.57    3.08
  -3   9  -3   30.07    3.25
  -4  -9  -3    9.96    1.35
   4  -9   3   12.18    2.17
  -4  -9  -3   10.23    1.29
  -4   9  -3    8.84    1.43
  -5  -9  -3   11.07    1.30
  -5  -9  -3    9.64    1.20
   5  -9   3    8.78    2.06
  -5   9  -3    7.17    1.64
  -5   9  -3   10.94    1.80
  -6  -9  -3    3.50    1.08
   6  -9   3    3.21    1.85
  -6  -9  -3    2.72    0.98
  -6   9  -3    2.06    1.48
  -6   9  -3    2.85    1.93
  -7  -9  -3    0.72    1.18
  -7  -9  -3    1.44    1.36
   7  -9   3    3.54    2.07
   7   9   3    0.14    0.82
  -7   9  -3    3.64    2.36
   8  -9   3    1.85    1.76
   8 -10  -3   27.89    3.83
   8  10  -3   28.78    3.68
   7 -10  -3    7.86    1.99
  -7 -10   3    7.40    1.31
   7  10  -3    4.14    1.67
  -7  10   3    4.24    1.54
   7  10  -3    4.44    1.54
   6 -10  -3    1.54    1.20
  -6 -10   3    0.56    0.74
   6  10  -3   -1.51    1.54
   6  10  -3    1.00    0.87
  -6  10   3   -1.44    1.34
   5 -10  -3    8.18    1.54
  -5 -10   3    5.24    1.00
   5  10  -3    7.97    2.11
  -5  10   3    3.76    1.02
   5  10  -3    6.06    1.12
   4 -10  -3   52.65    4.70
  -4 -10   3   43.96    3.40
   4  10  -3   47.13    3.75
  -4  10   3   52.61    3.39
   4  10  -3   47.29    5.45
  -3 -10   3   13.87    1.70
   3 -10  -3   13.59    2.13
   3  10  -3   14.09    1.28
  -3  10   3   15.76    1.07
   3  10  -3   14.33    1.82
  -2 -10   3    1.43    0.44
   2 -10  -3    0.92    0.31
   2  10  -3    0.63    0.41
  -2  10   3    0.67    0.30
   1  10  -3   -0.08    0.42
  -1  10   3    1.01    1.32
   1  10  -3    0.35    0.38
   0 -10   3   21.79    2.64
   0  10  -3   20.21    1.78
   0  10   3   17.21    2.26
   0  10  -3   19.53    2.31
   1 -10   3   21.81    2.12
   1  10   3   32.81    2.57
  -1  10  -3   25.95    2.63
  -1  10  -3   28.51    2.24
   2 -10   3    4.67    1.55
  -2  10  -3    7.88    1.44
   2  10   3    7.97    1.41
  -2  10  -3    5.51    1.40
   3 -10   3   12.63    1.69
  -3  10  -3   12.12    1.45
  -3  10  -3   13.37    1.66
   3  10   3   10.99    1.53
  -4 -10  -3   27.65    3.51
  -4 -10  -3   34.92    3.42
   4 -10   3   30.85    3.19
  -4  10  -3   34.18    3.55
  -4  10  -3   38.31    3.85
  -5 -10  -3    0.63    0.55
   5 -10   3   -0.18    1.16
  -5 -10  -3    1.14    0.47
  -5  10  -3    0.20    1.01
  -5  10  -3    0.33    1.43
  -6 -10  -3   12.62    1.41
  -6 -10  -3   12.75    1.87
  -6  10  -3    8.39    2.08
  -7 -10  -3    0.90    1.20
  -7  10  -3    1.77    1.41
  -7  10  -3   -2.72    1.79
   7 -11  -3    3.51    1.63
   7  11  -3    0.25    1.72
   6 -11  -3    8.34    2.12
   6  11  -3    7.10    1.78
  -6  11   3    5.60    1.43
  -5 -11   3    5.08    1.01
   5 -11  -3    4.98    1.58
   5  11  -3    2.92    0.88
   5  11  -3    2.23    1.30
  -5  11   3    0.36    0.80
  -4 -11   3    2.23    0.57
   4 -11  -3    0.98    0.59
  -4  11   3    1.96    0.71
   4  11  -3    0.86    0.58
   4  11  -3    1.65    1.19
   3 -11  -3   20.26    2.26
  -3 -11   3   21.52    1.65
   3  11  -3   23.42    2.56
  -3  11   3   18.24    1.94
   2  11  -3   12.42    1.85
   2  11  -3   11.34    1.72
   1  11  -3    1.52    0.37
   1  11  -3    2.72    0.47
  -1  11   3    1.66    1.27
   0  11  -3    1.61    0.52
   0  11   3    0.05    1.09
   0  11  -3    2.06    0.57
   1 -11   3    1.16    1.10
   1  11   3    4.63   19.24
  -1  11  -3    0.75    0.59
  -1  11  -3    1.61    0.67
   2 -11   3    7.91    1.59
  -2  11  -3    8.62    1.27
  -2  11  -3    7.73    1.57
   2  11   3   10.64    1.69
   3 -11   3    0.42    1.29
  -3  11  -3   -2.17    1.03
   3  11   3    2.69    2.59
  -3  11  -3    0.85    0.95
   4 -11   3   -2.71    1.37
   4  11   3    0.14    1.22
  -4  11  -3    1.10    1.19
  -4  11  -3   -0.47    0.73
   5  11   3   -0.60    1.23
  -5  11  -3   -0.73    1.17
  -5  11  -3    1.00    1.24
  -6  11  -3    8.77    1.89
  -6  11  -3    4.97    1.90
  -7  11  -3    6.01    2.11
   6 -12  -3    2.14    1.57
   6  12  -3    0.06    1.52
   5 -12  -3    4.39    1.21
   5  12  -3    4.13    1.78
   4 -12  -3    1.48    0.62
  -1  12   3    1.98    1.27
   0  12  -3    2.11    0.46
   0  12  -3    2.77    0.57
   0  12   3    7.26    1.87
   1 -12   3   33.70    2.81
   1  12   3   36.44    4.13
  -1  12  -3   30.69    3.49
  -1  12  -3   27.63    3.35
   2  12   3   14.76    2.38
  -2  12  -3   13.08    1.95
   3  12   3    5.80    1.51
  -3  12  -3    4.13    1.05
  -3  12  -3    4.65    1.41
  -4  12  -3    2.39    1.55
   4  12   3    2.13    1.51
   5  12   3   42.98    4.38
  -5  12  -3   35.75    6.31
   0  13   3   13.39    2.36
   1  13   3    1.71    1.41
   2  13   3    3.17    1.57
   3  13   3    1.94    1.91
  10   0  -4    1.77    1.91
  -9   0   4    1.81    1.60
   9   0  -4    2.15    2.69
  -8   0   4   18.77    3.03
   8   0  -4   14.06    2.52
   7   0  -4    2.37    1.44
  -7   0   4   -0.17    0.99
   6   0  -4   55.89    4.23
  -6   0   4   68.02    4.28
   5   0  -4    1.89    1.00
  -5   0   4    0.30    0.83
   4   0  -4   14.55    1.68
  -4   0   4   15.85    1.51
  -3   0   4   -0.18    1.06
   3   0  -4   -0.53    1.12
  -2   0   4    7.41    1.06
   2   0  -4    7.35    1.25
  -1   0   4    0.31    0.62
   1   0  -4   -0.13    0.96
   0   0  -4  215.45    7.19
   0   0   4  232.46    9.94
   1   0   4    0.02    0.70
  -1   0  -4    0.56    0.61
  -2   0  -4   30.31    2.48
  -2   0  -4   34.64    2.28
  -3   0  -4   -1.03    0.80
   3   0   4   -0.20    0.73
  -3   0  -4    0.07    0.79
   4   0   4  198.40    8.58
  -4   0  -4  196.37    7.62
  -5   0  -4    1.19    0.90
   5   0   4   -0.10    0.88
  -6   0  -4   17.38    2.70
   6   0   4    9.58    1.96
   7   0   4   -0.66    0.96
  -7   0  -4   -0.20    1.13
  -8   0  -4    9.23    2.04
   8   0   4   11.18    2.11
   9   0   4   -0.15    1.50
  10   0   4   17.02    3.55
  10   1  -4    7.96    2.34
  -9  -1   4    5.99    2.14
  -9   1   4    3.57    2.70
   9   1  -4    6.32    1.99
   8  -1  -4   19.34    2.90
  -8  -1   4   19.39    2.65
  -8   1   4   16.44    2.38
   8   1  -4   21.35    2.64
  -7  -1   4   -0.68    0.92
   7  -1  -4    1.76    1.02
  -7   1   4    0.27    1.70
   7   1  -4    0.29    1.07
   6  -1  -4   14.45    1.95
  -6  -1   4   16.12    2.07
   6   1  -4   14.99    2.06
  -6   1   4   14.94    2.06
   5  -1  -4  130.26    5.51
   5  -1  -4  126.80    6.62
  -5  -1   4  137.65    3.96
  -5   1   4  135.00    4.86
   5   1  -4  135.28    8.82
   5   1  -4  107.43    8.09
   4  -1  -4  111.08    6.40
  -4  -1   4  121.94    4.55
   4   1  -4  110.75    4.23
  -4   1   4  114.81    6.03
   3  -1  -4   71.57    3.14
  -3  -1   4   74.08    4.17
   3   1  -4   74.88    2.79
  -3   1   4   70.28    4.22
   2  -1  -4   73.83    3.06
  -2  -1   4   70.64    4.16
   2   1  -4   70.63    2.99
  -2   1   4   71.45    4.15
  -1  -1   4    9.19    1.35
   1  -1  -4    8.53    0.93
  -1   1   4    8.37    1.37
   1   1  -4    9.38    1.18
   0  -1  -4   57.60    3.43
   0  -1   4   58.73    2.56
   0   1  -4   65.31    3.02
   0   1   4   67.21    4.14
   1  -1   4    5.34    0.77
  -1  -1  -4    5.35    0.89
  -1   1  -4    3.47    0.86
   1   1   4    3.93    0.80
  -2  -1  -4    3.80    1.04
  -2  -1  -4    4.03    0.90
  -2   1  -4    3.95    0.96
  -2   1  -4    3.29    0.95
   3  -1   4   24.41    1.78
  -3  -1  -4   28.71    2.10
  -3  -1  -4   25.25    1.75
  -3   1  -4   27.64    1.87
  -3   1  -4   22.60    2.46
   3   1   4   24.37    1.94
  -4  -1  -4  134.10    5.15
   4  -1   4  140.58    6.42
   4   1   4  148.30    6.98
  -4   1  -4  147.78    5.61
   5  -1   4    0.25    0.97
  -5  -1  -4   -0.19    0.86
  -5   1  -4   -0.39    0.86
   5   1   4   -0.01    0.89
   6  -1   4   54.27    5.08
  -6  -1  -4   51.41    4.45
  -6   1  -4   55.06    5.77
   6   1   4   53.63    5.22
   7  -1   4   25.95    3.08
  -7  -1  -4   25.48    2.85
  -7   1  -4   30.38    3.34
   7   1   4   23.91    3.25
   8  -1   4    2.49    1.52
  -8  -1  -4    3.80    1.80
   8   1   4    3.20    1.74
  -8   1  -4    1.40    2.04
   9  -1   4   12.66    3.45
   9   1   4   12.75    3.55
  10   1   4    3.91    2.34
  10  -2  -4    0.69    1.71
  10   2  -4    0.30    1.65
   9  -2  -4   -0.22    1.53
  -9  -2   4    9.10    6.00
  -9   2   4   -2.17    2.36
   9   2  -4    0.60    2.11
  -8  -2   4    9.29    2.37
   8  -2  -4   13.65    1.99
   8   2  -4   10.79    2.32
  -8   2   4    9.91    2.26
   7  -2  -4   28.78    3.49
   7  -2  -4   26.70    2.03
  -7  -2   4   25.04    2.99
   7   2  -4   30.47    3.22
  -7   2   4   23.46    2.67
   6  -2  -4   55.96    4.24
   6  -2  -4   59.68    2.82
  -6  -2   4   60.94    2.98
  -6   2   4   56.53    4.20
   6   2  -4   61.02    4.50
   5  -2  -4    0.77    0.30
   5  -2  -4    1.56    1.08
  -5  -2   4    1.02    0.92
  -5   2   4   -0.72    0.69
   5   2  -4    0.98    0.38
   5   2  -4    1.35    0.97
   4  -2  -4   98.61    4.79
  -4  -2   4   99.25    4.63
   4   2  -4   80.83    4.78
  -4   2   4   92.57    4.23
   4   2  -4   89.25    5.11
  -3  -2   4  105.87    5.86
   3  -2  -4  104.16    5.70
   3   2  -4  108.87    3.46
  -3   2   4  108.26    4.14
   2  -2  -4    2.09    0.70
  -2  -2   4    1.80    0.91
  -2  -2   4    1.30    0.58
   2   2  -4    1.91    0.82
  -2   2   4    3.29    1.01
  -1  -2   4  175.59    6.88
   1  -2  -4  188.12   10.66
   1   2  -4  163.82    7.24
  -1   2   4  173.03    8.30
   0  -2  -4   70.77    3.00
   0  -2   4   75.46    4.01
   0   2   4   71.94    3.55
   0   2  -4   69.68    3.15
  -1  -2  -4  102.39    5.50
   1  -2   4   94.45    4.49
  -1   2  -4  106.43    5.78
   1   2   4   94.37    4.50
  -2  -2  -4   26.97    1.93
  -2  -2  -4   26.94    1.76
  -2   2  -4   26.39    2.46
  -2   2  -4   23.78    1.65
  -3  -2  -4    0.40    1.12
  -3  -2  -4    1.37    1.04
  -3   2  -4   -0.99    1.12
  -3   2  -4    0.53    1.15
  -4  -2  -4    9.87    1.07
   4  -2   4   11.42    1.43
  -4   2  -4   14.55    1.73
   4   2   4   10.38    1.50
  -5  -2  -4   77.55    5.82
   5  -2   4   75.73    4.96
  -5   2  -4   84.53    7.37
   5   2   4   79.89    6.80
  -6  -2  -4   10.29    2.03
   6  -2   4   15.96    2.28
  -6   2  -4   10.70    1.89
   6   2   4   11.63    1.61
  -7  -2  -4    1.12    1.59
   7  -2   4    3.08    1.29
   7   2   4    0.90    1.15
  -7   2  -4    2.04    1.01
   8  -2   4    4.25    1.85
  -8  -2  -4    3.89    1.71
  -8   2  -4    5.63    1.87
   8   2   4    3.17    1.72
   9  -2   4    3.54    2.17
   9   2   4    5.02    2.36
  10   2   4   -0.66    1.90
  10  -3  -4   -2.22    2.24
  10   3  -4    0.52    1.85
   9  -3  -4   47.58    5.56
  -9  -3   4   34.01    5.53
   9  -3  -4   48.56    6.19
   9   3  -4   51.35    5.10
   8  -3  -4    3.99    1.75
  -8  -3   4    1.34    1.24
  -8   3   4    1.55    1.28
   8   3  -4    1.25    1.46
   7  -3  -4   67.03    5.68
  -7  -3   4   67.52    5.09
   7  -3  -4   69.88    3.94
   7   3  -4   59.64    4.44
  -7   3   4   62.95    5.21
   6  -3  -4   -0.32    0.39
  -6  -3   4   -0.34    0.79
   6  -3  -4    0.21    0.91
   6   3  -4    0.55    1.36
   6   3  -4   -0.24    0.56
  -6   3   4    0.59    1.25
   5  -3  -4    0.02    0.45
  -5  -3   4    0.66    0.97
   5  -3  -4    0.98    1.00
  -5   3   4    0.70    1.25
   5   3  -4    0.83    0.93
   5   3  -4    0.41    0.41
   4  -3  -4   88.65    5.31
  -4  -3   4   99.86    4.76
   4   3  -4   91.44    4.51
   4   3  -4   88.79    3.96
  -4   3   4   90.42    5.23
  -3  -3   4    2.47    0.82
   3  -3  -4    1.87    1.16
  -3   3   4    1.17    0.77
   3   3  -4    0.23    0.60
  -2  -3   4   36.40    2.15
  -2  -3   4   33.99    2.02
   2  -3  -4   33.58    2.11
  -2   3   4   36.63    1.45
   2   3  -4   37.47    2.14
  -2   3   4   36.75    1.87
   1  -3  -4   26.90    1.48
  -1  -3   4   27.49    2.23
  -1   3   4   25.26    1.76
   1   3  -4   29.28    2.21
   0  -3   4  354.09   17.48
   0  -3  -4  353.77   16.46
   0   3  -4  341.26   14.66
   0   3   4  347.99   20.82
   1  -3   4    0.03    0.67
  -1  -3  -4   -0.16    0.71
  -1   3  -4   -0.30    0.67
   1   3   4    0.05    0.64
  -2  -3  -4   98.82    5.51
  -2  -3  -4   99.16    5.81
  -2   3  -4   97.36    4.48
  -2   3  -4   99.80    4.85
  -3  -3  -4   31.82    2.24
  -3  -3  -4   31.39    2.03
  -3   3  -4   32.18    2.51
  -3   3  -4   33.85    2.37
  -4  -3  -4    4.70    1.41
   4  -3   4    3.10    1.40
  -4   3  -4    5.63    1.26
   4   3   4    5.59    1.21
  -5  -3  -4  162.26    8.32
   5  -3   4  151.79    8.80
   5   3   4  172.08    8.66
  -5   3  -4  163.16    9.37
   6  -3   4    5.44    1.60
  -6  -3  -4    5.98    1.37
   6   3   4    7.08    1.24
  -6   3  -4    2.68    1.65
  -7  -3  -4   14.58    2.22
   7  -3   4   20.21    3.12
   7   3   4   18.81    3.16
  -7   3  -4   12.12    2.63
   8  -3   4    0.27    2.04
  -8  -3  -4    2.75    1.77
   8   3   4    2.54    1.36
  -8   3  -4    0.16    1.36
   9  -3   4    5.68    1.89
   9   3   4    7.43    2.46
  10   3   4    1.72    1.68
  10  -4  -4   12.24    2.98
  10   4  -4   15.44    2.90
   9  -4  -4    1.21    0.60
   9  -4  -4    1.95    2.00
  -9  -4   4    1.73    2.21
   9   4  -4    1.77    0.95
   9   4  -4    1.15    1.15
   8  -4  -4   43.09    4.33
   8  -4  -4   42.28    5.05
  -8  -4   4   44.39    3.97
   8   4  -4   34.48    3.46
   8   4  -4   50.03    4.35
  -8   4   4   36.36    4.43
  -7  -4   4   11.08    1.67
   7  -4  -4   10.49    1.19
   7  -4  -4   13.30    2.40
   7   4  -4   10.27    1.36
  -7   4   4    6.58    1.56
   7   4  -4    7.25    1.49
   6  -4  -4  129.52   10.84
   6  -4  -4  131.58    7.42
  -6  -4   4  132.86    7.09
   6   4  -4  138.90    8.33
  -6   4   4  141.59    9.09
   6   4  -4  142.59    8.85
  -5  -4   4   11.77    1.37
   5  -4  -4   13.54    1.28
   5  -4  -4   13.34    1.33
  -5   4   4   10.43    1.87
   5   4  -4   11.82    1.57
   5   4  -4   13.13    1.44
   4  -4  -4    9.33    1.49
  -4  -4   4    8.99    1.29
   4   4  -4   10.61    0.96
  -4   4   4    9.51    1.48
   4   4  -4   10.55    1.55
  -3  -4   4    4.56    0.99
   3  -4  -4    1.76    0.94
   3   4  -4    4.10    0.91
  -3   4   4    4.04    0.79
  -2  -4   4   97.19    6.12
  -2  -4   4   92.62    4.35
   2  -4  -4   96.75    3.27
   2   4  -4   94.85    5.59
  -2   4   4   90.33    3.29
  -2   4   4   96.36    3.63
  -1  -4   4    9.30    1.36
   1  -4  -4    6.61    1.04
  -1  -4   4    8.10    0.93
  -1   4   4    8.54    0.91
   1   4  -4    7.35    0.87
   0  -4   4   46.16    3.36
   0  -4  -4   46.68    2.04
   0   4   4   46.67    3.11
   0   4  -4   44.48    2.25
  -1  -4  -4   66.87    3.08
   1  -4   4   60.48    3.50
  -1  -4  -4   68.35    4.73
  -1   4  -4   75.73    4.26
   1   4   4   65.33    3.61
  -1   4  -4   70.58    3.43
  -2  -4  -4   45.25    3.11
  -2  -4  -4   47.45    2.37
  -2   4  -4   41.50    1.98
  -2   4  -4   44.91    3.77
  -3  -4  -4    0.31    0.87
  -3  -4  -4    1.88    0.89
  -3   4  -4    0.25    0.77
  -3   4  -4    0.67    1.22
   4  -4   4    6.83    1.49
  -4  -4  -4    5.62    1.03
  -4  -4  -4    4.33    0.91
  -4   4  -4    6.72    1.44
   4   4   4    6.35    1.23
  -4   4  -4    5.46    1.45
  -5  -4  -4   17.09    2.04
   5  -4   4   20.59    2.07
   5   4   4   18.86    2.07
  -5   4  -4   21.09    1.87
   6  -4   4  122.58    9.73
  -6  -4  -4  120.47    9.85
   6   4   4  127.04   10.72
  -6   4  -4  132.33   10.17
   7  -4   4   20.28    3.42
  -7  -4  -4   22.87    3.11
   7   4   4   25.68    3.15
  -7   4  -4   23.46    3.67
   8  -4   4    6.22    1.92
  -8  -4  -4    5.07    1.76
   8   4   4    8.14    1.86
   9  -4   4   -0.11    1.66
   9   4   4   -0.63    1.38
  10   4   4    6.80    3.05
  10  -5  -4    2.94    2.41
  10   5  -4    3.47    2.46
  -9  -5   4   15.20    2.89
   9  -5  -4    6.41    1.37
   9  -5  -4    8.14    2.65
   9   5  -4    7.38    1.80
   9   5  -4   11.55    2.11
   8  -5  -4    0.53    1.18
  -8  -5   4    2.47    1.57
   8  -5  -4    1.92    1.01
  -8   5   4    2.46    1.60
   8   5  -4    3.98    1.16
   8   5  -4    2.95    1.24
  -7  -5   4   -2.48    1.33
   7  -5  -4    1.33    0.72
   7  -5  -4    0.09    0.96
   7   5  -4   -0.31    0.76
   7   5  -4   -1.32    1.07
  -7   5   4    1.05    1.69
   6  -5  -4   23.50    2.31
  -6  -5   4   34.89   14.38
   6  -5  -4   23.40    3.07
   6   5  -4   17.52    2.03
   6   5  -4   21.97    2.16
  -6   5   4   18.54    2.46
   5  -5  -4   12.25    1.31
   5  -5  -4   13.90    1.76
  -5  -5   4   13.62    1.59
  -5   5   4   13.24    1.70
   5   5  -4   12.73    1.37
   5   5  -4   16.54    2.69
   4  -5  -4   21.85    1.80
  -4  -5   4   21.75    1.94
   4   5  -4   16.26    1.68
   4   5  -4   21.44    1.40
  -4   5   4   18.61    1.80
   3  -5  -4    1.91    0.79
  -3  -5   4    0.45    0.69
  -3   5   4    1.44    0.69
  -3   5   4    1.09    0.87
   3   5  -4    1.54    0.85
  -2  -5   4   55.09    2.47
  -2  -5   4   56.81    4.21
   2  -5  -4   58.52    3.92
  -2   5   4   57.97    4.25
   2   5  -4   52.33    2.62
  -2   5   4   56.06    2.59
   1  -5  -4    4.59    0.72
  -1  -5   4    3.49    0.73
  -1  -5   4    5.38    0.91
  -1   5   4    4.33    0.59
   1   5  -4    4.83    1.10
   0  -5  -4    8.55    1.03
   0  -5   4    8.00    1.22
   0   5   4    8.71    0.89
   0   5  -4    5.46    0.82
  -1  -5  -4   42.61    2.63
  -1  -5  -4   42.80    2.14
  -1   5  -4   43.41    3.39
  -1   5  -4   46.18    2.42
  -2  -5  -4    0.40    0.47
  -2  -5  -4    1.77    0.58
  -2   5  -4    1.09    0.78
  -2   5  -4   -0.11    0.82
  -3  -5  -4   22.40    1.79
  -3  -5  -4   22.75    1.84
  -3   5  -4   19.79    1.79
  -3   5  -4   16.81    1.89
  -4  -5  -4   46.44    3.84
  -4  -5  -4   45.27    2.19
  -4   5  -4   53.45    3.31
  -4   5  -4   47.94    3.05
  -5  -5  -4    1.66    0.75
   5  -5   4    2.62    1.20
   5   5   4    3.28    1.12
  -5   5  -4    1.09    1.38
  -6  -5  -4   26.34    3.41
   6  -5   4   26.89    2.59
   6   5   4   25.80    2.62
  -6   5  -4   27.85    2.95
   7  -5   4    8.85    1.64
  -7  -5  -4    9.31    2.69
  -7   5  -4    7.23    2.23
   7   5   4    7.56    1.75
   8  -5   4   -0.26    1.21
  -8  -5  -4   -0.07    1.37
   8   5   4    0.45    1.51
  -9  -5  -4    0.15    2.43
   9  -5   4    0.77    1.81
   9   5   4    1.54    1.62
  10  -6  -4   -1.81    1.53
  10   6  -4    2.36    2.07
  -9  -6   4    1.87    1.80
   9  -6  -4    6.14    2.75
   9   6  -4    3.66    1.06
   9   6  -4    2.43    1.41
   8  -6  -4   26.60    3.57
  -8  -6   4   23.82    3.26
   8  -6  -4   18.72    3.23
  -8   6   4   19.73    4.11
   8   6  -4   28.06    3.65
   8   6  -4   21.97    2.15
  -7  -6   4   81.04    8.49
   7  -6  -4   77.16    8.35
   7  -6  -4   82.41    7.76
  -7   6   4   82.68    8.01
   7   6  -4   70.74    8.70
   7   6  -4   75.50    7.00
  -6  -6   4    2.56    1.17
   6  -6  -4    0.94    1.01
   6  -6  -4    1.72    0.76
  -6   6   4   -0.99    1.35
   6   6  -4    1.42    0.96
   6   6  -4    1.32    1.04
   5  -6  -4    8.35    1.26
  -5  -6   4   10.18    1.35
   5   6  -4   12.55    1.42
   5   6  -4   12.50    1.80
  -5   6   4   11.58    1.81
   4  -6  -4   48.93    3.50
  -4  -6   4   47.70    4.48
   4   6  -4   49.65    3.79
   4   6  -4   49.29    3.31
  -4   6   4   46.88    2.94
  -3  -6   4    2.91    0.93
   3  -6  -4    2.60    0.74
  -3   6   4    5.25    0.93
   3   6  -4    2.43    0.87
  -2  -6   4   53.61    3.78
   2  -6  -4   53.17    4.10
  -2  -6   4   58.44    3.55
   2   6  -4   56.41    4.07
  -2   6   4   49.74    2.90
  -2   6   4   53.52    2.97
   1  -6  -4   20.80    1.61
  -1  -6   4   21.84    1.90
  -1  -6   4   24.00    1.65
  -1   6   4   21.69    2.00
  -1   6   4   21.03    1.72
   1   6  -4   19.63    1.31
   0  -6  -4    6.09    0.78
   0  -6   4    5.77    1.10
   0  -6   4    5.34    0.74
   0   6  -4    7.35    0.92
   0   6   4    6.26    0.73
  -1  -6  -4  265.40   17.72
  -1  -6  -4  274.76   11.37
  -1   6  -4  273.14   19.32
  -1   6  -4  286.57   16.76
  -2  -6  -4    1.76    0.59
  -2   6  -4    0.00    0.60
  -2   6  -4    1.68    0.95
  -3  -6  -4   99.29    4.90
  -3  -6  -4   91.02    9.72
  -3   6  -4   99.42    4.41
  -3   6  -4   96.94    5.67
  -4  -6  -4    0.97    0.94
  -4  -6  -4   -0.20    0.73
  -4   6  -4    1.61    1.44
  -4   6  -4   -0.02    0.71
  -5  -6  -4   32.76    3.81
   5  -6   4   32.06    3.28
  -5  -6  -4   32.71    2.65
  -5   6  -4   30.13    3.33
  -5   6  -4   31.74    3.33
   6  -6   4   15.78    1.92
  -6  -6  -4   12.80    1.58
  -6   6  -4   13.63    2.37
   6   6   4   17.28    2.40
  -7  -6  -4    3.83    1.51
   7  -6   4    7.39    1.72
   7   6   4    1.75    1.42
   8  -6   4    2.85    1.92
  -8  -6  -4   -2.62    1.59
   8   6   4   -0.27    1.46
  -9  -6  -4   -3.39    2.65
   9  -6   4    0.01    1.77
   9   6   4    0.94    1.39
   9  -7  -4   18.15    3.26
  -9  -7   4   12.53    2.50
   9   7  -4   15.79    3.22
   8  -7  -4    6.73    1.62
   8  -7  -4    9.85    2.07
  -8  -7   4    9.78    1.95
  -8   7   4   13.63    2.44
   8   7  -4    8.08    2.13
  -7  -7   4   12.61    1.88
   7  -7  -4   10.25    1.74
   7  -7  -4   10.56    2.13
  -7   7   4    5.88    1.94
   7   7  -4   10.07    1.99
   7   7  -4   11.99    1.98
   6  -7  -4    5.54    1.48
  -6  -7   4    6.89    1.39
   6   7  -4    5.02    1.15
   6   7  -4    5.29    1.46
  -6   7   4    2.96    1.05
  -5  -7   4   21.79    2.10
   5  -7  -4   19.67    2.15
   5   7  -4   21.84    2.39
  -5   7   4   18.87    2.25
   5   7  -4   20.55    2.24
   4  -7  -4   62.70    5.42
  -4  -7   4   76.49    4.69
   4   7  -4   67.59    3.40
  -4   7   4   81.73    4.54
   4   7  -4   75.80    3.99
  -3  -7   4    0.66    0.55
   3  -7  -4    2.53    0.84
  -3   7   4   -0.19    0.82
   3   7  -4    1.26    0.66
  -2  -7   4    0.54    0.71
   2  -7  -4   -0.16    0.61
   2   7  -4   -0.54    0.74
  -2   7   4    0.14    0.36
  -2   7   4    0.72    0.73
   1  -7  -4   20.79    2.04
  -1  -7   4   15.44    2.02
  -1  -7   4   17.78    2.37
  -1   7   4   18.84    1.63
   1   7  -4   16.85    1.64
  -1   7   4   21.73    1.84
   0  -7  -4    3.84    0.52
   0  -7   4    4.48    0.99
   0  -7   4    2.23    1.01
   0   7   4    3.08    0.57
   0   7  -4    6.35    1.06
   1  -7   4   46.16    2.79
  -1  -7  -4   42.82    2.42
  -1  -7  -4   51.31    2.94
  -1   7  -4   53.61    3.79
  -1   7  -4   46.55    3.93
  -2  -7  -4    4.91    0.69
  -2  -7  -4    4.65    0.62
  -2   7  -4    3.60    0.84
  -2   7  -4    5.27    0.99
  -3  -7  -4    2.33    0.70
  -3  -7  -4    3.41    0.70
  -3   7  -4    4.66    1.03
  -3   7  -4    2.44    1.08
  -4  -7  -4   38.63    2.65
  -4  -7  -4   36.70    2.36
  -4   7  -4   41.65    3.26
  -4   7  -4   29.44    2.82
  -5  -7  -4   30.41    3.81
  -5  -7  -4   39.37    3.29
  -5   7  -4   40.47    4.11
  -5   7  -4   30.72    2.40
  -6  -7  -4   37.68    3.37
  -6  -7  -4   42.80    3.45
   6  -7   4   54.45    4.09
  -6   7  -4   46.19    6.47
  -6   7  -4   48.40    4.31
   7  -7   4   -0.11    1.44
  -7  -7  -4   -1.63    0.84
   7   7   4    0.92    1.38
  -7   7  -4   -0.55    1.32
   8  -7   4    1.73    1.60
  -8  -7  -4    4.45    2.32
   8   7   4    4.50    1.58
   9  -7   4    2.19    1.84
   9   7   4    1.32    1.73
   9  -8  -4    8.94    2.16
  -9  -8   4    8.11    2.72
   9   8  -4    5.49    2.49
   8  -8  -4    1.49    1.23
  -8  -8   4    2.07    1.83
   8  -8  -4    1.31    1.35
   8   8  -4    0.87    1.83
  -8   8   4   -0.17    1.36
   8   8  -4   -0.36    1.47
  -7  -8   4    3.21    1.61
   7  -8  -4    3.65    1.58
  -7   8   4    1.28    1.35
   7   8  -4    5.63    1.27
   7   8  -4    4.87    1.39
   6  -8  -4    8.10    1.88
  -6  -8   4    7.88    2.02
   6   8  -4   12.92    1.82
  -6   8   4   15.81    2.51
   6   8  -4    9.77    1.71
  -5  -8   4   22.07    1.74
   5  -8  -4   16.33    2.20
  -5   8   4   17.16    2.13
   5   8  -4   18.94    2.00
   5   8  -4   19.68    2.01
  -4  -8   4    3.32    0.78
   4  -8  -4    4.04    1.43
   4   8  -4    6.63    1.53
  -4   8   4    2.97    0.85
   4   8  -4    2.56    0.94
  -3  -8   4    2.11    0.82
   3  -8  -4    0.98    0.51
  -3   8   4    1.03    0.53
   3   8  -4    0.11    0.45
  -2  -8   4   45.87    3.30
   2  -8  -4   49.18    3.60
  -2   8   4   42.91    2.97
   2   8  -4   46.81    3.70
  -2   8   4   46.84    2.78
   1  -8  -4    4.58    0.60
  -1  -8   4    5.61    0.91
  -1  -8   4    3.83    0.97
   1   8  -4    4.44    0.88
  -1   8   4    5.69    1.08
  -1   8   4    4.83    0.56
   0  -8  -4    7.14    0.67
   0  -8   4    4.45    1.54
   0  -8  -4    8.06    0.75
   0   8  -4   10.14    1.49
   0   8   4    5.95    1.63
   0   8  -4    6.74    1.16
  -1  -8  -4    1.03    0.22
  -1  -8  -4    1.23    0.26
   1  -8   4    1.42    1.52
  -1   8  -4    1.87    0.89
  -1   8  -4    0.97    0.53
  -2  -8  -4    8.41    1.17
  -2  -8  -4   11.32    1.01
   2  -8   4   12.07    1.95
  -2   8  -4    9.56    1.50
  -2   8  -4    6.83    1.24
  -3  -8  -4   42.34    3.95
   3  -8   4   48.66    4.66
  -3  -8  -4   42.45    3.14
  -3   8  -4   47.60    5.01
  -3   8  -4   39.51    4.06
  -4  -8  -4    0.61    0.55
  -4  -8  -4    0.32    0.67
  -4   8  -4    0.54    1.38
  -4   8  -4    0.58    1.27
  -5  -8  -4   26.80    2.65
  -5  -8  -4   28.63    2.27
  -5   8  -4   31.41    2.74
  -6  -8  -4    5.27    1.40
  -6  -8  -4    3.36    1.46
  -6   8  -4    5.78    2.00
  -6   8  -4    3.79    2.33
   7  -8   4    3.62    1.65
  -7  -8  -4    2.81    1.11
  -7  -8  -4    3.55    1.17
  -7   8  -4    1.55    1.55
  -7   8  -4    4.47    1.88
  -8  -8  -4   11.01    2.85
   8  -8   4   10.99    2.68
  -8   8  -4   11.02    3.08
  -8  -9   4    5.12    1.93
   8  -9  -4    4.48    2.17
   8   9  -4    3.36    1.61
   8   9  -4    5.68    2.19
  -8   9   4   -1.51    3.83
   7  -9  -4   10.09    2.09
  -7  -9   4    8.07    1.69
   7   9  -4    6.70    1.60
   7   9  -4   10.90    1.68
  -7   9   4    8.45    2.38
   6  -9  -4    3.35    1.51
  -6  -9   4    1.15    1.07
  -6   9   4   -0.29    1.12
   6   9  -4    2.85    1.21
   6   9  -4    1.93    1.14
   5  -9  -4    0.65    0.93
  -5  -9   4    0.72    0.78
  -5   9   4    0.95    0.97
   5   9  -4    1.46    1.04
   5   9  -4    0.46    0.94
   4  -9  -4   40.16    6.02
  -4  -9   4   38.89    3.58
  -4   9   4   37.10    2.88
   4   9  -4   46.19    4.96
   3  -9  -4    5.46    0.69
  -3  -9   4    6.38    1.11
  -3   9   4    5.84    0.98
   3   9  -4    7.18    0.87
  -2  -9   4    0.13    0.66
   2  -9  -4    0.42    0.46
  -2   9   4   -0.04    0.86
  -2   9   4    0.37    0.42
   2   9  -4    0.15    0.57
  -1  -9   4    2.06    1.53
  -1  -9   4    0.62    0.63
   1  -9  -4    0.24    0.21
   1   9  -4    0.63    0.67
  -1   9   4    0.44    0.30
  -1   9   4    1.09    1.37
   0  -9   4   28.84    3.16
   0   9  -4   29.91    2.97
   0   9  -4   29.59    2.12
   0   9   4   31.78    3.48
   1  -9   4   10.54    1.85
  -1   9  -4   11.02    1.50
   1   9   4   13.97    1.83
  -1   9  -4    9.96    1.47
   2  -9   4    3.63    1.12
  -2   9  -4    1.03    0.59
  -2   9  -4    1.94    0.86
  -3  -9  -4   50.42    5.16
   3  -9   4   52.53    4.99
  -3  -9  -4   42.60    3.56
  -3   9  -4   47.06    5.06
  -3   9  -4   46.78    3.22
  -4  -9  -4    7.80    1.30
   4  -9   4   10.63    1.70
  -4  -9  -4    9.12    1.06
  -4   9  -4    6.52    1.37
  -4   9  -4   11.96    1.73
  -5  -9  -4   18.49    3.62
  -5  -9  -4   22.93    2.29
  -5   9  -4   22.25    2.33
  -5   9  -4   21.87    2.66
  -6  -9  -4    0.24    0.83
  -6  -9  -4    0.38    1.08
  -6   9  -4    2.61    1.58
  -6   9  -4    2.43    1.92
  -7  -9  -4    0.45    0.74
  -7  -9  -4   -0.42    1.45
  -7   9  -4   -0.24    2.08
  -8  -9  -4   12.29    2.65
  -8   9  -4   14.09    2.80
   8 -10  -4    4.97    2.44
   8  10  -4    2.42    1.55
  -7 -10   4   24.89    3.33
   7 -10  -4   19.37    3.19
  -7  10   4   21.04    3.04
   7  10  -4   19.37    2.94
   7  10  -4   27.26    3.15
   6 -10  -4   -1.28    0.85
  -6 -10   4   -0.39    0.67
   6  10  -4   -0.47    1.17
   6  10  -4    1.77    1.15
  -6  10   4   -0.68    1.40
  -5 -10   4    2.76    0.93
   5 -10  -4    0.68    0.95
  -5  10   4    1.08    1.28
   5  10  -4    2.23    1.07
   5  10  -4    2.77    1.32
   4 -10  -4    0.56    0.79
  -4 -10   4    0.08    0.68
   4  10  -4   -1.06    0.73
  -4  10   4    0.70    0.74
  -3 -10   4    0.05    0.38
   3 -10  -4    0.35    0.43
  -3  10   4    0.57    0.46
   3  10  -4    0.35    0.71
   2 -10  -4   33.00    3.03
  -2 -10   4   39.31    3.23
  -2  10   4   35.26    3.51
   2  10  -4   36.87    3.21
  -2  10   4   41.26    2.34
  -1  10   4    9.39    1.59
   1  10  -4   10.09    1.33
   1  10  -4    9.70    1.62
   0 -10   4    2.65    1.22
   0  10   4    4.98    1.54
   0  10  -4    5.77    1.05
   0  10  -4    5.76    0.98
   1 -10   4    4.25    1.69
  -1  10  -4    2.92    0.67
  -1  10  -4    1.62    0.84
   1  10   4    2.77    1.41
   2 -10   4    0.84    1.66
  -2  10  -4   -0.17    1.00
   2  10   4   -0.31    1.52
  -2  10  -4    0.01    1.02
   3 -10   4   28.04    2.87
  -3  10  -4   29.65    3.22
  -3  10  -4   31.69    3.28
  -4 -10  -4    0.33    0.35
  -4 -10  -4   -0.06    0.37
   4 -10   4    0.06    1.81
  -4  10  -4   -0.45    1.41
  -4  10  -4   -0.29    0.74
  -5 -10  -4    1.42    0.75
  -5  10  -4    4.34    1.54
  -5  10  -4   -0.43    1.06
  -6 -10  -4    0.61    0.69
  -6  10  -4    1.98    1.64
  -6  10  -4    0.51    1.41
  -7  10  -4   18.21    3.36
   7 -11  -4    1.03    1.16
   7  11  -4    0.01    2.12
   6 -11  -4   -0.19    0.93
   6  11  -4    1.45    1.47
   5 -11  -4   20.19    2.65
  -5 -11   4   21.60    3.29
  -5  11   4   20.54    2.65
   5  11  -4   21.53    2.15
  -4 -11   4    8.09    1.36
   4 -11  -4    9.31    1.33
  -4  11   4    9.20    1.17
   4  11  -4    9.88    1.47
   3 -11  -4   39.38    4.66
  -3 -11   4   48.67    3.95
  -3  11   4   41.43    3.63
   3  11  -4   46.60    4.53
   2  11  -4    5.73    0.85
  -2  11   4    6.15    1.74
   2  11  -4    3.55    0.74
  -2  11   4    3.25    0.52
  -1  11   4    3.53    1.38
   1  11  -4    0.80    0.52
   1  11  -4    1.15    0.77
   0 -11   4    2.35    2.06
   0  11  -4    1.72    0.75
   0  11  -4    4.17    0.94
   0  11   4    1.39    1.44
   1 -11   4   18.90    2.27
  -1  11  -4   13.86    1.83
   1  11   4   12.16    2.09
  -1  11  -4   16.02    1.73
   2 -11   4    2.21    1.26
   2  11   4    1.62    1.70
  -2  11  -4    2.92    0.94
  -2  11  -4    0.57    1.00
   3 -11   4    0.16    1.25
   3  11   4    1.62    1.27
  -3  11  -4    0.48    1.27
  -3  11  -4    1.19    0.84
   4  11   4    0.80    1.38
  -4  11  -4    0.64    1.67
  -4  11  -4    0.74    0.90
  -5  11  -4    2.07    1.28
  -5  11  -4    5.70    1.33
  -6  11  -4    2.30    1.90
  -6  11  -4    0.50    1.68
   6 -12  -4   17.65    4.01
   5 -12  -4   -0.42    1.03
   4 -12  -4    7.35    1.16
   3 -12  -4    0.22    0.38
   2  12  -4   22.54    3.49
   1  12  -4    1.22    0.44
   1  12  -4    0.61    0.45
  -1  12   4    3.36    2.01
   0  12  -4    9.69    1.80
   0  12  -4   12.00    1.34
   0  12   4   10.83    2.16
   1 -12   4    1.19    1.79
   1  12   4    2.08    1.60
  -1  12  -4    0.24    0.68
   2  12   4   25.40    3.15
  -2  12  -4   34.12    3.48
  -2  12  -4   25.94    2.34
  -3  12  -4    2.94    1.04
  -3  12  -4    2.35    1.13
   3  12   4    5.41    1.56
  -4  12  -4    0.09    1.00
   4  12   4    1.64    1.94
  -5  12  -4   -0.83    1.14
  -1  13   4    7.36    1.65
   0  13   4    0.37    1.39
   1  13   4   17.57    2.32
   2  13   4    3.31    1.58
  10   0  -5    2.18    1.69
  -9   0   5   11.80    2.70
   9   0  -5   19.59    3.20
   9   0  -5   16.97    1.73
   8   0  -5   -0.23    0.10
  -8   0   5   -0.19    1.71
   8   0  -5   -0.93    1.13
  -7   0   5    5.43    1.45
   7   0  -5    3.16    1.36
   6   0  -5    0.16    1.17
  -6   0   5   -1.00    0.73
   5   0  -5   13.07    1.55
  -5   0   5   18.39    1.63
  -4   0   5    0.30    0.70
   4   0  -5   -0.54    0.75
   3   0  -5    8.81    1.23
  -3   0   5   13.31    1.82
   2   0  -5   -0.82    0.73
  -2   0   5   -1.35    0.65
  -1   0   5  144.37    5.66
   1   0  -5  130.31    5.22
   0   0   5   -0.50    0.71
   0   0  -5   -0.62    0.55
   1   0   5    4.47    0.82
  -1   0  -5    4.67    1.04
  -2   0  -5   -0.95    0.81
  -2   0  -5    0.03    0.69
  -3   0  -5   39.92    2.95
  -3   0  -5   49.74    2.96
  -4   0  -5    0.45    0.97
  -4   0  -5    0.42    0.83
  -5   0  -5   15.98    2.11
   5   0   5   14.55    1.59
   6   0   5    0.16    1.12
  -6   0  -5   -0.30    0.95
  -7   0  -5    2.08    2.09
   7   0   5   -1.55    1.43
  -8   0  -5   -1.94    1.22
   8   0   5    1.41    1.38
   9   0   5   -0.01    1.53
  10  -1  -5   14.58    2.94
  10   1  -5   22.58    3.58
  -9  -1   5   -1.50    1.42
   9  -1  -5    0.80    0.32
   9  -1  -5    0.62    2.02
   9   1  -5    0.62    0.33
   9   1  -5    1.77    1.42
   8  -1  -5    0.72    0.25
   8  -1  -5    0.18    1.08
  -8  -1   5    1.11    1.38
  -8   1   5   -0.70    1.20
   8   1  -5    0.59    1.19
   8   1  -5    0.41    0.31
   7  -1  -5   31.36    2.81
  -7  -1   5   38.81    3.38
   7   1  -5   38.72    4.27
  -7   1   5   34.35    4.51
   6  -1  -5    2.02    1.55
  -6  -1   5    2.01    1.48
  -6   1   5    0.00    1.10
   6   1  -5   -1.15    1.35
   5  -1  -5   38.92    2.48
  -5  -1   5   39.84    2.79
  -5   1   5   40.88    3.02
   5   1  -5   37.35    2.64
   4  -1  -5  130.99    4.97
  -4  -1   5  124.39    7.27
   4   1  -5  136.19    6.08
  -4   1   5  138.61    6.52
   3  -1  -5  259.85   10.74
  -3  -1   5  273.00    8.67
   3   1  -5  265.04    6.63
  -3   1   5  263.79    8.51
  -2  -1   5  170.34    6.09
   2  -1  -5  151.57    4.35
   2   1  -5  160.10    6.29
  -2   1   5  158.33    8.04
   1  -1  -5   21.52    1.88
  -1  -1   5   26.24    1.85
   1   1  -5   26.87    1.99
  -1   1   5   24.14    1.69
   0  -1  -5   87.37    5.18
   0  -1   5   93.41    5.10
   0   1   5   87.57    3.73
   0   1  -5   81.65    5.96
   1  -1   5  202.04    7.91
  -1  -1  -5  207.17    8.63
   1   1   5  193.59    7.57
  -1   1  -5  209.71   11.18
  -2  -1  -5  215.93    8.95
  -2  -1  -5  214.01    8.91
  -2   1  -5  216.76    7.81
  -2   1  -5  213.44   10.48
  -3  -1  -5   48.76    2.39
  -3  -1  -5   61.50    3.29
  -3   1  -5   50.44    2.92
  -3   1  -5   50.81    2.81
  -4  -1  -5    4.06    1.15
  -4  -1  -5    3.21    1.09
  -4   1  -5    2.76    1.11
  -4   1  -5    1.80    1.27
   5  -1   5   20.65    2.00
  -5  -1  -5   18.64    2.00
  -5   1  -5   21.80    2.03
   5   1   5   20.93    2.25
   6  -1   5   95.36    5.95
  -6  -1  -5   82.34    7.45
  -6   1  -5   80.33    6.79
   6   1   5   89.23    6.40
  -7  -1  -5    1.62    1.33
   7  -1   5    5.48    2.15
   7   1   5    2.46    1.80
  -7   1  -5    1.72    1.69
   8  -1   5    5.90    3.21
  -8  -1  -5   -0.35    1.80
   8   1   5   -1.09    1.12
  -8   1  -5   -1.31    1.40
   9  -1   5    2.67    1.91
   9   1   5    7.48    2.57
  10  -2  -5    1.63    1.96
  10   2  -5    2.76    2.07
  -9  -2   5   -2.87    2.39
   9  -2  -5    1.85    1.60
   9  -2  -5    1.91    0.53
   9   2  -5    2.95    1.67
   9   2  -5    1.73    0.54
   8  -2  -5    2.43    1.22
  -8  -2   5    4.67    1.60
   8  -2  -5    3.91    0.48
   8   2  -5    3.13    0.60
  -8   2   5    0.78    1.31
   7  -2  -5    7.05    1.92
  -7  -2   5    2.78    1.75
   7   2  -5    5.66    0.70
  -7   2   5    8.20    2.03
   7   2  -5    4.83    2.01
  -6  -2   5  126.14    6.72
   6  -2  -5  125.47    9.14
  -6   2   5  133.37    6.74
   6   2  -5  119.83    7.73
   5  -2  -5    1.47    1.04
  -5  -2   5    1.52    0.93
  -5   2   5    2.13    1.29
   5   2  -5   -1.23    1.25
   4  -2  -5  162.85    5.75
  -4  -2   5  169.47    5.30
   4   2  -5  154.07    6.30
  -4   2   5  157.27    5.67
  -3  -2   5    5.28    1.18
   3  -2  -5    5.30    1.21
   3   2  -5    6.90    1.19
  -3   2   5    4.76    1.08
  -3   2   5    4.88    0.54
  -2  -2   5   53.42    3.25
   2  -2  -5   41.09    2.23
  -2   2   5   49.38    3.02
   2   2  -5   50.83    2.38
  -1  -2   5    4.72    1.00
   1  -2  -5    4.27    1.10
  -1   2   5    3.83    0.73
   1   2  -5    2.39    0.92
   0  -2  -5   44.68    2.31
   0  -2   5   44.37    2.53
   0   2  -5   43.16    2.58
   0   2   5   47.04    3.25
  -1  -2  -5   39.42    3.31
   1  -2   5   39.25    2.39
  -1   2  -5   37.69    3.01
   1   2   5   37.98    2.38
  -2  -2  -5    1.72    0.79
  -2  -2  -5    2.51    1.05
  -2   2  -5    0.75    0.83
  -2   2  -5   -0.01    0.77
  -3  -2  -5    5.85    1.16
  -3  -2  -5    6.47    1.46
  -3   2  -5    6.16    1.24
  -3   2  -5    4.67    1.14
  -4  -2  -5    6.46    1.00
  -4  -2  -5    7.51    1.59
  -4   2  -5    8.43    1.86
  -4   2  -5    7.46    1.22
   5  -2   5    2.79    1.16
  -5  -2  -5    2.27    1.04
  -5   2  -5    2.99    1.24
  -5   2  -5    2.72    1.13
   5   2   5    2.09    1.47
   6  -2   5   16.47    2.25
  -6  -2  -5   14.42    2.10
   6   2   5   14.32    1.82
  -6   2  -5   14.17    2.23
   7  -2   5    1.70    1.42
  -7  -2  -5    0.74    1.16
  -7   2  -5    4.13    1.76
   7   2   5    3.73    1.23
   8  -2   5   28.79    4.21
  -8  -2  -5   27.44    4.50
   8   2   5   30.37    3.78
   9  -2   5   -3.12    2.40
   9   2   5    1.04    2.10
  10  -3  -5    1.33    1.69
  10   3  -5    2.10    1.97
  -9  -3   5   -0.60    2.58
   9  -3  -5    3.83    1.79
   9   3  -5    0.79    1.70
   8  -3  -5   86.70   10.33
   8  -3  -5   91.89   10.33
  -8  -3   5   78.26    6.96
   8   3  -5   86.78    8.05
  -8   3   5   75.44    6.62
   8   3  -5   81.00    9.63
  -7  -3   5    2.52    2.20
   7  -3  -5    5.17    1.63
  -7   3   5    5.37    1.76
   7   3  -5    3.20    1.26
   7   3  -5    4.28    0.68
   6  -3  -5   64.28    5.45
  -6  -3   5   55.92    5.12
  -6   3   5   60.69    3.88
   6   3  -5   52.85    4.63
   6   3  -5   57.08    3.83
  -5  -3   5   54.99    4.25
   5  -3  -5   62.06    4.30
   5   3  -5   57.22    3.24
  -5   3   5   58.85    3.91
  -4  -3   5    1.71    1.05
   4  -3  -5    0.23    0.64
   4   3  -5    0.47    0.72
  -4   3   5    2.15    1.19
  -3  -3   5    2.02    1.05
   3  -3  -5    0.62    0.70
   3   3  -5    0.33    0.61
  -3   3   5    0.45    0.39
  -3   3   5   -0.29    0.58
  -2  -3   5   21.74    1.17
  -2  -3   5   24.11    1.62
   2  -3  -5   22.45    1.84
  -2   3   5   23.61    1.58
   2   3  -5   23.03    2.05
  -1  -3   5   50.20    2.70
   1  -3  -5   52.11    2.94
   1   3  -5   53.89    3.50
  -1   3   5   47.79    3.00
   0  -3  -5    2.79    0.78
   0  -3   5    2.16    0.71
   0   3   5    1.34    0.62
   0   3  -5    0.97    0.75
  -1  -3  -5   40.31    4.00
   1  -3   5   42.58    2.51
   1   3   5   39.48    2.25
  -1   3  -5   43.89    2.96
  -2  -3  -5   79.62    3.80
  -2  -3  -5   81.95    5.81
  -2   3  -5   81.98    4.95
  -2   3  -5   85.62    4.14
  -3  -3  -5   80.63    4.12
  -3  -3  -5   73.15    3.76
  -3   3  -5   75.92    3.66
  -3   3  -5   76.38    4.10
  -4  -3  -5    3.18    0.98
  -4  -3  -5    4.34    1.09
  -4   3  -5    4.97    1.55
  -4   3  -5    3.47    1.11
   5  -3   5   29.32    2.84
  -5  -3  -5   23.73    2.26
  -5  -3  -5   23.84    2.43
   5   3   5   24.43    2.68
  -5   3  -5   29.99    3.15
  -5   3  -5   28.71    3.14
   6  -3   5  135.85    8.89
  -6  -3  -5  145.11   13.09
  -6   3  -5  146.84   12.16
   6   3   5  146.40   11.84
  -7  -3  -5    0.20    1.49
   7  -3   5   -1.15    1.06
   7   3   5    3.53    1.58
  -7   3  -5    1.64    1.53
  -8  -3  -5    2.03    1.61
   8  -3   5    2.37    1.41
   8   3   5    0.17    1.33
   9  -3   5   -1.13    1.73
   9   3   5    0.89    1.62
  10  -4  -5    0.60    2.19
  10   4  -5   -1.40    1.64
   9  -4  -5    0.50    2.21
  -9  -4   5    1.14    2.43
   9   4  -5    1.02    1.52
   8  -4  -5    0.20    1.84
   8  -4  -5    2.11    0.80
  -8  -4   5    3.40    1.51
   8   4  -5   -0.80    1.26
  -8   4   5    2.42    2.08
   8   4  -5    1.54    0.49
   7  -4  -5   18.68    2.22
  -7  -4   5   12.16    2.34
   7   4  -5   14.48    2.07
   7   4  -5   14.74    2.23
  -7   4   5   17.37    3.17
   6  -4  -5   11.70    1.46
  -6  -4   5   16.43    2.25
  -6   4   5   15.49    2.20
   6   4  -5   13.82    1.41
   6   4  -5   12.93    1.82
   5  -4  -5   17.28    1.54
  -5  -4   5   20.68    2.19
   5   4  -5   14.52    1.99
  -5   4   5   21.81    1.97
   4  -4  -5    3.47    1.25
  -4  -4   5    0.87    0.75
  -4   4   5    1.12    1.03
   4   4  -5    1.60    0.82
  -3  -4   5   22.67    2.29
   3  -4  -5   19.75    1.40
  -3   4   5   20.69    1.55
   3   4  -5   24.20    2.12
  -3   4   5   21.81    2.03
  -2  -4   5    2.14    0.54
  -2  -4   5    2.56    0.76
   2  -4  -5    1.14    0.81
  -2   4   5    2.40    0.61
   2   4  -5    2.52    1.08
  -2   4   5    3.22    0.95
   1  -4  -5    7.67    0.97
  -1  -4   5    9.17    1.08
  -1   4   5    6.33    1.04
   1   4  -5    6.91    1.08
   0  -4  -5    2.00    0.64
   0  -4   5    2.05    0.74
   0   4   5    2.43    0.59
   0   4  -5    3.43    0.71
   1  -4   5    1.08    0.73
  -1  -4  -5   -0.16    0.43
   1   4   5    0.89    0.78
  -1   4  -5    1.20    0.91
  -2  -4  -5    9.49    1.31
  -2  -4  -5   12.43    1.24
  -2   4  -5   12.88    1.66
  -2   4  -5   11.83    1.48
  -3  -4  -5   19.09    2.09
  -3  -4  -5   20.25    1.99
  -3   4  -5   22.27    2.47
  -3   4  -5   21.32    1.60
  -4  -4  -5    0.01    0.55
  -4  -4  -5   -0.03    1.33
  -4   4  -5   -0.08    1.24
  -4   4  -5    0.82    1.16
  -5  -4  -5    9.84   13.36
  -5  -4  -5    0.22    0.89
  -5   4  -5    1.82    1.63
  -5   4  -5   -0.10    0.94
   6  -4   5    3.74    1.30
  -6  -4  -5    3.83    1.18
  -6   4  -5    4.10    1.48
  -6   4  -5    3.95    1.58
   6   4   5    2.82    1.78
   7  -4   5   16.94    2.29
  -7  -4  -5   24.87    3.21
   7   4   5   20.07    2.46
  -7   4  -5   24.32    3.41
   8  -4   5    0.36    1.35
  -8  -4  -5   -0.59    1.65
   8   4   5    0.83    2.03
   9  -4   5   10.66    2.70
   9   4   5    8.33    2.73
  10  -5  -5    2.52    2.76
  10   5  -5   -0.76    2.84
   9  -5  -5    1.79    2.37
  -9  -5   5    1.01    1.71
   9   5  -5    1.00    1.56
  -8  -5   5    3.40    1.58
   8  -5  -5    0.08    1.30
   8   5  -5    3.08    1.52
  -8   5   5    0.48    1.55
   8   5  -5    3.42    0.62
  -7  -5   5   30.02    3.89
   7  -5  -5   35.84    3.96
   7   5  -5   27.97    2.28
  -7   5   5   32.92    3.64
   7   5  -5   25.96    2.91
   6  -5  -5   26.49    3.18
  -6  -5   5   26.74    2.30
   6   5  -5   25.38    3.41
  -6   5   5   25.26    3.12
   6   5  -5   30.20    2.41
  -5  -5   5   85.05    4.92
   5  -5  -5   85.99    6.09
   5   5  -5   88.81    5.39
  -5   5   5   80.87    4.61
  -4  -5   5   23.46    1.72
   4  -5  -5   20.40    2.14
  -4   5   5   24.24    2.10
   4   5  -5   20.69    1.96
  -3  -5   5   49.29    2.81
   3  -5  -5   53.31    4.07
  -3   5   5   48.28    3.26
  -3   5   5   48.17    2.25
   3   5  -5   49.51    2.67
   2  -5  -5   19.25    1.81
  -2  -5   5   18.88    1.35
  -2  -5   5   18.70    1.36
  -2   5   5   20.92    1.49
  -2   5   5   20.14    1.65
   2   5  -5   19.52    1.81
  -1  -5   5   32.33    2.02
   1  -5  -5   33.18    2.23
  -1  -5   5   32.12    2.84
   1   5  -5   38.19    2.42
  -1   5   5   30.65    2.38
   0  -5   5   35.54    3.36
   0  -5  -5   28.19    2.68
   0   5   5   33.40    2.39
   0   5  -5   32.15    2.64
   1  -5   5   23.49    2.09
  -1  -5  -5   24.45    2.19
  -1   5  -5   23.25    2.08
  -1   5  -5   23.46    1.69
   1   5   5   22.01    1.61
  -2  -5  -5   35.55    2.85
  -2  -5  -5   28.70    1.74
  -2   5  -5   32.02    2.28
  -2   5  -5   31.57    2.53
  -3  -5  -5   17.87    1.72
  -3  -5  -5   15.67    1.86
  -3   5  -5   17.48    1.78
  -3   5  -5   18.61    2.11
  -4  -5  -5    1.68    0.81
  -4  -5  -5   -0.53    0.59
  -4   5  -5    1.25    0.95
  -4   5  -5   -1.03    0.87
  -5  -5  -5   15.32    2.12
  -5  -5  -5   15.27    1.78
  -5   5  -5   14.37    2.35
  -5   5  -5   17.94    2.30
  -6  -5  -5   11.24    2.13
  -6  -5  -5   11.34    2.01
   6  -5   5   16.75    2.34
  -6   5  -5    6.93    1.88
  -6   5  -5   10.72    2.21
   7  -5   5   51.05    5.97
  -7  -5  -5   50.04    5.92
  -7  -5  -5   59.67    6.83
  -7   5  -5   47.36    5.46
   7   5   5   55.08    5.61
  -7   5  -5   52.19    6.59
   8  -5   5    1.69    1.72
  -8  -5  -5    2.48    1.86
   8   5   5    2.25    1.47
   9  -5   5   21.51    4.28
   9   5   5   17.67    3.02
  10   6  -5    3.35    2.00
  -9  -6   5   -3.86    1.72
   9  -6  -5    2.32    1.59
   9   6  -5    2.46    1.99
   8  -6  -5   15.74    2.27
  -8  -6   5   18.82    2.72
   8   6  -5   16.30    2.35
  -8   6   5   12.44    2.88
   8   6  -5   14.00    2.25
   7  -6  -5   42.03    4.70
  -7  -6   5   41.38    4.04
  -7   6   5   52.96    4.80
   7   6  -5   47.43    3.98
   7   6  -5   47.01    4.07
   6  -6  -5    5.72    1.54
  -6  -6   5    7.92    1.77
  -6   6   5    4.09    1.53
   6   6  -5    4.65    1.37
   6   6  -5    4.85    1.17
  -5  -6   5   16.27    1.76
   5  -6  -5   21.76    2.26
   5   6  -5   16.03    1.94
  -5   6   5   10.86    1.58
  -4  -6   5   43.96    3.75
   4  -6  -5   36.04    2.19
  -4   6   5   38.47    3.91
   4   6  -5   39.09    3.14
   3  -6  -5    3.63    0.90
  -3  -6   5    4.53    0.91
   3   6  -5    4.85    1.26
  -3   6   5    4.21    0.90
  -3   6   5    3.43    1.08
   2  -6  -5    0.52    0.51
  -2  -6   5    1.53    0.74
  -2  -6   5    1.42    0.81
  -2   6   5    0.67    0.76
   2   6  -5    1.54    0.68
  -2   6   5    0.16    0.55
  -1  -6   5    0.86    0.85
   1  -6  -5    1.03    0.63
  -1  -6   5    1.05    0.60
  -1   6   5    2.42    0.55
   1   6  -5    1.26    0.90
   0  -6   5    0.19    0.50
   0  -6  -5   -0.13    0.50
   0  -6   5    0.65    0.76
   0   6   5    0.58    0.58
   0   6  -5    1.55    0.98
  -1  -6  -5    1.02    0.47
  -1  -6  -5    1.45    0.45
  -1   6  -5    2.48    0.72
  -1   6  -5   -0.26    0.66
  -2  -6  -5    9.11    0.95
  -2  -6  -5   10.06    0.89
  -2   6  -5   10.38    1.46
  -2   6  -5    9.64    1.35
  -3  -6  -5    0.61    0.55
  -3  -6  -5    1.76    0.95
  -3   6  -5    2.09    0.98
  -3   6  -5   -0.94    1.01
  -4  -6  -5   51.86    7.06
  -4  -6  -5   59.69    5.11
  -4   6  -5   64.68    3.50
  -4   6  -5   62.64    6.17
  -5  -6  -5   22.84    2.39
  -5  -6  -5   24.10    2.26
  -5   6  -5   19.92    2.68
  -5   6  -5   26.44    3.46
  -6  -6  -5    0.44    0.98
  -6  -6  -5    0.34    1.02
  -6   6  -5   -0.46    1.23
  -6   6  -5    0.60    1.30
   7  -6   5   14.17    2.32
  -7  -6  -5   22.42    2.89
  -7  -6  -5   12.94    2.58
  -7   6  -5   13.51    2.86
  -7   6  -5   13.64    3.34
  -8  -6  -5    3.89    1.86
   8  -6   5    5.60    1.77
  -8  -6  -5    4.17    1.66
  -8   6  -5    2.81    2.08
   8   6   5    8.76    1.87
  -9  -6  -5    0.67    1.66
   9   6   5    0.39    1.47
   9  -7  -5   25.53    4.98
  -9  -7   5   23.69    7.22
   9   7  -5   31.68    4.14
  -8  -7   5    5.74    2.38
   8  -7  -5    6.07    1.69
   8   7  -5    5.06    1.34
   8   7  -5   11.25    1.98
  -8   7   5    6.26    1.80
   7  -7  -5   28.19    3.57
  -7  -7   5   25.77    2.99
   7   7  -5   25.09    2.85
  -7   7   5   25.16    3.05
   7   7  -5   22.94    2.70
  -6  -7   5   22.44    2.50
   6  -7  -5   22.44    2.76
  -6   7   5   21.59    2.34
   6   7  -5   23.93    2.37
   6   7  -5   22.61    3.25
  -5  -7   5   10.62    1.62
   5  -7  -5   13.22    1.98
  -5   7   5   13.16    1.66
   5   7  -5   12.25    1.72
  -4  -7   5    7.00    1.16
   4  -7  -5    9.19    1.22
  -4   7   5   12.14    1.46
  -3  -7   5   35.81    2.78
   3  -7  -5   32.51    2.10
   3   7  -5   32.32    2.04
  -3   7   5   31.00    2.40
  -3   7   5   31.07    2.22
  -2  -7   5    3.58    1.27
  -2  -7   5    2.64    0.90
   2  -7  -5    1.75    0.78
  -2   7   5    2.78    0.84
  -2   7   5    2.99    0.67
  -1  -7   5   52.21    2.93
  -1  -7   5   53.53    3.20
   1  -7  -5   53.56    3.12
  -1   7   5   51.37    2.55
   1   7  -5   49.69    4.31
  -1   7   5   59.71    3.15
   0  -7  -5   18.93    1.52
   0  -7   5   20.06    2.11
   0  -7   5   22.29    2.45
   0   7  -5   18.78    1.70
   0   7   5   18.93    1.56
  -1  -7  -5   15.49    1.32
  -1  -7  -5   13.98    1.22
  -1   7  -5   17.88    1.86
  -1   7  -5   14.00    1.76
  -2  -7  -5   23.62    1.77
  -2  -7  -5   22.76    2.28
  -2   7  -5   24.75    2.32
  -2   7  -5   17.64    1.97
  -3  -7  -5   17.28    2.28
  -3  -7  -5   18.97    1.72
  -3   7  -5   15.93    2.09
  -3   7  -5   18.38    2.07
  -4  -7  -5    7.00    1.35
  -4  -7  -5    6.81    1.21
  -4   7  -5    6.44    1.37
  -5  -7  -5   40.25    3.71
  -5  -7  -5   42.34    3.79
  -5   7  -5   37.97    3.67
  -5   7  -5   34.18    3.47
  -6  -7  -5   13.56    2.40
  -6  -7  -5   18.04    2.58
  -6   7  -5   12.54    2.73
  -6   7  -5   18.09    2.82
  -7  -7  -5    6.83    2.22
  -7  -7  -5   11.80    2.26
  -7   7  -5    9.66    2.23
  -7   7  -5    3.88    2.14
  -8  -7  -5    6.34    2.39
  -8  -7  -5    1.65    1.96
  -8   7  -5    3.13    2.12
   9  -8  -5   21.97    3.47
   9   8  -5   15.84    3.41
  -8  -8   5   19.84    2.69
   8  -8  -5   17.84    3.01
  -8   8   5   12.13    2.62
   8   8  -5   18.93    2.55
   8   8  -5   15.42    2.72
   7  -8  -5    2.07    1.64
  -7  -8   5    1.97    1.24
  -7   8   5    1.44    1.33
   7   8  -5    0.58    1.22
   7   8  -5    3.71    1.45
  -6  -8   5   -0.23    0.86
   6  -8  -5    0.20    0.88
   6   8  -5    0.34    0.85
  -6   8   5    1.41    1.05
  -5  -8   5   20.34    2.56
   5  -8  -5   11.78    2.11
  -5   8   5   14.36    1.72
   5   8  -5   20.06    2.44
   4  -8  -5    0.49    0.71
  -4  -8   5   -0.54    0.77
  -4   8   5    0.30    0.67
   4   8  -5    1.00    0.95
  -3  -8   5   22.46    2.08
   3  -8  -5   18.09    1.69
   3   8  -5   19.87    2.44
  -3   8   5   17.48    1.55
  -3   8   5   21.11    2.35
  -2  -8   5    0.87    0.82
  -2  -8   5   -0.40    0.90
   2  -8  -5    0.32    0.42
  -2   8   5    0.55    0.88
  -2   8   5    1.19    0.57
   2   8  -5    0.62    0.98
   1  -8  -5   24.44    2.65
  -1  -8   5   23.22    2.42
  -1  -8   5   24.01    2.79
  -1   8   5   25.82    2.13
  -1   8   5   23.21    2.70
   1   8  -5   20.50    2.35
   0  -8   5   19.07    1.67
   0  -8   5   19.32    1.76
   0  -8  -5   13.49    1.30
   0   8   5   18.39    1.64
   0   8  -5   16.37    1.41
   0   8   5   16.07    1.27
   0   8  -5   16.36    1.63
  -1  -8  -5   -0.49    0.30
  -1  -8  -5    0.42    0.46
   1  -8   5   -0.38    1.02
  -1   8  -5   -0.37    0.60
  -1   8  -5   -0.51    0.60
  -2  -8  -5    1.96    0.61
  -2  -8  -5    4.98    1.09
  -2   8  -5    1.80    1.09
  -2   8  -5    1.63    1.00
  -3  -8  -5   32.04    2.92
  -3  -8  -5   33.49    2.93
  -3   8  -5   30.37    2.67
  -3   8  -5   32.23    2.98
  -4  -8  -5   46.99    4.66
  -4  -8  -5   60.50    4.19
  -4   8  -5   48.12    4.01
  -4   8  -5   49.11    5.86
  -5  -8  -5   14.76    2.32
  -5  -8  -5   17.65    1.90
  -5   8  -5   10.45    2.10
  -5   8  -5   16.78    2.65
  -6  -8  -5    4.25    1.20
  -6  -8  -5    3.46    1.09
  -6   8  -5    3.48    1.69
  -6   8  -5    3.39    1.60
  -7  -8  -5    1.39    1.33
  -7  -8  -5    0.46    1.14
  -7   8  -5   -0.75    1.64
  -8  -8  -5    2.74    1.67
  -8   8  -5   -0.54    1.43
  -8  -9   5    6.48    1.72
   8  -9  -5    3.35    1.73
   8   9  -5    8.89    1.82
   8   9  -5    8.04    2.01
   7  -9  -5    6.09    1.98
  -7  -9   5    7.92    2.18
  -7   9   5    4.43    1.85
   7   9  -5    7.07    1.86
   6  -9  -5   57.68    5.49
  -6  -9   5   53.31    4.84
   6   9  -5   57.22    5.24
  -6   9   5   43.48    5.09
  -5  -9   5    0.70    0.75
   5  -9  -5   -0.20    0.91
  -5   9   5    0.41    0.89
   5   9  -5   -0.41    0.79
   4  -9  -5    8.01    1.09
  -4  -9   5    8.13    1.10
   4   9  -5   10.37    1.52
  -4   9   5    9.09    1.31
  -3  -9   5   40.79    5.57
   3  -9  -5   33.26    2.93
  -3   9   5   34.50    2.84
   3   9  -5   46.80    4.14
  -2  -9   5   18.03    1.65
   2  -9  -5   17.50    2.04
   2   9  -5   17.06    1.66
  -2   9   5   17.35    2.08
  -2   9   5   16.57    1.80
  -1  -9   5    8.78    1.26
  -1  -9   5   10.29    1.51
  -1   9   5    9.63    1.19
   1   9  -5    9.58    1.34
  -1   9   5    9.45    1.36
   0  -9  -5   22.09    1.98
   0  -9   5   23.82    2.26
   0  -9  -5   20.62    1.53
   0   9  -5   26.57    2.31
   0   9  -5   24.25    1.93
   0   9   5   20.78    2.14
  -1  -9  -5   22.97    2.08
  -1  -9  -5   25.72    3.22
   1  -9   5   27.96    2.23
  -1   9  -5   26.65    2.48
  -1   9  -5   26.17    2.24
   1   9   5   23.05    2.46
  -2  -9  -5    4.06    0.57
  -2  -9  -5    5.02    0.77
   2  -9   5    5.99    1.62
  -2   9  -5    3.60    1.19
  -2   9  -5    3.20    1.17
   3  -9   5   13.01    2.02
  -3  -9  -5   10.14    1.59
  -3  -9  -5   13.28    1.51
  -3   9  -5   10.03    2.09
  -3   9  -5    8.85    1.62
  -4  -9  -5   16.00    1.52
  -4  -9  -5   11.18    1.84
  -4   9  -5   13.68    2.11
  -4   9  -5   11.28    2.26
  -5  -9  -5    7.12    1.23
  -5  -9  -5    7.08    1.31
  -5   9  -5    8.63    1.84
  -5   9  -5    6.39    2.25
  -6  -9  -5   10.51    1.59
  -6  -9  -5    8.12    2.11
  -6   9  -5    5.58    1.76
  -6   9  -5   11.19    2.36
  -7  -9  -5    3.48    1.55
  -7   9  -5    1.74    2.71
   8 -10  -5   12.75    3.00
  -7 -10   5    1.44    1.16
   7 -10  -5   -2.33    1.57
   7  10  -5   -0.57    0.91
  -7  10   5   -1.51    1.43
   6 -10  -5   11.43    2.23
  -6 -10   5   12.51    1.95
   6  10  -5   11.32    1.79
  -6  10   5    9.07    2.23
  -5 -10   5    0.63    1.10
   5 -10  -5    0.42    1.00
  -5  10   5   -0.50    0.75
   5  10  -5   -0.49    0.66
   4 -10  -5   11.01    1.59
  -4 -10   5    8.74    1.53
  -4  10   5    9.77    1.50
   4  10  -5    8.10    1.85
   3 -10  -5    1.40    0.58
  -3 -10   5    1.43    0.76
   3  10  -5    1.30    0.91
  -3  10   5    0.84    0.49
  -2 -10   5    4.33    0.94
   2 -10  -5    2.60    0.55
  -2  10   5    2.02    0.58
   2  10  -5    4.52    0.94
  -2  10   5    0.29    0.93
   1 -10  -5   10.15    1.08
  -1 -10   5   14.08    1.80
  -1  10   5   12.22    1.86
   1  10  -5    8.30    1.18
   1  10  -5   11.62    1.68
  -1  10   5    9.13    1.07
   0 -10   5    5.11    1.88
   0  10  -5    2.87    0.92
   0  10   5    4.97    1.43
   0  10  -5    2.42    1.02
   1 -10   5    0.59    1.17
  -1  10  -5    0.03    0.56
   1  10   5    0.41    1.18
  -1  10  -5    2.06    1.13
   2 -10   5    4.77    1.47
  -2  10  -5    3.79    1.10
  -2  10  -5    5.27    1.18
   2  10   5    7.15    1.48
   3 -10   5    1.69    1.89
  -3  10  -5    1.02    1.25
  -3  10  -5   -0.05    0.87
  -4 -10  -5   37.08    3.87
   4 -10   5   41.04    3.58
  -4 -10  -5   38.65    6.52
  -4  10  -5   37.22    4.39
  -4  10  -5   37.55    5.17
  -5 -10  -5    1.42    0.92
  -5 -10  -5    1.92    0.76
  -5  10  -5    1.34    1.17
  -5  10  -5    1.10    1.26
  -6 -10  -5    1.30    0.86
  -6  10  -5   -1.70    1.46
  -6  10  -5   -2.14    1.55
  -7  10  -5    0.22    1.64
   7 -11  -5    0.42    1.29
   6 -11  -5    0.50    0.88
   5 -11  -5    0.40    0.97
  -5 -11   5   -0.57    0.65
   5  11  -5    0.46    1.07
  -5  11   5    0.25    0.90
  -4 -11   5   28.88    3.73
   4 -11  -5   28.71    2.98
  -4  11   5   29.12    2.66
   4  11  -5   31.16    3.14
  -3 -11   5    0.24    0.82
   3 -11  -5    0.19    0.48
   3  11  -5    0.30    0.86
  -3  11   5    1.21    0.59
   2 -11  -5   83.82   10.46
  -2 -11   5  103.61    8.35
   2  11  -5   87.30    8.22
   2  11  -5  109.17    8.24
  -2  11   5  105.16    5.84
  -2  11   5   95.25   11.27
  -1  11   5    8.71    1.81
   1  11  -5    7.33    1.30
   1  11  -5    4.89    0.90
   0 -11   5   13.21    1.93
   0  11   5    8.56    2.20
   0  11  -5    7.65    0.88
   0  11  -5    8.38    1.51
   1 -11   5    7.73    1.53
  -1  11  -5    9.35    1.09
  -1  11  -5   10.23    1.94
   1  11   5   11.39    1.85
   2 -11   5   -0.84    1.27
  -2  11  -5    0.38    0.88
  -2  11  -5    0.71    1.11
   2  11   5   -0.72    1.10
  -3  11  -5   11.87    2.45
  -3  11  -5   12.90    2.58
  -4  11  -5    1.46    1.14
  -4  11  -5    2.16    1.49
  -5  11  -5    0.53    1.77
  -5  11  -5    1.10    1.31
  -6  11  -5   -0.90    1.37
   4 -12  -5    0.64    0.82
   3 -12  -5    5.12    0.76
   2  12  -5    0.06    0.68
  -2  12   5   -0.34    1.29
   1  12  -5   31.03    3.71
   1  12  -5   34.52    3.28
  -1  12   5   38.03    3.45
   0 -12   5   -1.80    1.46
   0  12  -5   -0.05    0.92
   0  12   5    1.48    1.45
   0  12  -5   -0.16    0.47
   1  12   5    1.71    1.51
  -1  12  -5    0.41    0.80
  -1  12  -5    1.22    1.04
  -2  12  -5    8.63    1.46
  -2  12  -5    8.35    1.82
   2  12   5    5.80    1.60
  -3  12  -5   11.56    2.54
   3  12   5   16.40    2.02
   4  12   5    1.08    1.90
  -4  12  -5   -0.87    1.58
  -5  12  -5   -0.37    1.22
  -1  13   5    8.03    1.93
   0  13   5    1.87    2.06
   1  13   5    1.17    2.43
   2  13   5   10.68    2.55
  10   0  -6    3.33    2.07
   9   0  -6    1.53    1.68
   8   0  -6   66.03    7.51
  -8   0   6   60.26    6.56
  -7   0   6    0.95    1.92
   7   0  -6    1.23    1.24
   6   0  -6    0.78    1.08
  -6   0   6   -0.24    1.01
  -5   0   6   -1.40    1.13
   5   0  -6    0.10    0.83
   4   0  -6    5.93    1.22
  -4   0   6    5.01    1.24
   3   0  -6    0.59    1.21
  -3   0   6   -0.55    0.78
  -2   0   6   82.97    3.53
   2   0  -6   74.85    3.38
   1   0  -6    0.55    0.83
  -1   0   6    0.18    0.57
   0   0   6    5.42    1.07
   0   0  -6    1.30    0.94
   1   0   6    0.45    0.77
  -1   0  -6   -0.73    0.74
  -2   0  -6   56.49    3.12
  -2   0  -6   54.40    3.71
  -3   0  -6    0.91    0.90
  -3   0  -6    1.34    1.20
  -4   0  -6   33.45    3.04
  -4   0  -6   40.72    2.66
  -5   0  -6    0.63    0.88
  -5   0  -6   -1.05    1.04
  -6   0  -6   16.52    3.06
  -6   0  -6   14.38    1.98
   7   0   6    1.16    1.28
  -7   0  -6   -0.19    1.39
  -7   0  -6    1.25    1.65
   8   0   6    5.48    2.46
   9   0   6    1.21    2.57
  10  -1  -6    1.59    2.25
  10   1  -6   -0.63    2.82
   9  -1  -6   11.02    2.54
   9   1  -6   15.96    2.74
  -8  -1   6    2.74    1.99
   8  -1  -6    3.54   20.89
   8   1  -6    5.41    2.01
  -8   1   6    2.34    2.02
   7  -1  -6   -2.56    1.64
  -7  -1   6    1.42    1.43
   7   1  -6    4.83    1.77
  -7   1   6    2.70    1.25
   6  -1  -6    5.42    1.77
  -6  -1   6    5.51    1.79
  -6   1   6    3.63    0.97
   6   1  -6    3.44    1.33
   5  -1  -6    4.08    1.30
  -5  -1   6    4.87    1.27
  -5   1   6    4.20    1.24
   5   1  -6    7.50    1.56
   4  -1  -6   13.78    1.79
  -4  -1   6   17.12    1.98
   4   1  -6   15.73    1.53
  -4   1   6   14.67    1.94
  -3  -1   6   26.28    1.48
   3  -1  -6   24.94    2.43
  -3  -1   6   23.51    1.83
  -3   1   6   28.04    2.32
   3   1  -6   27.62    1.88
  -2  -1   6   67.79    3.80
   2  -1  -6   65.36    4.17
   2   1  -6   74.21    3.82
  -2   1   6   70.09    3.82
   1  -1  -6  195.95    5.95
  -1  -1   6  216.22    7.78
   1   1  -6  204.42    6.53
  -1   1   6  217.87    8.24
   0  -1   6    3.45    1.06
   0  -1  -6    4.50    0.88
   0   1   6    8.02    1.43
   0   1  -6    4.12    1.44
  -1  -1  -6  104.70    7.02
   1  -1   6  106.61    4.34
  -1   1  -6  106.00    4.43
   1   1   6  114.11    4.13
  -2  -1  -6    9.50    1.21
  -2  -1  -6   11.37    1.40
  -2   1  -6   11.93    1.68
  -2   1  -6   13.82    1.72
  -3  -1  -6    6.04    1.14
  -3  -1  -6    5.11    1.31
  -3   1  -6    3.55    1.29
  -3   1  -6    5.30    1.42
  -4  -1  -6    5.05    1.16
  -4  -1  -6    7.88    1.72
  -4   1  -6    3.23    1.26
  -4   1  -6    3.15    1.00
  -5  -1  -6   16.69    1.71
  -5  -1  -6   15.01    2.40
  -5   1  -6   15.63    2.01
  -5   1  -6   14.28    2.25
  -6  -1  -6    0.88    1.40
  -6  -1  -6    3.86    1.40
   6  -1   6    3.38    1.70
  -6   1  -6    5.40    1.87
   6   1   6    2.72    1.39
  -6   1  -6    1.25    1.44
  -7  -1  -6   -0.32    1.46
  -7  -1  -6    1.94    1.98
   7  -1   6    3.29    1.73
   7   1   6    0.00    1.18
  -7   1  -6    0.47    1.66
  -7   1  -6    1.73    1.50
   8  -1   6    1.07    2.18
  -8  -1  -6    0.78    1.63
   8   1   6    2.95    2.42
   9  -1   6   -2.87    2.48
   9   1   6    0.03    2.53
  10  -2  -6    3.80    2.41
  10   2  -6    0.82    1.80
   9  -2  -6    3.35    1.89
   9   2  -6   -0.13    1.55
  -8  -2   6    0.50    1.55
   8  -2  -6    0.35    1.35
   8   2  -6   -1.39    1.37
  -8   2   6   -0.75    1.34
   7  -2  -6   25.92    2.93
  -7  -2   6   27.03    3.03
   7   2  -6   27.25    2.86
  -7   2   6   27.10    3.81
   6  -2  -6    3.93    1.34
  -6  -2   6    3.90    1.71
  -6   2   6    1.33    1.15
   6   2  -6    1.46    1.13
  -5  -2   6    3.92    1.26
   5  -2  -6    4.46    1.02
  -5   2   6    5.12    1.75
   5   2  -6    4.75    1.17
  -4  -2   6    1.78    0.82
   4  -2  -6    1.44    0.87
   4   2  -6    0.96    1.09
  -4   2   6    1.64    0.94
   3  -2  -6  212.43    5.01
  -3  -2   6  234.94    6.58
  -3  -2   6  223.67    7.89
   3   2  -6  222.34    9.24
  -3   2   6  230.16    7.56
  -3   2   6  222.86    8.95
  -2  -2   6    8.05    1.26
   2  -2  -6    7.24    1.40
  -2   2   6    9.87    1.32
   2   2  -6    8.04    1.22
  -1  -2   6    0.97    0.90
   1  -2  -6    0.31    1.00
   1   2  -6    0.60    0.90
  -1   2   6   -0.11    0.57
   0  -2   6  148.61    8.11
   0  -2  -6  140.49    6.09
   0   2   6  155.49    8.01
   0   2  -6  153.01    7.73
   1  -2   6    3.58    1.13
  -1  -2  -6    2.51    1.07
   1   2   6    2.03    0.73
  -1   2  -6    2.37    0.90
  -2  -2  -6   15.12    1.34
  -2  -2  -6   15.20    1.63
  -2   2  -6   17.05    1.59
  -2   2  -6   16.63    1.41
  -3  -2  -6    0.87    0.92
  -3  -2  -6    0.78    0.86
  -3   2  -6    1.73    0.91
  -3   2  -6    1.49    1.15
  -4  -2  -6    0.51    1.37
  -4  -2  -6    1.08    0.81
  -4   2  -6   -0.67    1.13
  -4   2  -6    1.80    0.91
  -5  -2  -6    9.37    1.54
  -5   2  -6   11.38    2.08
  -5   2  -6    9.61    1.49
  -6  -2  -6    1.41    1.50
  -6  -2  -6    2.27    1.32
  -6   2  -6    3.63    1.27
  -6   2  -6    2.80    1.61
  -7  -2  -6   11.14    2.44
   7  -2   6    3.14    1.50
  -7  -2  -6    2.10    1.54
  -7   2  -6    6.53    2.31
  -7   2  -6    5.79    2.04
   7   2   6    5.13    1.64
  -8  -2  -6    2.85    1.89
  -8  -2  -6    0.73    1.70
   8  -2   6    2.06    1.44
   8   2   6    1.10    1.39
  -8   2  -6    1.53    2.13
   9  -2   6    5.55    2.75
  -9  -2  -6    5.14    2.45
   9   2   6    5.14    2.11
  -9   2  -6    9.05    3.09
  10  -3  -6   28.31    4.93
  10   3  -6   30.98    3.99
   9  -3  -6    0.93    1.56
   9   3  -6    2.44    1.87
  -8  -3   6   10.57    2.31
   8  -3  -6    5.86    1.90
   8   3  -6   12.94    2.49
  -8   3   6    9.27    2.16
  -7  -3   6    1.20    1.13
   7  -3  -6    4.45    1.42
   7   3  -6    1.53    1.15
  -7   3   6    2.26    1.32
   6  -3  -6   18.15    2.24
  -6  -3   6   20.08    2.26
  -6   3   6   17.51    2.06
   6   3  -6   20.57    2.53
  -5  -3   6   72.78    4.53
   5  -3  -6   75.76    4.59
   5   3  -6   82.63    5.45
  -5   3   6   81.08    5.04
  -4  -3   6   31.20    2.49
   4  -3  -6   25.95    1.91
   4   3  -6   24.19    2.61
  -4   3   6   26.75    2.29
   3  -3  -6   72.25    5.16
  -3  -3   6   66.24    3.89
  -3  -3   6   71.47    3.39
   3   3  -6   71.04    3.38
  -3   3   6   68.49    3.26
  -3   3   6   66.91    3.80
  -2  -3   6    4.68    1.09
   2  -3  -6    5.65    1.12
   2   3  -6    3.24    0.90
  -2   3   6    3.24    0.87
  -1  -3   6   43.53    2.71
   1  -3  -6   42.06    2.83
   1   3  -6   46.44    3.09
  -1   3   6   43.05    2.71
   0  -3  -6   18.53    1.54
   0  -3   6   17.14    1.63
   0   3  -6   17.75    1.67
   0   3   6   20.46    1.51
  -1  -3  -6    5.13    0.97
   1  -3   6    5.42    1.18
  -1   3  -6    7.39    1.48
   1   3   6    6.10    1.10
  -2  -3  -6  133.20    6.61
  -2  -3  -6  136.76    5.37
  -2   3  -6  139.64    9.46
  -2   3  -6  136.01    7.47
  -3  -3  -6   83.37    7.26
  -3  -3  -6   74.69    4.42
  -3   3  -6   79.99    6.52
  -3   3  -6   89.01    5.10
  -4  -3  -6   81.85    6.06
  -4  -3  -6   85.52    3.72
  -4   3  -6   80.85    5.81
  -4   3  -6   85.66    4.33
  -5  -3  -6    1.45    0.96
  -5  -3  -6   -0.03    0.95
  -5   3  -6    2.09    1.71
  -5   3  -6    0.52    0.92
  -6  -3  -6    2.69    1.21
  -6  -3  -6    0.96    1.33
  -6   3  -6    3.49    1.65
  -6   3  -6    0.56    1.39
  -7  -3  -6   27.92    4.75
  -7  -3  -6   26.61    4.29
  -7   3  -6   25.03    3.59
   7   3   6   24.60    3.39
  -7   3  -6   25.31    3.22
  -8  -3  -6   17.34    3.26
  -8  -3  -6   17.95    3.27
   8  -3   6   15.94    3.53
   8   3   6   16.39    2.78
  -8   3  -6   16.43    3.32
   9  -3   6    2.22    1.55
  -9  -3  -6    3.71    2.36
  -9   3  -6    3.15    2.20
   9   3   6    1.64    1.64
  10   4  -6    2.91    2.66
   9  -4  -6    2.20    1.85
   9   4  -6    5.33    1.65
   8  -4  -6   11.07    2.10
  -8  -4   6    7.00    2.13
  -8   4   6   11.34    2.63
   8   4  -6   17.95    3.07
  -7  -4   6    1.36    1.09
   7  -4  -6    1.11    1.29
   7   4  -6    1.52    1.40
  -7   4   6    0.08    1.20
  -6  -4   6   39.87    3.60
   6  -4  -6   33.09    3.47
   6   4  -6   32.09    4.03
  -6   4   6   32.32    2.70
   5  -4  -6    2.54    1.42
  -5  -4   6    1.69    0.98
  -5   4   6    0.78    1.38
   5   4  -6   -1.91    0.91
  -4  -4   6   40.51    3.43
   4  -4  -6   41.21    9.59
   4   4  -6   43.53    3.05
  -4   4   6   37.13    3.01
  -3  -4   6    0.87    0.47
   3  -4  -6    4.27    1.22
  -3  -4   6    1.25    0.83
   3   4  -6    2.47    0.83
  -3   4   6    2.53    0.70
  -3   4   6    1.90    0.76
   2  -4  -6   34.54    2.50
  -2  -4   6   40.41    2.67
  -2  -4   6   36.02    1.84
  -2   4   6   36.81    2.28
   2   4  -6   32.86    2.19
  -1  -4   6   15.83    1.71
   1  -4  -6   13.19    1.71
  -1   4   6   10.55    1.22
   1   4  -6   14.13    1.32
   0  -4   6    2.76    1.01
   0  -4  -6    1.16    0.77
   0   4   6   -1.00    0.76
   0   4  -6    0.46    1.05
   1  -4   6   20.20    1.83
  -1  -4  -6   20.82    1.66
  -1   4  -6   19.23    1.81
   1   4   6   18.76    1.84
  -2  -4  -6   10.54    1.40
  -2  -4  -6   13.49    1.86
  -2   4  -6   12.10    1.69
  -2   4  -6   13.71    1.31
  -3  -4  -6   14.68    1.86
  -3  -4  -6   12.48    1.43
  -3   4  -6   14.49    2.15
  -3   4  -6   11.39    1.44
  -4  -4  -6   14.90    2.44
  -4  -4  -6   10.81    1.58
  -4   4  -6    9.58    1.65
  -4   4  -6   12.03    1.77
  -5  -4  -6   13.63    1.81
  -5  -4  -6   17.59    2.32
  -5   4  -6   17.77    2.09
  -5   4  -6   15.36    1.94
  -6  -4  -6   -1.01    1.06
  -6  -4  -6    2.31    1.64
  -6   4  -6    0.32    1.42
  -6   4  -6    1.04    1.43
  -7  -4  -6    1.73    1.48
  -7  -4  -6    3.15    2.30
  -7   4  -6   -0.72    1.81
  -7   4  -6    2.10    1.70
  -8  -4  -6    8.11    2.65
  -8  -4  -6    4.86    2.62
  -8   4  -6    5.21    2.92
  -9  -4  -6   -0.07    2.06
   9   4   6    1.74    1.85
  10   5  -6    3.82    1.79
   9  -5  -6    5.31    1.98
   9   5  -6    6.68    2.80
   8  -5  -6    2.65    1.50
  -8  -5   6    6.11    2.45
   8   5  -6    3.51    1.52
  -8   5   6    6.28    2.26
   7  -5  -6    9.39    2.10
  -7  -5   6    5.69    1.88
  -7   5   6    5.98    1.65
   7   5  -6    7.40    1.65
  -6  -5   6  145.38    9.42
   6  -5  -6  141.71   11.64
   6   5  -6  139.09    9.71
  -6   5   6  144.57   10.89
  -5  -5   6  182.64   13.10
   5  -5  -6  190.81   10.03
  -5   5   6  203.95   18.39
   5   5  -6  187.89   10.27
  -4  -5   6  136.61    8.47
   4  -5  -6  152.44    9.32
   4   5  -6  153.44    8.19
  -4   5   6  164.18    9.47
   3  -5  -6    2.60    1.12
  -3  -5   6    0.57    0.64
  -3  -5   6    0.45    0.68
  -3   5   6    2.04    1.01
   3   5  -6    0.76    1.03
  -3   5   6    1.57    0.87
  -2  -5   6   17.67    1.97
   2  -5  -6   21.61    2.01
  -2  -5   6   18.40    2.12
   2   5  -6   20.43    1.91
  -2   5   6   19.25    1.35
  -2   5   6   18.34    1.76
  -1  -5   6   74.87    4.59
  -1  -5   6   73.82    4.46
   1  -5  -6   71.73    4.85
  -1   5   6   68.73    3.87
   1   5  -6   72.39    5.77
   0  -5   6   64.41    4.51
   0  -5  -6   61.82    5.15
   0   5   6   59.33    4.46
   0   5  -6   60.02    2.59
   1  -5   6   19.38    1.42
  -1  -5  -6   21.13    2.31
   1   5   6   17.07    1.61
  -1   5  -6   20.34    2.22
  -2  -5  -6    0.18    0.66
  -2  -5  -6    0.23    0.61
  -2   5  -6   -0.01    0.83
  -2   5  -6    1.26    1.04
  -3  -5  -6    3.23    1.07
  -3  -5  -6    6.57    1.24
  -3   5  -6    5.86    1.25
  -3   5  -6    3.91    1.00
  -4  -5  -6    3.73    0.99
  -4  -5  -6    3.13    1.08
  -4   5  -6    5.94    1.56
  -4   5  -6    3.49    1.45
  -5  -5  -6   14.09    2.46
  -5  -5  -6   15.61    2.24
  -5   5  -6   13.27    1.90
  -5   5  -6   17.25    2.28
  -6  -5  -6   17.08    2.57
  -6  -5  -6   18.74    3.36
  -6   5  -6   13.67    2.61
  -6   5  -6   12.88    2.20
  -7  -5  -6   16.87    2.79
  -7  -5  -6   25.19    3.27
  -7   5  -6   25.21    4.07
  -7   5  -6   19.37    3.24
  -8  -5  -6   73.46    9.23
  -8  -5  -6   77.67    8.84
  -8   5  -6   75.77    8.83
  -9  -5  -6    6.39    2.99
   9  -6  -6    3.89    1.91
   9   6  -6    3.08    1.94
   8  -6  -6    3.97    1.49
  -8  -6   6    3.82    1.71
   8   6  -6    1.64    1.78
  -8   6   6    1.21    1.61
  -7  -6   6   44.67    4.03
   7  -6  -6   39.23    4.48
  -7   6   6   36.65    4.17
   7   6  -6   47.64    6.05
  -6  -6   6   14.55    2.30
   6  -6  -6   15.08    2.46
  -6   6   6   13.15    2.09
   6   6  -6   16.15    2.33
  -5  -6   6   -0.48    1.02
   5  -6  -6    0.25    0.98
  -5   6   6   -0.62    1.08
   5   6  -6    0.14    0.95
   4  -6  -6    0.09    0.64
  -4  -6   6   -0.21    3.71
   4   6  -6   -0.73    1.14
  -4   6   6    1.24    0.91
  -3  -6   6   31.06    2.37
   3  -6  -6   29.68    2.58
  -3   6   6   29.71    2.93
   3   6  -6   23.75    2.47
  -3   6   6   38.37    2.87
  -2  -6   6    0.73    0.69
   2  -6  -6    2.31    0.91
  -2  -6   6    0.70    0.76
   2   6  -6    1.06    0.93
  -2   6   6   -0.22    0.71
  -2   6   6   -0.30    0.50
   1  -6  -6   19.81    1.92
  -1  -6   6   21.39    1.87
  -1  -6   6   20.84    1.79
  -1   6   6   21.20    1.51
   1   6  -6   20.96    1.69
   0  -6  -6   27.76    2.21
   0  -6   6   27.98    2.73
   0   6   6   26.45    2.14
   0   6  -6   29.38    2.14
   1  -6   6   14.30    1.86
  -1  -6  -6   18.10    1.41
  -1  -6  -6   15.04    1.28
   1   6   6   19.01    1.49
  -1   6  -6   18.20    1.90
  -1   6  -6   20.06    1.40
  -2  -6  -6    1.00    0.78
  -2  -6  -6    0.61    0.49
  -2   6  -6   -0.27    0.85
  -2   6  -6    4.05    1.21
  -3  -6  -6    5.10    1.24
  -3  -6  -6    5.32    1.08
  -3   6  -6    6.99    1.29
  -3   6  -6    5.75    1.45
  -4  -6  -6    1.23    0.66
  -4  -6  -6    0.35    0.99
  -4   6  -6    1.09    1.48
  -4   6  -6   -0.31    1.24
  -5  -6  -6   21.73    2.35
  -5  -6  -6   13.93    3.12
  -5   6  -6   15.16    2.42
  -5   6  -6   18.16    3.09
  -6  -6  -6   -0.66    0.91
  -6  -6  -6    1.00    0.98
  -6   6  -6    0.11    1.53
  -6   6  -6    0.85    1.92
  -7  -6  -6   -0.76    1.76
  -7  -6  -6    3.63    1.73
  -7   6  -6    0.51    1.57
  -8  -6  -6    4.74    1.72
  -8  -6  -6    8.05    2.35
  -8   6  -6    1.96    2.00
  -9  -6  -6    5.57    3.24
   9  -7  -6    3.25    1.79
   9   7  -6    6.52    2.23
  -8  -7   6   16.60    3.07
   8  -7  -6   17.34    2.77
  -8   7   6   14.12    2.51
   8   7  -6   16.97    2.43
  -7  -7   6    7.36    1.91
   7  -7  -6    8.77    1.94
   7   7  -6    8.33    1.68
  -7   7   6    9.94    1.94
   6  -7  -6   15.87    1.90
  -6  -7   6   10.65    1.81
   6   7  -6   13.42    2.46
  -6   7   6   12.11    2.14
   5  -7  -6   73.40    7.48
  -5  -7   6   75.19    4.40
   5   7  -6   77.88    4.38
  -5   7   6   77.70    5.15
  -4  -7   6    3.66    1.06
   4  -7  -6    3.86    1.13
   4   7  -6    4.70    1.50
  -4   7   6    2.95    0.94
  -3  -7   6   11.67    1.39
   3  -7  -6   13.21    1.33
  -3   7   6   12.50    1.42
  -3   7   6   11.57    1.83
   3   7  -6    9.54    1.25
  -2  -7   6    0.08    0.95
   2  -7  -6    1.21    0.55
  -2  -7   6    0.19    1.03
  -2   7   6    1.78    0.70
  -2   7   6    2.38    0.80
   2   7  -6    1.93    1.07
  -1  -7   6   17.26    2.10
   1  -7  -6   18.16    1.79
  -1  -7   6   20.14    2.73
   1   7  -6   20.51    2.10
  -1   7   6   17.99    1.54
   0  -7   6   94.23    5.67
   0  -7  -6   94.78    8.44
   0  -7   6   85.79    6.08
   0   7  -6   93.83    6.25
   0   7   6   94.15    7.35
  -1  -7  -6    0.49    0.55
  -1  -7  -6   -0.41    0.42
  -1   7  -6    0.51    0.76
  -1   7  -6    1.15    1.07
  -2  -7  -6    2.59    0.72
  -2  -7  -6    2.63    0.64
  -2   7  -6    2.61    0.85
  -2   7  -6    0.41    0.91
  -3  -7  -6   42.46    3.29
  -3  -7  -6   43.57    4.13
  -3   7  -6   44.34    3.62
  -3   7  -6   44.47    3.78
  -4  -7  -6   13.71    1.60
  -4  -7  -6   14.18    2.10
  -4   7  -6   12.82    1.99
  -4   7  -6   15.88    2.99
  -5  -7  -6    2.02    1.22
  -5   7  -6    1.39    2.06
  -6  -7  -6   58.11    5.11
  -6  -7  -6   55.80    5.99
  -6   7  -6   52.49    7.98
  -6   7  -6   60.51    6.18
  -7  -7  -6   34.55    3.92
  -7  -7  -6   34.15    4.25
  -7   7  -6   34.22    4.90
  -8  -7  -6    7.70    2.04
  -8  -7  -6    8.66    2.24
  -8   7  -6    2.47    2.16
   9   8  -6   10.00    2.53
  -8  -8   6   12.79    3.09
   8  -8  -6   22.00    3.12
   8   8  -6   16.59    3.32
  -7  -8   6    7.30    1.66
   7  -8  -6    3.91    1.68
  -7   8   6    3.23    1.67
   7   8  -6    5.27    1.49
   6  -8  -6   14.23    2.04
  -6  -8   6   13.51    2.22
  -6   8   6    9.63    2.17
   6   8  -6   16.63    1.89
   5  -8  -6   21.81    2.73
  -5  -8   6   24.39    1.98
  -5   8   6   19.53    2.41
   5   8  -6   23.15    2.56
   4  -8  -6   13.76    1.56
  -4  -8   6   15.19    1.87
   4   8  -6   14.72    1.79
  -4   8   6   13.32    1.66
   3  -8  -6   18.12    1.89
  -3  -8   6   18.54    1.84
  -3   8   6   19.34    1.60
  -3   8   6   20.76    2.18
   3   8  -6   18.87    1.62
  -2  -8   6   56.55   11.24
  -2  -8   6   56.65    5.85
   2  -8  -6   54.33    5.39
  -2   8   6   53.15    3.43
  -2   8   6   56.42    4.66
   2   8  -6   54.25    4.29
   1  -8  -6    0.65    0.50
  -1  -8   6    1.29    1.28
  -1  -8   6    2.35    0.94
   1   8  -6   -1.48    0.94
  -1   8   6    1.69    0.66
  -1   8   6    0.23    1.27
   0  -8   6    4.94    1.14
   0  -8   6    3.24    1.30
   0  -8  -6    6.23    0.71
   0   8   6    6.33    0.90
   0   8  -6    4.62    1.20
  -1  -8  -6    0.03    0.45
  -1  -8  -6    0.14    0.33
   1  -8   6   -0.29    1.26
  -1   8  -6   -1.09    0.69
  -1   8  -6   -0.54    0.96
  -2  -8  -6    9.22    1.25
  -2  -8  -6   10.54    1.44
  -2   8  -6    8.14    1.61
  -2   8  -6   10.23    1.71
  -3  -8  -6    8.62    1.33
  -3  -8  -6   10.91    1.35
  -3   8  -6    9.69    1.83
  -3   8  -6    9.93    1.60
  -4  -8  -6   24.61    2.65
  -4  -8  -6   22.31    3.19
  -4   8  -6   19.87    3.02
  -4   8  -6   18.45    2.20
  -5  -8  -6    2.13    0.89
  -5  -8  -6    0.86    1.02
  -5   8  -6   -0.22    1.72
  -5   8  -6    2.65    1.51
  -6  -8  -6   16.27    2.45
  -6  -8  -6   15.00    3.29
  -6   8  -6   16.08    2.85
  -6   8  -6   12.15    2.71
  -7  -8  -6    2.68    1.57
  -7  -8  -6    5.90    2.16
  -7   8  -6    7.56    2.44
  -8  -8  -6   -2.12    1.35
   8  -9  -6   -0.43    1.06
  -8  -9   6   -1.84    1.15
   8   9  -6   -1.03    1.15
   7  -9  -6    6.24    1.46
  -7  -9   6    8.21    1.83
  -7   9   6    2.26    1.63
   7   9  -6    4.66    1.37
   6  -9  -6    4.90    1.70
  -6  -9   6    7.26    1.60
   6   9  -6    7.82    1.18
  -6   9   6    6.24    1.63
  -5  -9   6   52.26    6.43
   5  -9  -6   45.57    5.08
  -5   9   6   48.14    4.02
   5   9  -6   51.04    2.95
  -4  -9   6    2.11    1.10
   4  -9  -6    2.64    0.90
  -4   9   6    2.26    0.85
   4   9  -6    2.25    0.91
   3  -9  -6    3.29    0.68
  -3  -9   6    2.79    0.84
   3   9  -6    2.64    0.93
  -3   9   6    2.64    1.01
   2  -9  -6   17.95    1.89
  -2  -9   6   17.81    1.95
  -2  -9   6   12.66    1.62
  -2   9   6   14.98    1.93
  -2   9   6   17.07    1.33
   2   9  -6   14.57    2.17
   1  -9  -6    2.55    0.70
  -1  -9   6    1.69    0.89
  -1  -9   6    2.16    0.73
  -1   9   6    4.26    1.58
   1   9  -6    1.49    0.87
  -1   9   6    1.93    0.85
   0  -9  -6   29.14    1.66
   0  -9  -6   26.70    1.77
   0  -9   6   30.97    2.67
   0   9  -6   26.42    2.78
   0   9   6   28.83    3.02
   0   9  -6   27.19    2.50
  -1  -9  -6    0.98    0.48
  -1  -9  -6    0.11    0.33
   1  -9   6   -1.15    1.04
  -1   9  -6    0.31    0.79
  -1   9  -6    1.36    1.09
   2  -9   6   -1.19    0.97
  -2  -9  -6   -0.40    0.45
  -2  -9  -6    0.11    0.44
  -2   9  -6    0.26    1.18
  -2   9  -6   -0.17    0.85
  -3  -9  -6    5.85    0.92
  -3  -9  -6    4.76    0.93
   3  -9   6    5.12    1.67
  -3   9  -6    4.95    1.63
  -3   9  -6    7.22    1.65
  -4  -9  -6    0.70    0.55
  -4  -9  -6    1.10    0.58
  -4   9  -6    1.72    1.07
  -4   9  -6    1.38    1.46
  -5  -9  -6    3.70    1.18
  -5  -9  -6    3.38    1.20
  -5   9  -6    2.75    1.45
  -5   9  -6    0.96    1.21
  -6  -9  -6    2.54    1.45
  -6  -9  -6   -0.26    0.94
  -6   9  -6   -3.16    1.86
  -6   9  -6   -0.28    2.08
  -7  -9  -6    3.25    1.77
  -7   9  -6    1.60    2.57
   7 -10  -6   10.54    2.41
   7  10  -6   10.06    2.15
  -7  10   6    6.75    1.98
  -6 -10   6    3.30    1.74
   6 -10  -6    5.25    1.45
   6  10  -6    3.32    1.64
  -6  10   6    3.17    1.64
  -5 -10   6    1.53    1.26
   5 -10  -6    1.35    0.89
   5  10  -6    1.74    0.87
   4 -10  -6    9.66    1.42
  -4 -10   6   10.38    1.55
   4  10  -6   11.44    1.73
  -4  10   6    7.46    1.47
   3 -10  -6   15.93    1.71
  -3 -10   6   16.27    2.45
  -3  10   6   18.18    1.99
  -3  10   6   17.53    2.90
   3  10  -6   17.48    2.19
   2 -10  -6    4.03    0.70
  -2 -10   6    3.79    1.13
  -2  10   6    2.88    1.28
   2  10  -6    4.23    0.91
  -2  10   6    3.06    0.59
   1 -10  -6    1.32    0.37
  -1 -10   6    2.56    0.95
  -1 -10   6    2.54    1.54
  -1  10   6    1.17    0.47
   1  10  -6    2.38    0.88
  -1  10   6    2.05    1.35
   1  10  -6    1.40    0.72
   0 -10   6   -0.02    1.10
   0 -10  -6    0.24    0.29
   0 -10  -6    0.52    0.20
   0  10  -6   -0.32    0.96
   0  10  -6    2.01    1.01
   0  10   6    2.88    1.69
   1 -10   6    2.85    1.49
  -1 -10  -6    2.53    0.32
  -1  10  -6    6.43    1.42
   1  10   6    1.07    1.06
  -1  10  -6    0.73    0.71
  -2 -10  -6    0.04    0.32
  -2 -10  -6    0.16    0.24
   2 -10   6   -0.95    1.16
  -2  10  -6   -0.16    1.10
  -2  10  -6    0.48    1.02
  -3 -10  -6    0.76    0.39
  -3 -10  -6    0.65    0.48
   3 -10   6    0.74    1.83
  -3  10  -6    1.05    1.02
  -3  10  -6   -0.19    1.10
  -4 -10  -6    0.94    0.58
  -4 -10  -6    0.37    0.64
  -4  10  -6   -1.06    0.99
  -4  10  -6    1.09    1.73
  -5 -10  -6   29.54    2.94
  -5  10  -6   23.36    4.25
  -5  10  -6   26.53    3.76
  -6  10  -6    1.60    1.98
   7 -11  -6    0.90    1.28
   6 -11  -6   -0.14    0.91
   5 -11  -6    0.32    0.68
  -5 -11   6    1.15    0.78
   5  11  -6   -0.31    0.82
   4 -11  -6    1.13    0.89
  -4 -11   6    1.49    0.75
   4  11  -6    1.74    1.20
   3 -11  -6   16.90    2.50
  -3 -11   6   23.49    3.51
  -3  11   6   24.15    2.35
   3  11  -6   22.06    2.72
  -2 -11   6    0.97    0.89
   2 -11  -6    1.13    0.44
   2  11  -6    1.48    1.02
  -2  11   6   -0.02    1.02
  -2  11   6    0.26    0.41
  -1 -11   6   27.00    3.45
   1  11  -6   26.77    2.49
  -1  11   6   25.67    2.92
   1  11  -6   32.64    3.33
   0 -11   6   20.73    3.14
   0  11  -6   20.95    2.63
   0  11  -6   25.75    3.14
   0  11   6   21.97    2.64
   1 -11   6    7.42    1.90
   1  11   6    8.77    1.72
  -1  11  -6    4.48    1.23
  -1  11  -6    8.50    1.80
  -2  11  -6    6.99    1.43
   2  11   6   12.03    2.06
  -2  11  -6    8.65    1.59
  -3  11  -6    0.11    1.01
  -3  11  -6   -0.13    1.06
  -4  11  -6    6.57    2.22
  -4  11  -6    7.49    1.90
  -5  11  -6   -1.16    2.13
  -5  11  -6   -0.60    1.49
  -6  11  -6    1.64    1.81
  -2  12   6    5.28    2.01
   2  12  -6    3.66    1.02
  -1  12   6    1.61    1.61
   1  12  -6    0.11    0.82
   0  12  -6    7.46    1.46
   0  12   6    9.09    1.85
  -1  12  -6    3.09    1.28
   1  12   6    5.24    1.69
  -2  12  -6    3.10    1.49
   2  12   6   -0.40    1.50
   3  12   6    3.54    1.86
  -3  12  -6    6.54    1.32
  -4  12  -6    0.75    1.51
  -2  13   6   -0.95    1.27
  -1  13   6    4.85    1.88
   0  13   6   22.27    2.75
   1  13   6    3.10    2.29
  10   0  -7    0.87    1.45
   9   0  -7    0.44    1.39
   8   0  -7    0.56    1.41
  -8   0   7   -0.47    1.47
  -7   0   7   51.96    5.38
   7   0  -7   51.88    5.29
   6   0  -7   -1.37    1.02
  -6   0   7   -1.10    1.39
   5   0  -7  116.84    5.83
  -5   0   7  119.99    6.09
   4   0  -7    0.48    1.02
  -4   0   7   -0.87    0.81
   3   0  -7   29.81    2.85
  -3   0   7   35.71    2.35
   2   0  -7    0.54    1.20
  -2   0   7   -1.03    1.05
  -1   0   7  248.93    6.97
   1   0  -7  230.96    8.92
   0   0  -7   -0.40    0.72
   0   0   7    0.62    0.94
  -1   0  -7    4.63    1.39
   1   0   7    2.09    0.97
  -2   0  -7    0.06    0.79
  -2   0  -7   -1.30    0.81
   2   0   7    0.36    0.65
  -3   0  -7  128.99    7.53
  -3   0  -7  125.58    7.32
  -4   0  -7    4.15    1.67
  -4   0  -7    0.64    0.85
  -5   0  -7   33.25    3.75
  -5   0  -7   39.00    4.62
  -6   0  -7    0.01    1.43
  -6   0  -7    0.94    1.25
  -7   0  -7   39.61    5.57
  -7   0  -7   41.00    4.87
  -8   0  -7   -0.01    2.10
  -9   0  -7    5.79    3.23
  10  -1  -7    5.85    2.67
  10   1  -7    0.95    1.87
   9  -1  -7    2.56    1.65
   9   1  -7    4.17    2.41
   8  -1  -7   16.74    3.35
  -8  -1   7   15.56    2.73
  -8   1   7   17.81    2.42
   8   1  -7   16.03    2.48
  -7  -1   7   52.55    5.02
   7  -1  -7   49.22    5.86
   7   1  -7   57.97    6.53
  -7   1   7   55.57    5.56
   6  -1  -7   25.61    2.90
  -6  -1   7   20.04    2.39
  -6   1   7   17.76    2.48
   6   1  -7   17.88    2.47
  -5  -1   7    3.83    1.07
   5  -1  -7    4.06    1.05
  -5   1   7    3.54    1.25
   5   1  -7    1.74    1.49
  -4  -1   7    9.84    1.35
   4  -1  -7    9.57    1.63
  -4   1   7   10.07    1.98
   4   1  -7    9.21    1.78
  -3  -1   7    3.87    1.20
  -3   1   7    2.23    0.94
   3   1  -7    1.89    1.37
  -2  -1   7   -0.44    0.73
   2  -1  -7    0.19    1.30
   2   1  -7   -0.69    0.71
  -2   1   7    0.67    0.76
   1  -1  -7   35.18    2.85
  -1  -1   7   36.18    2.58
  -1   1   7   27.59    2.68
   1   1  -7   31.32    2.19
   0  -1  -7  113.69    5.77
   0  -1   7  110.82    5.42
   0   1  -7  117.34    8.35
   0   1   7  118.63    6.00
   1  -1   7  163.83    6.84
  -1  -1  -7  160.75    8.38
   1   1   7  160.76    4.98
  -1   1  -7  161.47    8.22
  -2  -1  -7    0.99    1.30
  -2  -1  -7   -0.62    1.33
  -2   1  -7    0.83    1.21
  -2   1  -7    2.46    1.51
  -3  -1  -7    1.43    1.38
  -3  -1  -7    2.53    1.30
  -3   1  -7    2.72    1.24
  -3   1  -7    3.44    1.15
  -4  -1  -7   16.37    2.61
  -4  -1  -7   15.50    1.95
  -4   1  -7   15.96    2.67
  -4   1  -7   18.31    2.10
  -5  -1  -7   44.41    4.65
  -5  -1  -7   44.30    3.80
  -5   1  -7   52.37    3.81
  -5   1  -7   38.94    4.53
  -6  -1  -7    5.03    1.74
  -6  -1  -7    3.27    1.54
  -6   1  -7    3.63    2.21
  -6   1  -7    6.59    1.85
  -7  -1  -7    3.62    2.48
  -7  -1  -7    4.55    2.00
  -7   1  -7    3.82    2.16
  -7   1  -7    5.02    2.48
  -8  -1  -7    7.80    2.88
  -8   1  -7    5.38    2.26
  -9  -1  -7    0.62    2.07
  10   2  -7    1.99    2.24
   9  -2  -7    1.87    1.49
   9   2  -7    4.08    1.73
   8  -2  -7    1.16    1.64
  -8  -2   7   -1.70    2.05
   8   2  -7   -2.13    1.74
  -8   2   7    2.15    2.14
   7  -2  -7    3.17    1.95
  -7  -2   7    3.49    1.97
   7   2  -7    4.53    1.94
  -7   2   7    2.82    1.96
   6  -2  -7   22.14    2.69
  -6  -2   7   30.71    2.81
  -6   2   7   32.59    3.47
   6   2  -7   29.58    2.84
  -5  -2   7    2.98    1.10
   5  -2  -7    3.36    1.21
  -5   2   7    2.43    1.41
  -4  -2   7    3.78    0.98
   4  -2  -7    1.92    1.02
   4   2  -7    0.67    0.87
  -4   2   7    3.39    1.08
   3  -2  -7   10.45    1.30
  -3  -2   7   10.86    0.84
  -3  -2   7    9.51    1.57
   3   2  -7   11.55    1.52
  -3   2   7    9.33    1.18
   2  -2  -7  116.68    5.56
  -2  -2   7  120.82    4.11
  -2   2   7  118.39    5.99
   2   2  -7  122.83    8.09
  -1  -2   7  185.53    7.65
   1  -2  -7  167.54   10.21
  -1   2   7  182.49   10.15
   1   2  -7  178.58    8.16
   0  -2   7   19.49    1.84
   0  -2  -7   15.41    1.60
   0   2   7   15.93    1.75
   0   2  -7   16.23    1.78
   1  -2   7   23.46    1.98
  -1  -2  -7   29.37    2.60
  -1   2  -7   25.72    2.69
   1   2   7   25.68    2.06
  -2  -2  -7   55.83    4.46
  -2  -2  -7   44.97    2.88
  -2   2  -7   51.20    3.90
  -2   2  -7   49.24    3.48
  -3  -2  -7    8.16    1.32
  -3  -2  -7    8.18    1.46
  -3   2  -7    8.55    2.07
  -3   2  -7   10.14    1.64
  -4  -2  -7    0.85    0.95
  -4  -2  -7    0.61    1.41
  -4   2  -7    0.43    1.63
  -4   2  -7    1.86    1.18
  -5  -2  -7   29.99    2.96
  -5  -2  -7   31.17    2.96
  -5   2  -7   34.16    5.31
  -5   2  -7   42.58    3.57
  -6  -2  -7   -0.36    1.09
  -6  -2  -7    0.94    1.13
  -6   2  -7   -0.04    1.67
  -6   2  -7    0.34    1.32
  -7  -2  -7    2.03    1.56
  -7  -2  -7    1.39    1.59
  -7   2  -7    0.53    2.05
  -7   2  -7    2.33    2.44
  -8  -2  -7   14.66    3.27
  -8   2  -7   18.38    3.90
  -9  -2  -7    0.56    2.26
  10   3  -7    0.45    1.88
   9  -3  -7   25.51    4.13
   9   3  -7   32.57    4.27
  -8  -3   7    4.52    2.65
   8  -3  -7    3.63    1.58
   8   3  -7    3.85    2.10
  -8   3   7   -0.29    2.04
  -7  -3   7   22.64    3.05
   7  -3  -7   23.37    4.11
   7   3  -7   24.26    3.53
  -7   3   7   19.56    2.78
  -6  -3   7    1.07    1.20
   6  -3  -7    1.17    1.56
  -6   3   7    2.57    1.73
   6   3  -7    3.09    1.35
  -5  -3   7   66.90    4.06
   5  -3  -7   68.26    4.65
   5   3  -7   69.39    5.36
  -5   3   7   75.47    4.64
  -4  -3   7   32.20    2.82
   4  -3  -7   30.81    2.52
  -4   3   7   29.89    2.63
   4   3  -7   32.64    2.84
   3  -3  -7   42.95    3.24
  -3  -3   7   37.31    1.70
  -3  -3   7   38.77    2.78
  -3   3   7   32.52    2.59
   3   3  -7   37.63    2.37
   2  -3  -7   41.37    2.72
  -2  -3   7   44.48    2.83
   2   3  -7   41.37    2.57
  -2   3   7   41.01    2.53
   1  -3  -7   13.39    1.89
  -1  -3   7   10.95    1.75
  -1   3   7   11.40    1.73
   1   3  -7    8.87    1.39
   0  -3  -7   47.21    3.16
   0  -3   7   45.65    3.80
   0   3  -7   49.38    3.40
   0   3   7   46.49    2.67
   1  -3   7   72.56    4.65
  -1  -3  -7   70.90    4.38
   1   3   7   69.81    3.68
  -1   3  -7   73.85    5.87
  -2  -3  -7   13.43    1.71
  -2  -3  -7   17.25    1.80
  -2   3  -7   18.16    1.99
  -2   3  -7   16.21    2.06
  -3  -3  -7    5.05    1.10
  -3  -3  -7    4.27    1.03
  -3   3  -7    2.38    1.63
  -3   3  -7    3.67    1.23
  -4  -3  -7    6.27    1.36
  -4  -3  -7    7.65    1.59
  -4   3  -7    8.92    1.67
  -4   3  -7    8.35    1.55
  -5  -3  -7   28.98    2.93
  -5  -3  -7   37.03    4.15
  -5   3  -7   35.38    4.53
  -5   3  -7   35.18    3.36
  -6  -3  -7   11.48    2.05
  -6  -3  -7    8.31    2.10
  -6   3  -7    6.74    2.40
  -6   3  -7    6.97    1.75
  -7  -3  -7    1.47    1.62
  -7  -3  -7    0.19    1.99
  -7   3  -7   -6.04    2.46
  -7   3  -7    3.53    2.15
  -8  -3  -7    3.12    2.38
  -8   3  -7    3.00    2.33
  -9  -3  -7    2.71    3.15
   9  -4  -7    4.47    1.86
   9   4  -7    6.85    2.82
   8  -4  -7    3.19    1.75
  -8  -4   7    2.88    2.33
   8   4  -7   -1.22    1.96
  -8   4   7    0.35    2.21
   7  -4  -7    0.93    1.78
  -7  -4   7    2.09    1.63
   7   4  -7    2.35    2.07
  -7   4   7    1.00    1.89
  -6  -4   7   49.07    4.42
   6  -4  -7   44.81    4.94
  -6   4   7   50.57    3.42
   6   4  -7   48.12    4.35
  -5  -4   7    2.22    1.25
   5  -4  -7    2.54    1.66
  -5   4   7    3.65    1.51
   5   4  -7    0.27    0.93
   4  -4  -7   -0.37    1.15
  -4  -4   7   -2.08    1.13
   4   4  -7    2.45    1.13
  -4   4   7    0.87    1.08
  -4   4   7   -0.06    0.46
   3  -4  -7    3.61    1.00
  -3  -4   7    5.35    1.22
  -3  -4   7    4.54    0.78
  -3   4   7    4.62    1.12
   3   4  -7    7.36    1.41
  -3   4   7    5.11    0.93
   2  -4  -7    0.31    0.66
  -2  -4   7   -0.78    0.69
   2   4  -7    0.72    1.14
  -2   4   7   -0.35    0.70
   1  -4  -7   56.99    3.54
  -1  -4   7   62.35    6.04
  -1   4   7   59.22    2.88
   1   4  -7   58.70    3.23
   0  -4   7    5.03    1.01
   0  -4  -7    2.19    0.73
   0   4   7    2.59    1.07
   0   4  -7    5.46    1.56
   1  -4   7    0.83    1.15
  -1  -4  -7    0.84    0.71
   1   4   7    0.98    0.73
  -1   4  -7    1.69    1.25
  -2  -4  -7   10.53    1.26
  -2  -4  -7   10.01    1.69
  -2   4  -7   13.47    1.84
  -2   4  -7    7.37    1.37
  -3  -4  -7   23.32    2.27
  -3  -4  -7   20.25    2.20
  -3   4  -7   24.84    2.86
  -3   4  -7   23.65    2.46
  -4  -4  -7    9.49   11.24
  -5  -4  -7    4.22    1.25
  -5  -4  -7    7.12    2.07
  -5   4  -7    6.53    2.00
  -5   4  -7    7.48    2.36
  -6  -4  -7   -1.27    1.23
  -6  -4  -7    1.24    1.78
  -6   4  -7    0.54    1.29
  -6   4  -7    0.35    1.46
  -7  -4  -7    1.06    2.00
  -7  -4  -7    0.52    1.57
  -7   4  -7    1.28    1.86
  -8  -4  -7   -3.03    1.63
  -8   4  -7    4.50    2.04
  -9  -4  -7    2.10    2.20
   9  -5  -7   -1.40    1.43
   9   5  -7    3.20    1.91
   8  -5  -7   -0.24    1.25
  -8  -5   7   -0.21    1.37
   8   5  -7   -0.34    1.51
  -8   5   7   -2.17    1.72
   7  -5  -7    1.63    1.26
  -7  -5   7   -1.14    1.37
  -7   5   7    0.79    1.88
   7   5  -7   -0.60    1.28
   6  -5  -7    0.06    0.93
  -6  -5   7    0.64    1.13
  -6   5   7   -0.59    1.06
   6   5  -7    1.59    1.72
  -5  -5   7  134.06    8.25
   5  -5  -7  140.86    9.84
   5   5  -7  173.59   11.05
  -5   5   7  148.92    8.61
   4  -5  -7   40.10    2.68
  -4  -5   7   35.98    2.67
  -4   5   7   39.79    3.35
  -4   5   7   39.90    3.25
   4   5  -7   40.21    2.92
  -3  -5   7  124.10    7.66
  -3  -5   7  124.74    7.53
   3  -5  -7  129.84    7.00
   3   5  -7  124.68    9.98
  -3   5   7  117.21    4.98
  -3   5   7  123.22    7.17
  -2  -5   7   36.99    2.86
  -2  -5   7   40.84    2.83
   2  -5  -7   35.10    3.05
  -2   5   7   41.60    2.75
   2   5  -7   38.75    2.63
  -1  -5   7    8.76    1.78
   1  -5  -7   11.37    1.38
  -1   5   7    9.08    1.45
   1   5  -7   11.84    1.71
   0  -5  -7    1.37    0.98
   0  -5   7    1.56    1.58
   0   5  -7    0.67    0.97
   0   5   7    2.39    1.03
   1  -5   7   14.07    1.84
  -1  -5  -7   14.64    1.44
   1   5   7   15.33    1.75
  -1   5  -7   13.41    1.61
  -2  -5  -7    3.17    0.85
  -2  -5  -7    2.62    0.93
  -2   5  -7    3.19    1.04
  -2   5  -7    3.56    1.07
  -3  -5  -7    0.99    0.70
  -3  -5  -7    0.70    0.84
  -3   5  -7    1.29    1.41
  -3   5  -7   -0.14    1.58
  -4  -5  -7    0.07    0.90
  -4  -5  -7   -1.29    1.08
  -4   5  -7    1.37    1.22
  -4   5  -7    0.97    0.98
  -5  -5  -7    4.29    1.48
  -5  -5  -7    3.91    1.56
  -5   5  -7    5.09    1.70
  -5   5  -7    3.52    1.83
  -6  -5  -7    0.88    1.11
  -6  -5  -7    1.81    1.16
  -6   5  -7   -0.70    1.60
  -6   5  -7   -0.56    1.90
  -7  -5  -7   11.50    2.89
  -7  -5  -7   13.73    2.49
  -7   5  -7   17.71    3.19
  -8   5  -7    6.42    2.75
   9  -6  -7   22.31    3.46
   9   6  -7   14.78    3.10
  -8  -6   7   -1.78    1.13
   8  -6  -7   -0.03    1.89
   8   6  -7    2.80    2.02
   7  -6  -7   18.68    2.41
  -7  -6   7   26.81    3.85
   7   6  -7   19.01    3.05
  -7   6   7   18.14    2.99
  -6  -6   7   11.04    2.12
   6  -6  -7    8.57    2.13
   6   6  -7    8.18    1.75
  -6   6   7    8.78    2.14
   5  -6  -7   24.70    2.74
  -5  -6   7   26.92    2.96
  -5   6   7   23.64    2.50
   5   6  -7   25.20    2.59
  -4  -6   7   10.10    7.12
   4  -6  -7    6.52    1.41
  -4   6   7    5.60    1.08
  -4   6   7    6.91    1.10
   4   6  -7    6.16    1.54
   3  -6  -7   13.06    1.79
  -3  -6   7   14.67    1.68
  -3  -6   7   15.92   10.17
  -3   6   7   13.84    1.62
   3   6  -7   17.73    2.08
  -3   6   7   13.65    1.49
   2  -6  -7   23.96    2.67
  -2  -6   7   25.67    2.10
  -2  -6   7   24.84    2.38
  -2   6   7   24.30    2.04
  -2   6   7   24.12    2.82
   2   6  -7   28.44    2.39
  -1  -6   7    1.62    0.97
  -1  -6   7    1.59    0.90
   1  -6  -7    0.55    0.79
   1   6  -7    0.15    0.92
  -1   6   7    0.45    0.64
   0  -6  -7    4.86    1.08
   0  -6   7    6.00    0.94
   0   6  -7    4.64    1.39
   0   6   7    5.03    0.95
   1  -6   7    1.22    0.88
  -1  -6  -7    1.68    0.73
  -1   6  -7    1.50    0.95
  -1   6  -7    2.29    1.11
   1   6   7    1.68    0.60
  -2  -6  -7   35.99    3.23
  -2  -6  -7   35.09    2.88
  -2   6  -7   29.26    3.34
  -2   6  -7   29.31    2.87
  -3  -6  -7    9.47    1.67
  -3  -6  -7    7.60    1.23
  -3   6  -7    9.02    1.60
  -3   6  -7   11.81    1.93
  -4  -6  -7    4.22    1.20
  -4  -6  -7   10.53    1.77
  -4   6  -7    7.27    1.83
  -4   6  -7    7.41    2.07
  -5  -6  -7    0.31    0.76
  -5  -6  -7   -0.14    1.13
  -5   6  -7    0.91    1.32
  -5   6  -7    2.10    1.42
  -6  -6  -7    0.91    1.18
  -6  -6  -7    1.80    1.83
  -6   6  -7    0.03    2.22
  -6   6  -7    2.10    1.62
  -7  -6  -7   13.65    2.95
  -7  -6  -7   19.01    3.05
  -7   6  -7   22.36    4.19
  -8  -6  -7   -0.83    1.70
  -8   6  -7   -0.62    2.04
   9  -7  -7    1.66    1.92
   9   7  -7   -1.32    1.47
   8  -7  -7    1.08    1.45
  -8  -7   7    2.05    1.56
   8   7  -7    1.96    1.31
   7  -7  -7    5.83    1.92
  -7  -7   7    4.07    1.71
  -7   7   7    4.70    2.31
   7   7  -7    3.19    1.51
  -6  -7   7    8.68    1.54
   6  -7  -7    9.53    1.68
   6   7  -7    7.63    1.99
  -5  -7   7   51.78    4.44
   5  -7  -7   48.60    4.10
  -5   7   7   46.81    3.56
   5   7  -7   47.24    3.72
  -4  -7   7   87.98    8.08
   4  -7  -7   82.06    6.53
  -4   7   7   85.96    7.45
   4   7  -7   91.30    5.57
  -3  -7   7   49.13    3.93
  -3  -7   7   48.11    4.46
   3  -7  -7   45.43    3.83
   3   7  -7   42.98    4.39
  -3   7   7   49.92    3.75
  -3   7   7   48.92    3.58
   2  -7  -7   44.33    3.80
  -2  -7   7   46.16    4.29
  -2  -7   7   40.21    3.41
  -2   7   7   36.57    2.28
  -2   7   7   39.22    3.73
   2   7  -7   35.26    2.51
  -1  -7   7   12.43    2.20
   1  -7  -7    9.98    1.49
  -1  -7   7   11.02    1.73
   1   7  -7   14.53    1.76
  -1   7   7   14.11    1.57
   0  -7   7   30.27    2.77
   0  -7  -7   27.22    2.74
   0   7  -7   34.16    3.00
   0   7   7   29.87    2.26
  -1  -7  -7   36.26    2.24
  -1  -7  -7   37.99    2.49
  -1   7  -7   38.29    3.34
  -1   7  -7   35.87    3.76
  -2  -7  -7    3.37    0.88
  -2  -7  -7    3.82    0.87
  -2   7  -7    3.34    1.04
  -2   7  -7    3.17    1.18
  -3  -7  -7   14.55    1.82
  -3  -7  -7   16.32    2.25
  -3   7  -7   10.83    1.82
  -3   7  -7   11.23    2.32
  -4  -7  -7    7.00    1.58
  -4  -7  -7    7.40    1.61
  -4   7  -7    9.93    2.19
  -4   7  -7    8.07    1.85
  -5  -7  -7    0.41    0.83
  -5  -7  -7   -1.13    1.28
  -5   7  -7    0.32    1.59
  -5   7  -7   -0.24    1.26
  -6  -7  -7    0.66    1.20
  -6  -7  -7   -1.40    1.04
  -6   7  -7   -0.74    1.50
  -6   7  -7   -3.31    1.74
  -7  -7  -7   -1.14    2.24
  -7  -7  -7    1.93    1.30
  -7   7  -7    2.78    2.11
  -8  -7  -7    4.25    2.71
   8  -8  -7   -0.41    1.90
  -8  -8   7    1.86    2.05
   8   8  -7    0.93    1.63
  -7  -8   7   14.28    2.86
   7  -8  -7   13.64    2.33
   7   8  -7   18.42    3.36
  -7   8   7   15.89    2.50
  -6  -8   7    2.27    1.22
   6  -8  -7    1.00    1.02
  -6   8   7    1.07    1.12
   6   8  -7    1.22    1.82
  -5  -8   7   10.26    1.73
   5  -8  -7    6.89    1.51
  -5   8   7    7.80    1.49
   5   8  -7    5.87    1.65
  -4  -8   7   21.23    2.22
   4  -8  -7   27.72    2.27
   4   8  -7   29.31    2.85
  -4   8   7   19.89    2.08
  -3  -8   7   38.26    2.78
   3  -8  -7   37.52    3.43
  -3   8   7   33.58    3.65
  -3   8   7   41.09    2.88
   3   8  -7   36.75    3.83
  -2  -8   7    6.27    1.50
   2  -8  -7    4.82    1.01
  -2  -8   7    8.62    1.48
  -2   8   7    8.55    1.22
  -2   8   7    4.99    1.11
   2   8  -7    3.56    1.49
  -1  -8   7   27.44    3.30
   1  -8  -7   23.48    1.92
  -1  -8   7   30.81    3.19
   1   8  -7   26.57    3.50
  -1   8   7   26.16    2.33
  -1   8   7   24.87    2.92
   0  -8   7    3.44    1.09
   0  -8  -7    3.96    0.80
   0  -8   7    3.36    1.02
   0   8   7    4.80    0.91
   0   8  -7    1.71    1.07
  -1  -8  -7    6.23    1.10
  -1  -8  -7    4.23    0.89
  -1   8  -7    4.74    1.27
  -1   8  -7    4.36    1.12
  -2  -8  -7   28.43    2.21
  -2  -8  -7   26.57    2.91
  -2   8  -7   29.30    3.11
  -2   8  -7   25.92    2.93
  -3  -8  -7    7.73    1.17
  -3  -8  -7    8.93    1.24
  -3   8  -7    6.21    2.03
  -3   8  -7    9.34    1.53
  -4  -8  -7    1.09    1.04
  -4  -8  -7    2.64    1.12
  -4   8  -7    0.65    1.27
  -4   8  -7    0.18    1.16
  -5  -8  -7    0.13    0.82
  -5  -8  -7    0.28    1.11
  -5   8  -7    0.37    1.32
  -5   8  -7    1.44    1.61
  -6  -8  -7    1.83    1.49
  -6  -8  -7    1.53    1.15
  -6   8  -7    2.07    2.13
  -7  -8  -7    8.31    3.18
  -7   8  -7   10.19    2.74
   8  -9  -7    1.40    1.53
   8   9  -7    0.56    1.68
  -7  -9   7   10.56    2.09
   7  -9  -7   10.88    2.50
   7   9  -7   12.38    2.75
  -6  -9   7    2.18    1.49
   6  -9  -7    3.00    1.41
   6   9  -7    1.54    1.69
  -6   9   7    1.59    1.24
  -5  -9   7    1.83    1.26
   5  -9  -7    2.46    1.17
  -5   9   7   -0.17    1.46
   5   9  -7    1.92    1.06
  -4  -9   7   31.60    2.84
   4  -9  -7   30.16    2.63
   4   9  -7   24.21    2.51
  -4   9   7   22.20    2.33
  -3  -9   7    3.94    1.09
   3  -9  -7    2.82    0.93
   3   9  -7    2.56    0.99
  -3   9   7    2.96    1.09
  -3   9   7    3.30    1.35
  -2  -9   7    6.28    1.09
  -2  -9   7    5.86    1.66
  -2   9   7    6.21    1.46
  -2   9   7    6.68    0.91
   2   9  -7    8.07    1.18
  -1  -9   7    2.51    1.26
  -1  -9   7    1.63    0.77
   1  -9  -7    0.87    0.70
   1   9  -7    1.44    1.24
  -1   9   7    1.48    0.61
  -1   9   7    3.49    1.34
   0  -9  -7    8.41    1.03
   0  -9  -7   10.23    1.24
   0  -9   7    7.23    1.38
   0   9  -7    9.66    1.37
   0   9  -7   11.35    1.60
   1  -9   7    5.02    1.34
  -1  -9  -7    3.74    0.88
  -1  -9  -7    4.67    0.83
  -1   9  -7    5.21    1.16
  -1   9  -7    4.49    1.61
   2  -9   7    2.03    1.54
  -2  -9  -7    2.18    0.75
  -2  -9  -7    2.15    0.48
  -2   9  -7    1.15    1.56
  -2   9  -7    3.27    1.18
  -3  -9  -7    0.04    0.67
  -3  -9  -7    0.00    0.47
  -3   9  -7   -1.53    1.72
  -3   9  -7    1.23    1.06
  -4  -9  -7   -0.31    0.97
  -4  -9  -7    0.10    0.80
  -4   9  -7    0.38    1.56
  -4   9  -7    0.45    1.24
  -5  -9  -7    3.49    1.34
  -5  -9  -7    1.60    1.08
  -5   9  -7    2.66    1.44
  -5   9  -7    0.65    1.45
  -6  -9  -7    5.16    1.81
  -6   9  -7    8.04    2.76
  -7   9  -7    1.82    2.93
   7 -10  -7    0.54    1.79
   7  10  -7   -1.11    1.86
   6 -10  -7    5.60    1.61
  -6 -10   7    6.99    1.79
  -6  10   7    1.79    1.55
   6  10  -7    9.20    1.68
   5 -10  -7    1.10    1.10
  -5 -10   7   -0.95    0.96
   5  10  -7   -0.26    1.47
  -5  10   7   -0.02    0.83
   4 -10  -7   19.00    2.14
  -4 -10   7   16.81    3.26
   4  10  -7   15.54    2.83
  -4  10   7   16.90    1.98
   3 -10  -7    6.55    1.35
  -3 -10   7    7.81    1.55
   3  10  -7    9.29    1.63
  -3  10   7    5.90    0.87
  -3  10   7    5.71    2.11
   2 -10  -7   50.31    4.36
  -2 -10   7   39.55    4.64
  -2 -10   7   41.79    3.55
   2  10  -7   51.32    4.45
  -2  10   7   39.68    3.01
  -2  10   7   39.93    6.03
  -1 -10   7    1.35    1.05
   1 -10  -7    3.29    0.66
  -1 -10   7    1.07    0.81
   1  10  -7    2.28    1.07
  -1  10   7    2.80    1.34
  -1  10   7    1.74    0.63
   0 -10   7   37.77    3.59
   0 -10  -7   30.68    3.21
   0 -10  -7   33.29    3.62
   0  10  -7   35.11    3.32
   0  10   7   31.45    3.34
   0  10  -7   32.21    2.76
  -1 -10  -7    7.75    1.05
   1 -10   7    5.43    1.58
  -1 -10  -7    5.46    0.74
  -1  10  -7    7.47    1.93
  -1  10  -7    6.11    1.66
   2 -10   7    8.03    1.59
  -2 -10  -7    9.39    1.03
  -2 -10  -7    7.97    1.14
  -2  10  -7   10.37    1.84
  -2  10  -7    7.16    1.81
  -3 -10  -7    0.85    0.65
  -3 -10  -7    0.49    0.55
  -3  10  -7   -0.14    1.07
  -3  10  -7   -0.79    1.66
  -4 -10  -7    1.15    0.83
  -4  10  -7    0.27    1.36
  -4  10  -7    2.07    1.40
  -5  10  -7   -0.75    1.75
  -5  10  -7    0.65    1.94
  -6  10  -7    8.31    3.25
   6 -11  -7    2.25    1.31
   5 -11  -7    4.05    1.29
   5  11  -7    2.67    1.47
  -4 -11   7   10.85    1.99
   4  11  -7   10.01    1.55
  -3 -11   7    9.83    1.69
   3 -11  -7    7.67    1.15
   3  11  -7    8.37    1.91
  -3  11   7   10.79    1.80
   2 -11  -7    1.38    0.56
  -2 -11   7    1.86    0.81
  -2  11   7    3.25    1.70
   2  11  -7   -0.09    1.06
  -1 -11   7    5.31    2.10
   1 -11  -7    0.23    0.35
   1 -11  -7    0.31    0.45
   1  11  -7    2.99    1.31
   1  11  -7    1.24    0.89
  -1  11   7    0.68    1.28
   0 -11   7   34.49    3.13
   0  11   7   34.36    3.61
   0  11  -7   35.08    3.19
   0  11  -7   33.80    5.59
   1 -11   7   38.68    6.94
  -1  11  -7   31.84    2.88
   1  11   7   29.44    3.51
  -1  11  -7   33.35    3.51
  -2  11  -7   17.29    2.55
  -2  11  -7   11.36    2.12
  -3  11  -7    3.22    1.32
  -3  11  -7    0.67    1.23
  -4  11  -7   -2.29    1.34
  -4  11  -7    1.86    2.45
  -5  11  -7    6.05    2.24
  -2  12   7    2.42    1.18
  -1  12   7   -0.01    1.37
   1  12  -7   -1.90    1.24
   0  12  -7   -0.08    1.16
   0  12   7   -0.13    1.20
   1  12   7   -1.51    1.62
  -1  12  -7    0.31    1.32
   2  12   7   -1.03    1.41
  -2  12  -7    0.47    1.04
  -3  12  -7    5.71    1.86
  -4  12  -7    0.24    1.31
  -2  13   7    0.70    1.59
  -1  13   7    0.54    1.47
   0  13   7    7.40    2.50
   9   0  -8   -1.07    1.59
  -8   0   8   -0.85    2.23
   8   0  -8    4.31    2.23
  -7   0   8   -1.69    1.80
   7   0  -8    2.02    1.81
   6   0  -8   18.87    2.07
  -6   0   8   21.83    2.10
  -5   0   8    1.78    1.13
   5   0  -8    0.44    1.27
   4   0  -8  133.25    7.53
  -4   0   8  115.80    6.35
  -3   0   8    1.67    1.21
   3   0  -8   -0.53    0.80
  -2   0   8    8.89    1.59
   2   0  -8    7.68    1.31
   1   0  -8    0.18    0.93
  -1   0   8   -0.23    1.05
   0   0   8   15.58    1.76
   0   0  -8   15.59    1.89
  -1   0  -8    0.12    0.67
   1   0   8   -1.04    0.76
  -2   0  -8    1.99    1.08
   2   0   8    0.38    0.64
  -2   0  -8    1.67    1.16
  -3   0  -8    1.54    1.47
  -3   0  -8   -1.32    1.60
  -4   0  -8    1.48    1.41
  -4   0  -8   -0.56    0.99
  -5   0  -8    0.51    1.58
  -5   0  -8   -1.45    0.97
  -6   0  -8    0.32    1.46
  -6   0  -8    0.61    1.88
  -7   0  -8   -1.21    3.86
  -7   0  -8   -0.39    2.33
  -8   0  -8   -0.46    2.08
   9  -1  -8    2.01    2.41
   9   1  -8   -0.51    1.61
   8  -1  -8   -0.16    1.36
  -8  -1   8    0.16    1.83
   8   1  -8    4.11    1.58
  -8   1   8   -1.11    1.78
   7  -1  -8    0.84    1.18
  -7  -1   8    3.93    2.03
  -7   1   8    1.39    1.38
   7   1  -8   -0.02    1.33
   6  -1  -8   77.82    5.58
  -6  -1   8   74.41    4.92
  -6   1   8   69.77    5.65
   6   1  -8   75.06    6.27
   5  -1  -8    8.57    1.54
  -5  -1   8    6.57    1.24
  -5   1   8    6.53    1.57
   5   1  -8    6.39    1.53
   4  -1  -8    0.79    0.89
  -4  -1   8    3.07    1.40
   4   1  -8    1.60    0.93
  -4   1   8    0.42    1.37
  -3  -1   8   18.71    1.88
   3  -1  -8   16.38    2.14
  -3   1   8   16.26    2.38
   3   1  -8   21.51    2.78
  -2  -1   8    1.48    0.98
   2  -1  -8    2.59    1.15
  -2   1   8    3.57    1.23
   2   1  -8    2.51    1.45
   1  -1  -8   48.91    3.27
  -1  -1   8   56.00    3.56
   1   1  -8   50.98    3.02
  -1   1   8   46.26    3.37
   0  -1  -8    3.34    1.40
   0  -1   8    8.43    1.18
   0   1  -8    5.62    1.36
   0   1   8    7.34    1.41
   1  -1   8   82.43    3.95
  -1  -1  -8   80.12    5.73
   1   1   8   79.31    4.50
  -1   1  -8   71.40    5.17
  -2  -1  -8    8.29    1.35
   2  -1   8    5.43    1.18
  -2  -1  -8    5.06    1.71
   2   1   8    4.65    1.25
  -2   1  -8    4.20    1.47
  -2   1  -8    4.18    1.20
  -3  -1  -8   25.60    2.64
  -3  -1  -8   21.39    3.33
  -3   1  -8   19.31    2.40
  -3   1  -8   25.51    2.56
  -4  -1  -8   12.81    2.20
  -4  -1  -8   15.60    1.80
  -4   1  -8   13.47    2.09
  -4   1  -8   12.28    1.92
  -5  -1  -8    8.07    1.74
  -5  -1  -8    7.37    2.33
  -5   1  -8    7.66    1.90
  -5   1  -8    8.21    2.34
  -6  -1  -8    9.11    2.00
  -6  -1  -8    7.06    1.87
  -6   1  -8    5.44    2.10
  -6   1  -8    7.93    2.35
  -7  -1  -8   15.56    2.74
  -7  -1  -8   16.38    2.74
  -7   1  -8   18.49    3.66
  -8  -1  -8   -0.95    2.03
  -8   1  -8    2.48    2.09
   9  -2  -8   14.32    3.04
   9   2  -8   13.73    3.02
  -8  -2   8    4.20    1.84
   8  -2  -8    9.32    1.71
  -8   2   8   11.08    4.47
   8   2  -8    6.73    2.68
  -7  -2   8    4.32    1.76
   7  -2  -8    3.83    1.48
  -7   2   8    4.64    1.64
   7   2  -8    4.86    1.65
  -6  -2   8    3.84    1.72
   6  -2  -8    3.87    1.36
   6   2  -8    3.09    1.86
  -6   2   8    2.21    1.70
   5  -2  -8   35.77    3.19
  -5  -2   8   34.45    3.25
   5   2  -8   34.13    3.66
  -5   2   8   36.77    3.36
  -4  -2   8   -0.09    1.09
   4  -2  -8    0.19    0.93
  -4   2   8    0.38    0.31
   4   2  -8    0.48    1.22
  -4   2   8   -0.03    0.85
  -3  -2   8   19.80    1.79
   3  -2  -8   18.42    2.16
  -3   2   8   24.64    2.58
   3   2  -8   22.45    2.22
  -2  -2   8   23.99    2.49
   2  -2  -8   37.72    2.99
   2   2  -8   35.17    3.33
  -2   2   8   31.48    2.41
   1  -2  -8    4.16    1.15
  -1  -2   8    7.51    1.65
   1   2  -8    5.16    1.23
  -1   2   8    3.82    1.10
   0  -2   8   23.51    1.84
   0  -2  -8   26.10    2.26
   0   2  -8   23.97    1.90
   0   2   8   26.15    2.50
  -1  -2  -8   49.97    3.87
   1  -2   8   50.59    3.25
  -1   2  -8   49.79    4.76
   1   2   8   54.02    3.62
  -2  -2  -8    2.54    1.19
  -2  -2  -8    1.78    0.94
  -2   2  -8    4.41    1.63
  -2   2  -8    4.03    1.78
   2   2   8    1.31    0.92
  -3  -2  -8    2.48    1.08
  -3  -2  -8    1.66    1.60
  -3   2  -8    1.33    1.04
  -3   2  -8    0.37    0.99
  -4  -2  -8   15.83    2.55
  -4  -2  -8   14.81    2.30
  -4   2  -8   10.72    1.87
  -4   2  -8   15.46    2.32
  -5  -2  -8   -1.64    0.94
  -5  -2  -8    1.23    1.62
  -5   2  -8   -0.45    1.15
  -5   2  -8   -0.32    1.19
  -6  -2  -8    5.94    1.46
  -6  -2  -8   12.07    2.65
  -6   2  -8    8.77    2.37
  -7  -2  -8   13.13    3.13
  -7  -2  -8   15.07    2.47
  -7   2  -8    9.75    2.85
  -8  -2  -8    6.70    2.81
  -8   2  -8    1.60    1.70
   9  -3  -8   -0.25    1.47
   9   3  -8    0.32    1.72
   8  -3  -8    3.46    1.99
  -8  -3   8   -1.02    2.00
   8   3  -8    2.45    1.73
   7  -3  -8    3.50    1.57
  -7  -3   8    1.81    1.15
   7   3  -8    1.30    1.47
  -7   3   8   -0.55    1.38
  -6  -3   8   91.74    6.75
   6  -3  -8   83.50    7.68
   6   3  -8  104.64    8.39
  -6   3   8   81.00    8.09
   5  -3  -8    3.25    1.22
  -5  -3   8    0.42    1.05
   5   3  -8    1.68    1.09
  -5   3   8    2.73    1.12
   4  -3  -8    6.94    1.57
  -4  -3   8    3.00    1.38
  -4   3   8    3.83    1.22
   4   3  -8    4.44    1.66
  -4   3   8    3.42    0.57
   3  -3  -8   40.19    3.29
  -3  -3   8   40.41    1.96
  -3  -3   8   39.29    3.36
  -3   3   8   44.30    3.12
   3   3  -8   39.26    2.94
  -2  -3   8   23.72    2.19
   2  -3  -8   29.34    2.22
   2   3  -8   29.02    2.38
  -2   3   8   22.12    1.86
   1  -3  -8   54.72    7.24
  -1  -3   8   51.50    3.94
  -1   3   8   49.80    2.84
   1   3  -8   59.41    3.72
   0  -3   8    8.97    1.69
   0  -3  -8    7.14    5.06
   0   3  -8    8.25    1.21
   0   3   8    9.80    1.29
  -1  -3  -8  115.62    7.36
   1  -3   8  117.89    6.96
   1   3   8  111.87    7.09
  -1   3  -8  117.36    6.74
  -2  -3  -8   19.39    2.08
  -2  -3  -8   22.37    2.17
  -2   3  -8   22.94    2.74
  -2   3  -8   21.95    2.46
  -3  -3  -8   14.86    2.55
  -3  -3  -8   12.15    2.07
  -3   3  -8    9.29    1.98
  -4  -3  -8    3.87    1.17
  -4  -3  -8    0.65    1.55
  -4   3  -8    5.42    1.25
  -4   3  -8    5.67    1.58
  -5  -3  -8    3.84    1.43
  -5  -3  -8    4.39    1.35
  -5   3  -8    2.47    1.24
  -5   3  -8    0.50    1.69
  -6  -3  -8   13.89    3.03
  -6  -3  -8   12.07    3.21
  -6   3  -8   20.07    2.65
  -6   3  -8   12.53    2.65
  -7  -3  -8   -1.60    1.36
  -7  -3  -8    5.05    2.78
  -7   3  -8    1.38    1.89
  -8  -3  -8    0.06    1.54
  -8   3  -8    0.31    2.00
   9  -4  -8   -1.40    1.59
   9   4  -8   -0.23    2.09
   8  -4  -8   16.77    3.11
  -8  -4   8   10.25    2.27
   8   4  -8   18.09    2.98
   7  -4  -8    4.24    1.72
  -7  -4   8    2.71    1.79
  -7   4   8    2.04    1.52
   7   4  -8    5.31    2.20
  -6  -4   8   19.28    2.86
   6  -4  -8   13.51    1.89
   6   4  -8   20.39    2.73
  -6   4   8   14.97    2.42
   5  -4  -8    1.93    1.60
  -5  -4   8    1.15    1.06
  -5   4   8    3.70    1.74
   5   4  -8   -0.16    1.09
   4  -4  -8   48.56    4.07
  -4  -4   8   42.85    3.56
  -4   4   8   45.82    3.79
   4   4  -8   51.23    3.64
  -4   4   8   44.99    4.46
  -3  -4   8    2.16    0.93
  -3  -4   8    4.00    1.08
   3  -4  -8    2.94    0.95
   3   4  -8    4.40    1.33
  -3   4   8    6.05    1.45
   2  -4  -8    3.07    0.83
  -2  -4   8    7.47    1.59
  -2   4   8    4.22    1.15
   2   4  -8    5.40    1.33
   1  -4  -8   17.10    2.00
  -1  -4   8   15.24    1.97
   1   4  -8   16.11    1.81
  -1   4   8   14.73    1.89
   0  -4   8   36.58    3.21
   0  -4  -8   37.74    3.45
   0   4   8   40.86    2.85
   0   4  -8   36.38    3.06
  -1  -4  -8   -0.08    0.69
   1  -4   8    0.14    0.78
   1   4   8    0.16    0.63
  -1   4  -8    1.30    1.21
  -2  -4  -8   60.71    3.29
  -2  -4  -8   62.85    5.38
  -2   4  -8   61.73    5.11
  -2   4  -8   54.69    5.54
  -3  -4  -8    2.54    1.19
  -3  -4  -8   13.45   11.93
  -3   4  -8    2.58    1.44
  -3   4  -8    4.53    1.22
  -4  -4  -8    7.62    2.01
  -4  -4  -8    9.73    1.82
  -4   4  -8    9.53    2.04
  -4   4  -8    9.42    1.97
  -5  -4  -8    1.75    1.09
  -5  -4  -8    0.66    1.19
  -5   4  -8   -1.64    1.82
  -5   4  -8   -1.41    1.09
  -6  -4  -8   21.42    3.20
  -6  -4  -8   14.27    2.65
  -6   4  -8   17.84    3.52
  -6   4  -8   14.64    2.82
  -7  -4  -8    0.46    1.49
  -7  -4  -8    2.06    1.66
  -7   4  -8   -2.14    1.90
  -8  -4  -8    3.91    3.16
   9  -5  -8    0.68    1.59
   9   5  -8   -3.40    1.66
   8  -5  -8   -3.56    1.83
   8   5  -8    2.06    2.14
   7  -5  -8   10.64    1.92
  -7  -5   8   10.12    2.12
  -7   5   8    9.80    2.19
   7   5  -8   11.22    2.11
  -6  -5   8    0.06    1.18
   6  -5  -8   -0.46    0.98
  -6   5   8   -0.60    1.59
   6   5  -8    0.25    1.07
   5  -5  -8    2.67    1.23
  -5  -5   8    0.87    1.29
  -5   5   8    2.52    1.32
   5   5  -8    0.87    1.14
   4  -5  -8  225.85   19.88
  -4  -5   8  238.25   14.46
  -4   5   8  224.73   14.86
  -4   5   8  231.28   18.36
   4   5  -8  220.60   15.93
  -3  -5   8   56.43    4.78
  -3  -5   8   65.07    5.07
   3  -5  -8   72.42    5.54
   3   5  -8   64.54    4.88
  -3   5   8   64.35    4.38
  -3   5   8   63.70    5.30
  -2  -5   8  146.55   10.29
   2  -5  -8  149.00    7.78
  -2  -5   8  162.52   10.37
   2   5  -8  155.78   12.01
  -2   5   8  161.28   10.05
   1  -5  -8   48.33    3.90
  -1  -5   8   45.69    3.42
   1   5  -8   52.97    4.00
  -1   5   8   49.56    3.84
   0  -5  -8    9.81    1.57
   0  -5   8    9.14    1.53
   0   5   8   15.15    1.86
   0   5  -8   13.37    1.95
   1  -5   8   10.19    1.84
  -1  -5  -8    8.02    1.63
   1   5   8    9.20    1.33
  -1   5  -8   10.53    1.95
  -2  -5  -8    2.48    1.16
  -2  -5  -8    0.72    0.91
  -2   5  -8    1.03    0.91
  -2   5  -8    0.16    1.24
  -3  -5  -8    6.32    1.29
  -3  -5  -8    8.06    1.31
  -3   5  -8    7.31    2.12
  -3   5  -8    8.69    1.92
  -4  -5  -8    3.53    1.38
  -4  -5  -8    2.46    1.51
  -4   5  -8    6.90    1.51
  -4   5  -8    2.95    1.45
  -5  -5  -8   -1.56    1.67
  -5  -5  -8    1.73    1.04
  -5   5  -8   -1.41    1.68
  -5   5  -8    0.07    1.38
  -6  -5  -8    4.49    2.04
  -6  -5  -8    7.91    2.71
  -6   5  -8    0.22    3.99
  -6   5  -8    1.39    1.53
  -7  -5  -8    8.55    2.12
  -7  -5  -8    2.04    1.71
  -7   5  -8    4.05    1.94
  -8  -5  -8    2.67    2.86
   9  -6  -8    3.62    2.08
   9   6  -8    9.61    3.09
   8  -6  -8   -0.44    1.67
   8   6  -8   -0.26    1.26
  -7  -6   8   13.47    2.78
   7  -6  -8    9.23    2.00
  -7   6   8    9.87    2.56
   7   6  -8   12.31    2.93
  -6  -6   8    2.82    1.55
   6  -6  -8    1.96    1.34
   6   6  -8    1.51    1.51
  -6   6   8    1.96    1.27
  -5  -6   8    1.57    0.91
   5  -6  -8    0.51    0.96
   5   6  -8    0.08    1.45
  -5   6   8    1.25    1.12
   4  -6  -8    3.35    1.37
  -4  -6   8    2.08    1.01
   4   6  -8    1.93    0.87
  -4   6   8    3.75    1.22
  -4   6   8    2.23    0.76
   3  -6  -8   29.89    3.17
  -3  -6   8   28.32    2.17
  -3  -6   8   31.20    3.44
  -3   6   8   29.40    2.39
   3   6  -8   24.89    2.35
  -3   6   8   27.71    2.05
   2  -6  -8    4.00    1.22
  -2  -6   8    5.63    1.75
  -2  -6   8    1.92    1.10
   2   6  -8    4.83    1.28
  -2   6   8    3.36    0.93
  -1  -6   8    8.46    1.76
   1  -6  -8    6.74    1.43
   1   6  -8    8.28    1.49
  -1   6   8    6.70    1.23
   0  -6  -8    0.69    0.85
   0  -6   8   -1.09    0.78
   0   6  -8    0.07    1.42
   0   6   8    0.55    0.85
   1  -6   8   46.03    3.25
  -1  -6  -8   35.60    3.03
  -1   6  -8   35.52    3.52
  -1   6  -8   33.45    3.60
   1   6   8   39.20    3.14
  -2  -6  -8    5.23    1.40
  -2  -6  -8    7.86    1.54
  -2   6  -8    6.18    1.45
  -2   6  -8    4.70    1.50
  -3  -6  -8    7.44    1.31
  -3  -6  -8    6.62    1.51
  -3   6  -8    5.87    1.77
  -3   6  -8    8.92    2.10
  -4  -6  -8    7.51    1.33
  -4  -6  -8    5.69    1.61
  -4   6  -8    5.19    1.65
  -4   6  -8    4.66    1.50
  -5  -6  -8   33.85    5.89
  -5  -6  -8   36.70    3.41
  -5   6  -8   25.18    4.16
  -5   6  -8   30.32    4.28
  -6  -6  -8    0.56    1.14
  -6  -6  -8    0.80    1.10
  -6   6  -8    2.02    2.29
  -7  -6  -8    7.56    2.72
  -7   6  -8    6.06    2.84
  -8  -6  -8   -1.14    2.81
   8  -7  -8    4.16    1.99
   8   7  -8    5.15    2.51
  -7  -7   8    1.40    1.17
   7  -7  -8    2.49    1.49
  -7   7   8    2.18    1.81
   7   7  -8    0.36    1.36
  -6  -7   8    5.29    1.80
   6  -7  -8    6.09    1.79
   6   7  -8    6.02    1.73
  -6   7   8    2.93    1.45
   5  -7  -8   12.79    1.93
  -5  -7   8   12.22    2.52
   5   7  -8    8.67    1.71
  -5   7   8    8.13    1.49
   4  -7  -8    5.54    1.37
  -4  -7   8    4.66    1.45
   4   7  -8    2.87    1.12
  -4   7   8    2.40    0.94
  -4   7   8    1.64    0.91
  -3  -7   8   39.05    2.95
  -3  -7   8   36.78    3.70
   3  -7  -8   32.89    3.78
  -3   7   8   37.89    3.10
   3   7  -8   37.42    3.82
  -3   7   8   34.08    3.11
   2  -7  -8   93.47    5.48
  -2  -7   8   92.84    9.53
  -2  -7   8   86.69    8.26
  -2   7   8   93.64    5.59
  -2   7   8   95.55    5.80
   2   7  -8   96.54    9.84
  -1  -7   8  103.73    7.01
   1  -7  -8   84.49    6.66
  -1  -7   8  105.47    6.64
  -1   7   8   99.56    9.44
   1   7  -8  111.45    6.23
   0  -7   8   51.34    4.46
   0  -7  -8   45.98    3.78
   0   7  -8   48.57    4.40
   0   7   8   42.36    4.02
  -1  -7  -8    2.39    0.89
  -1  -7  -8    4.36    1.09
  -1   7  -8    1.80    1.06
  -1   7  -8    2.98    1.25
  -2  -7  -8   -0.29    0.56
  -2  -7  -8    1.25    0.86
  -2   7  -8    0.05    1.09
  -2   7  -8    0.81    1.00
  -3  -7  -8    9.35    1.59
  -3  -7  -8    9.79    1.86
  -3   7  -8    7.28    1.52
  -3   7  -8   12.25    1.79
  -4  -7  -8   -0.45    0.88
  -4  -7  -8   -1.50    1.22
  -4   7  -8   -0.48    1.30
  -4   7  -8    0.13    1.25
  -5  -7  -8    0.55    1.04
  -5  -7  -8   -1.19    1.50
  -5   7  -8    2.98    1.62
  -5   7  -8   -1.20    1.48
  -6  -7  -8   -0.76    1.44
  -6  -7  -8    1.99    2.00
  -6   7  -8    0.06    1.58
  -7  -7  -8    3.52    1.66
  -7  -7  -8   -2.86    1.45
  -7   7  -8    0.67    2.12
   8  -8  -8    6.26    1.81
   8   8  -8    2.74    1.77
   7  -8  -8   -0.07    1.11
  -7  -8   8   -0.12    1.31
  -7   8   8    0.28    2.28
   7   8  -8   -1.03    1.19
  -6  -8   8    6.54    1.54
   6  -8  -8   10.36    2.40
   6   8  -8    6.40    1.70
  -6   8   8    5.77    1.87
   5  -8  -8    0.25    0.94
  -5  -8   8   -0.14    1.46
   5   8  -8   -0.84    0.99
  -5   8   8    1.80    1.14
   4  -8  -8   11.06    1.45
  -4  -8   8    6.72    1.48
  -4   8   8    7.53    1.43
  -4   8   8   10.29    1.69
   4   8  -8    6.88    1.46
   3  -8  -8    1.09    0.70
  -3  -8   8    1.85    1.03
  -3  -8   8   -0.92    1.25
  -3   8   8    0.84    1.04
   3   8  -8    2.16    1.42
  -3   8   8   -0.19    1.20
   2  -8  -8   24.35    2.79
  -2  -8   8   26.91    3.21
  -2  -8   8   27.09    2.66
  -2   8   8   23.46    2.17
   2   8  -8   20.95    2.59
  -1  -8   8   14.56    2.09
   1  -8  -8   13.23    1.55
  -1  -8   8    9.81    1.87
   1   8  -8   14.56    1.90
  -1   8   8   12.91    1.37
   0  -8   8   54.83    3.98
   0  -8  -8   55.13    3.99
   0  -8   8   56.51    4.66
   0   8   8   54.07    4.83
   0   8  -8   57.49    6.00
  -1  -8  -8   -0.36    0.58
  -1  -8  -8    0.76    0.97
  -1   8  -8   -0.10    1.01
  -1   8  -8   -0.13    0.86
  -2  -8  -8   19.06    2.57
  -2  -8  -8   20.88    2.07
  -2   8  -8   18.67    2.80
  -2   8  -8   18.99    2.37
  -3  -8  -8   12.70    2.02
  -3  -8  -8   11.15    1.19
  -3   8  -8   14.14    2.44
  -4  -8  -8    9.81    1.35
  -4  -8  -8    7.90    1.48
  -4   8  -8    8.86    2.07
  -4   8  -8   10.64    2.34
  -5  -8  -8   -0.64    1.31
  -5  -8  -8    1.10    1.24
  -5   8  -8   -2.19    1.33
  -5   8  -8   -1.41    1.69
  -6  -8  -8    2.15    1.63
  -6  -8  -8    0.06    1.84
  -6   8  -8    1.89    2.17
  -7  -8  -8   -0.41    1.92
   7  -9  -8    7.85    2.40
  -7  -9   8   10.91    2.31
  -7   9   8    8.36    1.75
   7   9  -8    8.53    2.24
  -6  -9   8   21.53    3.65
   6  -9  -8   22.72    3.55
  -6   9   8   19.65    2.61
   6   9  -8   28.17    3.82
  -5  -9   8    1.23    1.03
   5  -9  -8    0.21    1.22
   5   9  -8   -0.07    1.10
  -5   9   8    0.46    1.11
   4  -9  -8    0.98    0.79
  -4  -9   8    1.44    1.18
   4   9  -8    2.25    1.32
  -4   9   8    3.07    1.20
   3  -9  -8    1.88    0.76
  -3  -9   8    0.92    1.23
  -3   9   8    1.83    1.10
  -3   9   8    1.56    0.93
   3   9  -8    5.21    1.58
  -2  -9   8    6.06    1.53
   2  -9  -8    5.56    1.01
  -2   9   8    6.45    1.32
  -2   9   8    6.37    1.79
   2   9  -8    6.13    1.36
  -1  -9   8    0.07    1.04
  -1  -9   8    1.98    1.16
   1  -9  -8    0.27    0.66
  -1   9   8    1.21    0.90
   1   9  -8    2.06    1.12
  -1   9   8    0.83    1.00
   0  -9   8   -0.50    1.08
   0  -9  -8    0.55    0.60
   0   9   8   -0.30    0.80
   0   9  -8    1.66    1.39
   0   9  -8    1.93    1.45
  -1  -9  -8    0.19    0.69
   1  -9   8    0.51    1.32
  -1  -9  -8    2.24    0.77
  -1   9  -8    1.52    1.51
  -1   9  -8    3.47    1.52
  -2  -9  -8   20.11    2.10
  -2  -9  -8   22.60    2.17
  -2   9  -8   21.48    2.65
  -2   9  -8   23.94    3.17
  -3  -9  -8    1.51    0.76
  -3  -9  -8    2.62    0.86
  -3   9  -8    4.64    1.88
  -3   9  -8    0.02    1.13
  -4  -9  -8    2.46    1.05
  -4  -9  -8    1.61    1.05
  -4   9  -8    2.87    1.99
  -4   9  -8    2.11    1.64
  -5  -9  -8    3.91    1.34
  -5   9  -8    1.11    1.73
  -6  -9  -8   10.43    2.00
  -6   9  -8   11.65    2.90
   7 -10  -8    1.08    1.17
   7  10  -8   -2.65    1.78
   6 -10  -8    0.86    1.16
  -6 -10   8    0.14    1.66
   6  10  -8    1.07    1.23
  -5 -10   8    7.72    1.66
   5 -10  -8    7.42    1.52
   5  10  -8    7.78    1.89
  -4 -10   8    0.28    1.26
   4 -10  -8    0.45    0.82
  -4  10   8    0.51    1.18
   4  10  -8    3.35    1.66
   3 -10  -8    5.09    1.11
  -3 -10   8    3.63    1.27
   3  10  -8    2.16    1.08
  -3  10   8    3.93    1.60
  -3  10   8    6.60    1.29
  -2 -10   8    0.33    1.22
  -2 -10   8   -0.81    0.89
   2 -10  -8    0.24    0.54
  -2  10   8   -0.57    0.91
  -2  10   8    1.48    1.24
   2  10  -8   -0.72    1.25
   1 -10  -8   43.18    3.27
  -1 -10   8   42.12    3.68
  -1 -10   8   42.74    4.77
   1  10  -8   39.24    5.42
  -1  10   8   38.84    3.92
  -1  10   8   42.54    4.57
   0 -10   8    0.47    1.37
   0 -10  -8    0.61    0.59
   0 -10  -8    1.55    0.56
   0  10  -8   -0.44    0.97
   0  10  -8    0.99    1.26
   0  10   8   -0.90    1.70
   1 -10   8   14.60    2.58
  -1 -10  -8   14.37    1.95
  -1 -10  -8   15.06    1.28
  -1  10  -8   18.03    2.47
  -1  10  -8   12.37    2.28
  -2 -10  -8    8.87    1.15
  -2 -10  -8    8.98    1.33
  -2  10  -8    9.62    1.86
  -2  10  -8    5.58    1.69
  -3 -10  -8   -0.01    0.69
  -3  10  -8   -0.32    1.11
  -3  10  -8   -1.52    1.25
  -4 -10  -8    0.27    0.99
  -4  10  -8    0.47    1.99
  -4  10  -8   -0.77    1.42
  -5  10  -8   -0.85    1.47
   6 -11  -8    3.10    1.30
   5 -11  -8    6.67    1.46
   5  11  -8    7.25    2.21
   4 -11  -8    0.44    1.07
  -4 -11   8    0.60    0.95
   4  11  -8    0.76    1.07
  -3 -11   8    3.45    1.28
   3 -11  -8    1.52    0.69
   3  11  -8    3.07    1.23
  -3  11   8    2.50    1.65
  -2 -11   8   10.86    2.01
   2 -11  -8    8.31    1.16
   2  11  -8   11.38    1.82
  -2  11   8   11.76    2.50
   1 -11  -8    3.19    0.88
  -1 -11   8    1.30    2.21
   1  11  -8    3.99    1.73
  -1  11   8    4.84    1.75
   1  11  -8    5.01    1.68
   0 -11   8    5.33    4.23
   0 -11  -8    0.28    0.40
   0  11   8   -0.44    1.24
   0  11  -8   -0.81    0.87
   0  11  -8    0.66    1.01
   1  11   8    0.57    1.49
  -1  11  -8   -0.75    1.50
  -1  11  -8    3.61    1.86
  -2  11  -8    6.09    1.86
  -3  11  -8    1.23    2.00
  -3  11  -8    1.87    1.30
  -4  11  -8    2.20    1.65
  -3  12   8    7.54    1.68
  -2  12   8   -0.98    1.46
  -1  12   8   -1.11    2.11
   1  12  -8   -0.39    1.55
   0  12   8    0.94    1.45
   0  12  -8   -1.61    1.05
  -1  12  -8    1.43    1.59
   1  12   8    1.54    1.51
  -2  12  -8    5.35    1.97
  -3  12  -8    5.55    2.27
  -2  13   8   15.40    3.25
   9   0  -9    2.26    1.88
   8   0  -9   -0.37    1.44
  -7   0   9    2.67    1.62
   7   0  -9    2.70    1.91
  -6   0   9    2.38    1.90
   6   0  -9   -0.64    1.06
  -5   0   9   30.30    3.11
   5   0  -9   29.36    2.86
  -4   0   9   -0.37    1.04
   4   0  -9    0.82    1.44
  -3   0   9   53.21    4.01
   3   0  -9   57.79    3.51
   2   0  -9    1.53    1.10
  -2   0   9   -1.58    1.25
   1   0  -9   26.89    1.96
  -1   0   9   25.25    2.65
   0   0   9    0.91    1.26
   0   0  -9   -0.85    1.34
   1   0   9    4.27    1.01
  -1   0  -9    5.02    1.19
  -2   0  -9   -0.53    0.81
   2   0   9   -0.11    0.91
  -2   0  -9   -1.05    0.75
  -3   0  -9    7.49    2.06
  -3   0  -9    5.61    1.45
  -4   0  -9   -1.15    1.22
  -4   0  -9    0.06    1.06
  -5   0  -9   -0.58    1.97
  -5   0  -9   -1.47    1.22
  -6   0  -9    1.38    1.58
  -6   0  -9    0.93    1.50
  -7   0  -9    3.30    2.00
  -8   0  -9    0.09    2.17
   9  -1  -9   12.21    3.24
   9   1  -9    8.07    2.57
   8  -1  -9   12.82    2.38
   8   1  -9    9.26    2.57
  -7  -1   9    0.56    2.27
   7  -1  -9    1.57    1.21
   7   1  -9    1.17    1.77
  -7   1   9   -0.45    1.88
   6  -1  -9   22.96    3.21
  -6  -1   9   14.66    3.19
  -6   1   9   16.48    3.41
   5  -1  -9   14.35    2.05
  -5  -1   9   10.17    1.90
   5   1  -9    9.18    2.10
  -5   1   9   14.79    1.87
  -4  -1   9   31.77    2.38
  -4  -1   9   30.89    3.43
   4  -1  -9   32.65    2.86
   4   1  -9   39.71    3.02
  -4   1   9   32.25    3.65
  -4   1   9   35.41    2.26
   3  -1  -9   15.59    2.07
  -3  -1   9   18.73    1.99
  -3   1   9   15.23    2.00
   2  -1  -9   12.51    2.20
  -2  -1   9   13.42    1.88
   2   1  -9   13.50    1.92
  -2   1   9    9.87    1.73
   1  -1  -9    3.90    1.28
  -1  -1   9    4.50    1.21
   1   1  -9    5.55    1.41
  -1   1   9    5.40    1.51
   0  -1   9   51.72    3.66
   0  -1  -9   47.53    3.12
   0   1  -9   52.58    3.24
   0   1   9   44.89    4.42
  -1  -1  -9   41.43    4.76
   1  -1   9   48.41    3.39
   1   1   9   45.61    3.40
  -1   1  -9   45.04    4.11
  -2  -1  -9    1.23    1.09
   2  -1   9   -0.31    0.88
  -2  -1  -9    2.18    1.31
  -2   1  -9    2.31    1.54
  -2   1  -9    0.30    1.00
   2   1   9    1.54    0.93
  -3  -1  -9   14.47    2.80
  -3  -1  -9   16.05    2.11
  -3   1  -9   10.82    2.13
  -3   1  -9   13.76    2.56
  -4  -1  -9   -1.04    1.48
  -4  -1  -9    0.25    0.99
  -4   1  -9    0.88    1.13
  -4   1  -9   -0.29    1.04
  -5  -1  -9   32.81    4.56
  -5  -1  -9   31.79    4.76
  -5   1  -9   30.40    4.55
  -5   1  -9   30.88    4.18
  -6  -1  -9    1.43    1.57
  -6  -1  -9    2.18    1.41
  -6   1  -9   -1.16    1.91
  -6   1  -9   -1.64    1.65
  -7  -1  -9    2.37    1.95
  -7   1  -9    5.49    2.82
  -8  -1  -9    1.54    2.09
   9  -2  -9    0.11    1.90
   9   2  -9    2.43    2.69
   8  -2  -9    1.61    2.41
   8   2  -9    2.81    1.59
   7  -2  -9    4.95    1.89
  -7  -2   9    4.04    1.83
   7   2  -9    9.17    1.89
  -7   2   9    3.35    1.52
   6  -2  -9    4.81    1.81
  -6  -2   9    3.32    1.34
  -6   2   9    3.81    1.62
   6   2  -9    3.58    1.38
  -5  -2   9    0.11    1.06
   5  -2  -9   -0.93    1.08
  -5   2   9   -1.09    1.06
   5   2  -9    1.07    1.47
  -4  -2   9    9.96    1.53
   4  -2  -9   12.87    1.95
  -4  -2   9   11.89    1.41
   4   2  -9   10.26    1.64
  -4   2   9   11.72    1.81
  -4   2   9   10.43    1.20
   3  -2  -9    7.86    1.62
  -3  -2   9    5.28    1.35
   3   2  -9    5.78    1.56
  -3   2   9    8.57    1.80
   2  -2  -9   67.47    4.81
  -2  -2   9   56.36    4.46
  -2   2   9   73.46    4.92
   2   2  -9   66.60    4.53
   1  -2  -9    6.20    1.43
  -1  -2   9    7.87    1.84
   1   2  -9    9.14    1.40
  -1   2   9    9.62    1.57
   0  -2  -9   12.98    1.32
   0  -2   9   13.51    2.09
   0   2   9    9.33    1.51
   0   2  -9    8.76    1.58
  -1  -2  -9    1.70    1.02
   1  -2   9    0.56    1.04
  -1   2  -9    3.64    1.31
   1   2   9    1.56    0.77
  -2  -2  -9   87.84    6.96
  -2  -2  -9   82.52    5.86
   2  -2   9   75.67    5.69
  -2   2  -9   74.57    4.65
  -2   2  -9   76.07    6.87
   2   2   9   79.72    6.71
  -3  -2  -9    3.47    1.63
  -3  -2  -9    3.74    1.76
  -3   2  -9    0.87    0.91
  -3   2  -9    2.90    1.14
  -4  -2  -9    2.52    1.32
  -4  -2  -9    4.69    1.50
  -4   2  -9    4.29    1.53
  -4   2  -9    2.31    1.62
  -5  -2  -9    7.40    1.70
  -5  -2  -9    0.14    1.24
  -5   2  -9    3.32    2.26
  -5   2  -9    2.59    1.52
  -6  -2  -9    2.99    1.61
  -6  -2  -9    2.71    2.16
  -6   2  -9    4.84    2.09
  -6   2  -9    1.78    2.15
  -7  -2  -9    0.56    1.76
  -7   2  -9   -2.23    1.79
  -8  -2  -9    3.91    3.29
   9  -3  -9    6.21    2.25
   9   3  -9    2.45    2.51
   8  -3  -9   20.97    3.88
   8   3  -9   30.37    3.45
   7  -3  -9    1.29    2.12
  -7  -3   9   -0.56    1.34
   7   3  -9    2.16    2.02
  -7   3   9    1.41    1.27
  -6  -3   9    3.51    1.53
   6  -3  -9    0.97    1.61
  -6   3   9    1.27    1.29
   6   3  -9    1.24    1.15
   5  -3  -9   17.85    2.52
  -5  -3   9   16.16    1.87
  -5   3   9   12.32    2.14
   4  -3  -9   21.27    2.42
  -4  -3   9   25.02    2.88
  -4  -3   9   25.00    3.02
  -4   3   9   26.39    2.00
  -4   3   9   27.25    3.35
   4   3  -9   31.53    2.68
   3  -3  -9    0.25    0.72
  -3  -3   9   -0.13    0.97
   3   3  -9    1.30    1.09
  -3   3   9    1.76    1.03
  -2  -3   9   46.41    4.03
   2  -3  -9   50.03    3.76
  -2   3   9   46.88    3.80
   2   3  -9   48.19    3.59
   1  -3  -9    4.08    1.03
  -1  -3   9    3.11    1.17
  -1   3   9    2.62    1.04
   1   3  -9    3.85    1.14
   0  -3  -9   70.52    4.99
   0  -3   9   67.29    5.52
   0   3   9   67.05    5.77
   0   3  -9   69.26    4.79
   1  -3   9   35.66    3.15
  -1  -3  -9   24.74    2.34
   1   3   9   36.05    3.54
  -1   3  -9   33.65    3.65
  -2  -3  -9    6.99    1.68
  -2  -3  -9    6.62    1.51
  -2   3  -9    4.66    1.21
  -2   3  -9    3.29    1.79
  -3  -3  -9   20.09    2.45
  -3  -3  -9   21.85    3.23
  -3   3  -9   26.38    2.90
  -3   3  -9   18.73    2.59
  -4  -3  -9    8.94    2.01
  -4  -3  -9   10.24    1.80
  -4   3  -9   10.56    2.04
  -4   3  -9    6.44    2.15
  -5  -3  -9    1.97    1.62
  -5  -3  -9    4.76    1.83
  -5   3  -9    3.26    1.75
  -5   3  -9    3.31    1.56
  -6  -3  -9    2.05    1.72
  -6  -3  -9    4.49    2.03
  -6   3  -9    5.00    2.07
  -7  -3  -9    5.64    2.46
  -7   3  -9    5.15    2.49
  -8  -3  -9    0.60    2.26
   9  -4  -9    2.09    1.98
   9   4  -9    3.00    2.18
   8  -4  -9    0.64    1.56
   8   4  -9   -2.10    1.50
   7  -4  -9    9.56    2.31
  -7  -4   9   12.95    2.28
  -7   4   9   11.29    2.34
   7   4  -9   11.35    2.15
  -6  -4   9   -1.15    1.18
   6  -4  -9   -0.37    1.76
   6   4  -9   -0.07    1.13
  -6   4   9    0.91    1.16
  -5  -4   9   10.24    1.69
   5  -4  -9    7.38    1.42
  -5   4   9    8.76    1.67
   5   4  -9   13.17    2.43
  -4  -4   9   13.55    1.78
   4  -4  -9   11.64    2.09
  -4  -4   9   11.04    1.64
  -4   4   9   14.04    2.15
  -4   4   9   11.36    1.32
   4   4  -9   10.19    2.27
   3  -4  -9   82.53    6.16
  -3  -4   9   78.91    4.93
  -3  -4   9   72.99    5.78
  -3   4   9   89.54    7.09
   3   4  -9   75.48    8.31
  -2  -4   9   25.38    3.22
   2  -4  -9   21.61    2.16
  -2   4   9   25.66    2.47
   2   4  -9   22.78    1.95
   1  -4  -9   12.02    2.05
  -1  -4   9   10.21    1.51
  -1   4   9    8.74    1.31
   1   4  -9   13.86    1.85
   0  -4   9    0.39    0.91
   0  -4  -9    1.02    0.77
   0   4  -9    0.93    1.08
   0   4   9   -0.30    0.82
   1  -4   9    5.80    1.65
  -1  -4  -9    5.27    1.46
  -1   4  -9    4.08    1.47
   1   4   9    5.58    1.40
  -2  -4  -9    8.76    7.93
  -2  -4  -9    1.80    0.92
  -2   4  -9    1.32    1.43
  -2   4  -9    2.65    1.46
  -3  -4  -9   10.51    2.18
  -3  -4  -9   11.42    1.77
  -3   4  -9    7.29    1.60
  -3   4  -9    8.27    1.99
  -4  -4  -9    3.06    1.00
  -4  -4  -9    2.89    1.14
  -4   4  -9    5.34    1.76
  -4   4  -9    1.17    1.79
  -5  -4  -9   -0.35    1.26
  -5  -4  -9   -2.61    1.71
  -5   4  -9   -1.12    1.32
  -5   4  -9   -1.32    1.97
  -6  -4  -9    1.84    1.27
  -6  -4  -9    0.21    1.46
  -6   4  -9   -3.11    1.44
  -7  -4  -9    9.11    3.14
  -7   4  -9    1.50    2.19
  -8  -4  -9    0.35    2.43
   9   5  -9   15.09    3.61
   8  -5  -9    4.04    1.79
   8   5  -9    6.43    2.05
  -7  -5   9    1.28    1.20
   7  -5  -9    2.30    1.91
   7   5  -9   -0.32    1.50
  -7   5   9   -0.80    1.99
   6  -5  -9   20.87    2.86
  -6  -5   9   22.43    2.84
  -6   5   9   20.88    3.09
   6   5  -9   28.00    3.35
  -5  -5   9    5.39    1.60
   5  -5  -9    1.95    1.52
  -5   5   9    3.14    1.41
   5   5  -9    2.62    1.19
  -4  -5   9    8.84    1.46
   4  -5  -9    7.11    1.51
  -4  -5   9    4.72    1.30
  -4   5   9    7.01    1.04
   4   5  -9    5.02    1.55
  -4   5   9    7.52    1.43
   3  -5  -9   57.91    4.43
  -3  -5   9   64.24    4.32
  -3  -5   9   69.37    7.28
  -3   5   9   72.30    5.62
  -3   5   9   67.09    4.03
   3   5  -9   67.02    6.71
  -2  -5   9    0.72    0.76
   2  -5  -9   -0.72    0.78
  -2   5   9   -0.42    0.92
   2   5  -9    0.70    0.78
  -1  -5   9  137.48    9.29
   1  -5  -9  143.91    9.50
  -1   5   9  132.49   11.09
   1   5  -9  145.56    7.88
   0  -5  -9   76.58    6.95
   0  -5   9   60.95    5.23
   0   5   9   78.33    5.54
   0   5  -9   78.90    6.04
  -1  -5  -9   49.83    4.00
   1  -5   9   58.33    4.67
  -1   5  -9   62.02    6.20
   1   5   9   49.80    3.88
  -2  -5  -9    3.06    1.35
  -2  -5  -9    0.27    0.96
  -2   5  -9    0.83    1.06
  -2   5  -9    2.43    1.22
  -3  -5  -9    6.72    1.66
  -3  -5  -9    7.98    1.71
  -3   5  -9    4.15    1.56
  -3   5  -9    4.11    1.46
  -4  -5  -9   19.53    3.62
  -4  -5  -9   19.83    2.86
  -4   5  -9   16.10    2.76
  -4   5  -9   14.88    2.54
  -5  -5  -9    3.10    1.45
  -5  -5  -9    1.12    2.09
  -5   5  -9   -0.95    1.53
  -5   5  -9    0.94    1.44
  -6  -5  -9    2.89    1.85
  -6  -5  -9    0.32    1.37
  -6   5  -9    0.88    1.82
  -7  -5  -9   10.71    3.19
  -7   5  -9    6.11    2.66
   8  -6  -9   19.35    3.15
   8   6  -9   16.07    4.13
  -7  -6   9   -2.28    1.82
   7  -6  -9   -0.01    1.44
  -7   6   9   -0.67    1.42
   7   6  -9    2.39    1.44
  -6  -6   9    4.11    1.97
   6  -6  -9    5.27    1.25
   6   6  -9    5.51    1.60
  -6   6   9    6.73    2.10
   5  -6  -9    6.58    1.60
  -5  -6   9    6.12    1.70
   5   6  -9    5.93    1.60
  -5   6   9    3.32    1.25
  -4  -6   9    2.20    1.65
   4  -6  -9   -1.04    0.89
  -4   6   9    0.53    0.78
  -4   6   9    0.52    0.73
   4   6  -9   -0.31    1.14
   3  -6  -9    3.56    1.10
  -3  -6   9    5.43    1.27
  -3  -6   9    2.19    0.94
   3   6  -9    1.28    1.07
  -3   6   9    3.61    1.06
  -3   6   9    3.30    1.57
  -2  -6   9    2.62    0.88
   2  -6  -9    1.19    0.76
  -2  -6   9    0.64    1.30
   2   6  -9    1.48    1.02
  -2   6   9   -0.44    0.84
  -1  -6   9   23.23    2.54
   1  -6  -9   15.08    1.71
  -1   6   9   15.89    2.40
   1   6  -9   19.04    2.65
   0  -6   9    7.15    1.79
   0  -6  -9    6.03    0.91
   0   6   9    4.35    1.04
   0   6  -9    4.15    1.35
  -1  -6  -9   -0.19    0.85
   1  -6   9    1.17    1.25
  -1   6  -9    0.32    1.13
   1   6   9    0.12    1.15
  -2  -6  -9   48.83    4.76
  -2  -6  -9   50.42    5.77
  -2   6  -9   44.87    4.87
  -2   6  -9   55.37    5.93
  -3  -6  -9    0.63    0.90
  -3  -6  -9    0.96    1.23
  -3   6  -9    3.24    1.63
  -3   6  -9   -0.45    1.26
  -4  -6  -9    0.09    1.30
  -4  -6  -9   -0.78    1.44
  -4   6  -9    0.40    1.81
  -4   6  -9    1.16    1.48
  -5  -6  -9    0.66    1.13
  -5  -6  -9   -0.93    1.37
  -5   6  -9    0.65    3.80
  -5   6  -9    1.69    1.76
  -6  -6  -9    1.29    1.96
  -6  -6  -9   -0.26    1.52
  -6   6  -9    4.20    2.32
  -7  -6  -9    0.40    1.80
   8  -7  -9    2.71    2.09
   8   7  -9    1.67    1.70
   7  -7  -9   28.75   14.39
  -7  -7   9   17.76    3.07
   7   7  -9   22.98    2.74
  -6  -7   9    3.80    1.39
   6  -7  -9    4.23    1.47
   6   7  -9    7.62    2.49
  -6   7   9    3.92    1.63
   5  -7  -9   17.84    2.67
  -5  -7   9   12.96    3.02
  -5   7   9   14.71    2.74
   5   7  -9   15.78    2.26
  -4  -7   9    1.54    1.17
   4  -7  -9    0.88    0.80
  -4   7   9    0.18    0.93
   4   7  -9   -0.40    1.03
  -4   7   9   -0.57    1.39
   3  -7  -9    0.99    1.37
  -3  -7   9   -0.77    1.68
  -3  -7   9   -0.23    0.86
  -3   7   9    0.73    1.23
  -3   7   9    2.48    0.96
   3   7  -9    1.41    1.09
  -2  -7   9   42.72    5.30
   2  -7  -9   44.01    3.62
  -2  -7   9   38.76    4.44
  -2   7   9   46.91    3.36
   2   7  -9   39.86    4.21
   1  -7  -9   87.39    9.03
  -1  -7   9   86.18    8.63
  -1  -7   9   88.68    6.68
  -1   7   9   88.39    7.71
   1   7  -9   91.68    6.70
   0  -7  -9   10.36    1.72
   0  -7   9    5.76    1.59
   0   7  -9   13.48    2.26
   0   7   9    8.55    1.55
  -1  -7  -9    6.67    1.25
  -1  -7  -9    8.57    1.54
  -1   7  -9    8.36    1.76
   1   7   9    7.65    1.39
  -1   7  -9    9.36    1.52
  -2  -7  -9   20.99    3.18
  -2  -7  -9   18.94    2.43
  -2   7  -9   16.62    2.70
  -2   7  -9   19.95    3.10
  -3  -7  -9    4.31    1.44
  -3  -7  -9    3.24    1.22
  -3   7  -9    5.19    1.46
  -3   7  -9    4.10    1.31
  -4  -7  -9    3.51    1.56
  -4  -7  -9    1.66    1.54
  -4   7  -9    5.12    2.29
  -4   7  -9    2.12    1.56
  -5  -7  -9    0.69    1.58
  -5  -7  -9    1.42    1.33
  -5   7  -9    1.41    2.35
  -6  -7  -9    0.61    1.30
  -6  -7  -9    1.21    1.98
  -6   7  -9    3.67    2.06
  -7  -7  -9    2.82    1.68
   7  -8  -9   -2.05    1.42
   7   8  -9   -2.10    1.99
  -6  -8   9    5.07    2.04
   6  -8  -9    8.52    1.95
   6   8  -9    6.44    1.71
  -6   8   9    9.84    2.18
   5  -8  -9    0.32    0.88
  -5  -8   9    0.35    1.05
  -5   8   9    1.55    1.77
   5   8  -9    0.12    1.35
  -4  -8   9    6.44    2.04
   4  -8  -9    3.99    1.16
  -4   8   9    6.55    1.62
  -4   8   9    4.45    1.61
   4   8  -9    6.20    1.53
  -3  -8   9   17.76    2.39
   3  -8  -9   13.32    2.16
  -3  -8   9   11.81    2.28
  -3   8   9   16.85    2.39
  -3   8   9   11.73    1.81
   3   8  -9   18.44    2.68
   2  -8  -9    3.45    1.10
  -2  -8   9    2.71    1.75
  -2  -8   9    3.29    1.66
  -2   8   9    2.38    1.18
   2   8  -9    2.54    1.20
  -2   8   9    4.90    1.38
  -1  -8   9    3.72    1.80
  -1  -8   9    3.06    1.28
   1  -8  -9    2.16    0.73
  -1   8   9    3.03    0.97
   1   8  -9    1.74    1.40
   0  -8   9   11.43    1.77
   0  -8   9   17.54    2.42
   0  -8  -9   15.20    1.79
   0   8   9   13.60    1.87
   0   8  -9   14.85    2.01
  -1  -8  -9   29.83    2.86
  -1  -8  -9   27.79    3.09
  -1   8  -9   25.50    3.18
  -1   8  -9   32.28    3.70
  -2  -8  -9    7.34    1.27
  -2  -8  -9    9.54    1.37
  -2   8  -9    5.64    1.75
  -2   8  -9    8.52    1.92
  -3  -8  -9   32.97    3.58
  -3  -8  -9   38.08    3.75
  -3   8  -9   25.71    3.81
  -3   8  -9   31.22    3.72
  -4  -8  -9   -1.29    1.38
  -4  -8  -9    0.73    1.10
  -4   8  -9   -3.79    2.02
  -4   8  -9    0.59    1.59
  -5  -8  -9    0.74    1.25
  -5  -8  -9    3.48    1.37
  -5   8  -9    2.97    2.87
  -6  -8  -9    1.95    2.11
  -6   8  -9   -0.14    1.81
   7  -9  -9    0.45    1.41
   7   9  -9    2.94    2.52
   6  -9  -9    8.82    1.96
  -6  -9   9    3.93    1.56
   6   9  -9    5.36    1.62
  -6   9   9    3.29    1.60
   5  -9  -9   52.41    5.27
  -5  -9   9   62.95    6.12
   5   9  -9   73.53    8.51
  -5   9   9   47.04    5.73
  -4  -9   9    1.26    1.25
   4  -9  -9    2.86    1.00
  -4   9   9    2.72    1.32
  -4   9   9    6.97    1.92
   4   9  -9    4.89    1.51
  -3  -9   9   17.68    2.59
  -3  -9   9   23.84    3.16
   3  -9  -9   19.10    2.61
  -3   9   9   15.48    2.01
  -3   9   9   17.47    2.06
  -2  -9   9   15.51    1.86
  -2  -9   9   15.50    2.41
   2  -9  -9   15.45    1.71
  -2   9   9   13.92    2.46
  -2   9   9   14.48    1.68
   2   9  -9    8.94    2.10
  -1  -9   9    4.96    1.36
   1  -9  -9    4.07    0.91
  -1  -9   9    4.17    1.40
   1   9  -9    4.27    1.48
  -1   9   9    4.51    0.86
  -1   9   9    5.27    1.44
   0  -9   9   28.92    3.06
   0  -9  -9   26.59    2.24
   0  -9  -9   23.31    2.97
   0  -9   9   27.87    3.25
   0   9  -9   22.99    2.98
   0   9  -9   23.03    2.79
   0   9   9   25.12    2.60
   1  -9   9    1.78    0.97
  -1  -9  -9    1.41    0.99
  -1  -9  -9    1.41    0.89
  -1   9  -9    3.49    1.58
  -1   9  -9    0.99    1.08
  -2  -9  -9    2.77    1.24
  -2  -9  -9    4.11    1.09
  -2   9  -9    2.42    1.38
  -2   9  -9    3.80    1.62
  -3  -9  -9    2.86    1.25
  -3  -9  -9    2.26    1.21
  -3   9  -9   -0.77    2.07
  -3   9  -9    1.94    1.41
  -4  -9  -9   14.20    2.25
  -4  -9  -9   14.98    3.09
  -4   9  -9   14.17    2.98
  -5  -9  -9    1.09    1.54
  -5   9  -9    4.09    2.93
   6 -10  -9    0.37    1.11
   6  10  -9    1.02    2.28
  -5 -10   9    0.08    1.80
   5 -10  -9    0.26    0.86
   5  10  -9    1.44    1.29
   4 -10  -9    1.45    0.86
  -4 -10   9    3.23    1.69
   4  10  -9    3.24    1.62
  -3 -10   9   -0.40    1.40
   3 -10  -9   -1.70    0.80
   3  10  -9   -0.11    1.06
  -3  10   9    1.02    1.14
  -3  10   9    1.40    1.01
  -2 -10   9   19.18    2.70
  -2 -10   9   18.86    2.83
   2 -10  -9   19.47    1.80
  -2  10   9   18.87    2.24
   2  10  -9   22.58    3.32
  -2  10   9   18.82    2.21
  -1 -10   9    1.75    1.69
  -1 -10   9    2.08    1.12
   1 -10  -9    1.20    0.84
  -1  10   9    1.22    0.64
   1  10  -9    2.77    1.65
  -1  10   9    3.34    1.32
   0 -10   9    5.05    2.14
   0 -10  -9    2.55    0.93
   0 -10  -9    4.09    1.16
   0  10   9    2.47    1.48
   0  10  -9    1.71    1.25
   0  10  -9    2.77    1.81
  -1 -10  -9    0.01    0.66
  -1 -10  -9    1.39    0.89
  -1  10  -9    2.28    2.09
  -1  10  -9    1.79    1.87
  -2 -10  -9   36.18    3.66
  -2  10  -9   42.77    3.58
  -2  10  -9   45.91    5.34
  -3 -10  -9    1.37    1.02
  -3  10  -9   -1.43    1.40
  -3  10  -9    2.13    2.01
  -4  10  -9    3.81    1.94
  -5  10  -9    2.10    1.97
   4 -11  -9    9.14    2.43
   4  11  -9    8.21    2.08
   3 -11  -9   -0.66    0.74
  -3 -11   9    0.27    0.98
   3  11  -9   -0.54    1.42
  -3  11   9    0.74    1.43
  -2 -11   9   -1.14    1.45
  -2 -11   9    1.08    2.13
   2  11  -9    2.40    1.69
  -2  11   9    1.91    1.66
   1  11  -9    8.83    1.75
  -1  11   9    8.08    1.80
   1  11  -9   10.12    1.85
   0  11   9    4.85    2.07
   0  11  -9    8.53    2.09
   0  11  -9    3.69    1.89
  -1  11  -9   -0.43    1.59
  -1  11  -9    0.64    1.34
   1  11   9    1.05    1.46
  -2  11  -9   -0.53    2.04
  -2  11  -9    0.03    1.38
  -3  11  -9   -0.06    2.61
  -3  12   9   12.69    2.56
  -2  12   9    7.66    2.07
  -1  12   9   10.40    1.97
   0  12   9   -2.32    2.19
  -1  12  -9    1.09    1.32
   8   0 -10    8.09    1.93
   7   0 -10    1.21    1.37
  -7   0  10   -4.55    3.19
  -6   0  10   17.52    2.66
   6   0 -10   21.17    2.73
   5   0 -10    0.02    1.54
  -5   0  10   -0.11    1.07
   4   0 -10   51.21    5.33
  -4   0  10   39.88    3.41
   3   0 -10    0.23    1.04
  -3   0  10   -0.93    1.35
   2   0 -10   25.06    2.38
  -2   0  10   34.07    3.92
  -1   0  10   -0.21    0.80
   1   0 -10   -0.72    1.43
   0   0  10   -0.20    0.88
   0   0 -10    0.64    1.54
  -1   0 -10    2.49    1.35
   1   0  10   -0.82    0.93
  -2   0 -10   15.66    2.40
   2   0  10   14.58    1.98
  -2   0 -10   13.25    2.56
  -3   0 -10    0.10    1.01
  -3   0 -10   -1.38    1.58
  -4   0 -10    6.75    2.26
  -4   0 -10    3.29    1.67
  -5   0 -10    1.45    1.83
  -5   0 -10    0.31    1.42
  -6   0 -10    2.84    2.03
  -7   0 -10    0.76    2.14
   8  -1 -10    8.09    2.45
   8   1 -10    9.49    2.48
  -7  -1  10   18.39    5.32
   7  -1 -10   26.10    3.69
   7   1 -10   19.84    3.34
   6  -1 -10    1.30    1.91
  -6  -1  10    1.19    1.55
   6   1 -10    1.41    1.83
  -6   1  10    1.28    1.99
  -5  -1  10    9.19    1.94
   5  -1 -10   11.00    2.23
  -5   1  10   11.79    2.36
   5   1 -10    9.48    1.76
   4  -1 -10   47.98    4.45
  -4  -1  10   57.48    4.89
  -4  -1  10   53.37    4.38
  -4   1  10   59.33    5.53
   4   1 -10   58.84    4.51
   3  -1 -10   37.02    3.33
  -3  -1  10   25.33    2.95
   3   1 -10   31.10    3.93
  -3   1  10   25.11    2.56
   2  -1 -10   29.55    2.67
  -2  -1  10   31.95    3.11
  -2   1  10   31.79    2.30
   2   1 -10   26.51    2.87
   1  -1 -10    1.21    1.02
  -1  -1  10    1.94    1.36
  -1   1  10   -0.16    1.01
   1   1 -10    0.51    1.09
   0  -1  10  112.76    8.84
   0  -1 -10  121.60    8.28
   0   1 -10  109.03    7.60
   0   1  10  106.94    8.51
  -1  -1 -10   18.77    2.28
   1  -1  10   19.02    2.20
   1   1  10   17.30    2.43
  -1   1 -10   16.14    2.83
  -2  -1 -10   31.09    3.82
   2  -1  10   37.29    4.68
  -2  -1 -10   43.11    4.91
  -2   1 -10   37.18    3.98
   2   1  10   31.29    3.47
  -2   1 -10   31.34    3.74
  -3  -1 -10    2.09    1.06
  -3  -1 -10    1.45    1.19
  -3   1 -10    1.88    1.42
  -3   1 -10    6.59    1.97
  -4  -1 -10    2.43    1.35
  -4  -1 -10    5.56    2.39
  -4   1 -10    3.50    2.29
  -4   1 -10    1.74    1.32
  -5  -1 -10    3.79    2.20
  -5  -1 -10    3.42    1.66
  -5   1 -10    1.64    1.77
  -5   1 -10    1.97    1.49
  -6  -1 -10    2.73    1.79
  -6   1 -10    5.18    2.06
  -7  -1 -10    2.69    2.63
  -7   1 -10    0.41    3.09
   8  -2 -10   -0.61    1.57
   8   2 -10    2.07    2.82
   7  -2 -10    2.66    2.23
   7   2 -10    1.94    2.38
  -6  -2  10   -0.34    1.15
   6  -2 -10    1.88    1.35
  -6   2  10    0.47    1.60
   6   2 -10   -0.81    1.22
  -5  -2  10    4.12    1.61
   5  -2 -10    6.14    1.58
   5   2 -10    6.40    1.85
  -5   2  10    3.34    1.35
   4  -2 -10   -0.18    1.19
  -4  -2  10   -1.20    1.16
  -4   2  10   -0.27    0.98
   4   2 -10    0.12    1.42
  -4   2  10    1.21    0.43
  -3  -2  10    0.37    0.94
   3  -2 -10    0.62    1.37
   3   2 -10    2.23    1.19
  -3   2  10    2.16    1.29
   2  -2 -10    0.12    1.09
  -2  -2  10    0.96    1.06
   2   2 -10   -0.08    0.95
  -2   2  10    0.34    0.96
   1  -2 -10   51.62    4.84
  -1  -2  10   50.47    5.00
  -1   2  10   51.89    4.18
   1   2 -10   59.92    5.50
   0  -2  10   27.17    2.43
   0  -2 -10   26.32    3.17
   0   2 -10   24.38    2.79
   0   2  10   19.05    2.22
  -1  -2 -10   88.15    6.59
   1  -2  10   89.34    7.89
   1   2  10   92.80    7.77
  -1   2 -10   93.70    7.38
  -2  -2 -10    3.19    1.18
   2  -2  10    4.75    1.40
  -2  -2 -10    6.87    1.86
  -2   2 -10    4.26    1.40
   2   2  10    5.41    1.54
  -2   2 -10    3.79    1.57
  -3  -2 -10   23.01    2.81
  -3  -2 -10   23.42    3.07
  -3   2 -10   16.98    2.85
  -3   2 -10   21.93    2.98
  -4  -2 -10    6.68    1.77
  -4  -2 -10    2.45    1.62
  -4   2 -10    3.14    1.95
  -4   2 -10    7.10    1.83
  -5  -2 -10    5.55    1.84
  -5  -2 -10    5.27    1.69
  -5   2 -10    5.49    1.97
  -5   2 -10    4.81    2.06
  -6  -2 -10    2.29    2.35
  -6   2 -10    3.31    2.13
  -7  -2 -10    1.69    2.23
  -7   2 -10    3.60    2.45
   8  -3 -10    6.92    1.59
   8   3 -10    8.35    3.00
   7  -3 -10   20.79    3.25
   7   3 -10   18.34    3.26
   6  -3 -10    1.05    1.34
  -6  -3  10    2.15    1.50
  -6   3  10    2.09    1.48
   6   3 -10    1.34    1.51
  -5  -3  10    5.79    1.58
   5  -3 -10    6.91    1.69
  -5   3  10    7.78    2.00
   5   3 -10    9.29    2.30
   4  -3 -10   13.26    2.39
  -4  -3  10   11.88    2.14
  -4  -3  10   11.26    1.41
  -4   3  10   10.12    1.19
  -4   3  10   11.96    1.59
   4   3 -10   13.55    1.66
   3  -3 -10    1.61    1.39
  -3  -3  10   -0.12    1.24
   3   3 -10    1.69    1.12
  -3   3  10    2.04    1.03
  -2  -3  10   17.05    2.31
   2  -3 -10   25.23    3.26
   2   3 -10   16.60    3.18
  -2   3  10   21.06    2.40
  -1  -3  10   27.11    3.02
   1  -3 -10   27.43    2.72
   1   3 -10   25.77    2.47
  -1   3  10   26.92    3.35
   0  -3  10    2.80    1.12
   0   3  10    2.13    1.27
   0   3 -10    2.37    1.09
  -1  -3 -10   29.74    3.71
   1  -3  10   32.23    3.57
  -1   3 -10   35.21    4.40
   1   3  10   32.79    3.00
  -2  -3 -10    0.09    1.46
  -2  -3 -10    0.96    1.42
  -2   3 -10    0.76    1.18
  -2   3 -10    1.57    1.14
  -3  -3 -10    8.80    1.99
  -3  -3 -10    9.33    1.91
  -3   3 -10    9.74    2.31
  -3   3 -10    8.12    2.07
  -4  -3 -10    5.13    1.54
  -4  -3 -10    0.84    1.24
  -4   3 -10    3.58    1.75
  -4   3 -10    0.93    1.58
  -5  -3 -10    5.62    2.03
  -5  -3 -10    4.39    1.65
  -5   3 -10    3.85    1.84
  -5   3 -10    0.06    4.04
  -6  -3 -10    0.12    2.75
  -6  -3 -10    8.93    2.95
  -6   3 -10    6.56    2.64
  -7  -3 -10    0.21    1.91
   8  -4 -10   17.57    3.85
   8   4 -10   18.76    3.46
   7  -4 -10    7.80    1.95
   7   4 -10    7.84    2.26
   6  -4 -10    4.69    1.57
  -6  -4  10    2.83    1.24
  -6   4  10    4.60    1.56
   6   4 -10    4.85    1.87
  -5  -4  10    4.35    1.55
   5  -4 -10    3.39    1.41
   5   4 -10    4.75    1.84
  -5   4  10    7.95    2.16
   4  -4 -10   24.94    3.21
  -4  -4  10   26.05    3.39
  -4  -4  10   27.35    2.48
  -4   4  10   24.94    2.64
   4   4 -10   23.62    2.66
  -4   4  10   25.57    1.89
  -3  -4  10   44.37    4.71
  -3  -4  10   39.33    3.54
   3  -4 -10   29.54    3.46
   3   4 -10   33.16    3.33
  -3   4  10   47.75    5.25
  -2  -4  10   71.50    8.47
   2  -4 -10   70.50    5.85
   2   4 -10   80.56    7.98
  -2   4  10   73.11    5.51
   1  -4 -10   27.05    3.25
  -1  -4  10   23.35    2.31
   1   4 -10   26.98    3.10
  -1   4  10   26.62    2.66
   0  -4  10   40.26    4.11
   0  -4 -10   41.46    4.14
   0   4  10   48.47    5.21
   0   4 -10   40.79    3.82
   1  -4  10   15.33    2.31
  -1  -4 -10   20.34    2.35
   1   4  10   19.05    2.83
  -1   4 -10   11.22    2.47
  -2  -4 -10    7.21    2.05
  -2  -4 -10    7.55    1.15
  -2   4 -10   11.42    1.94
  -2   4 -10    7.99    1.64
  -3  -4 -10   24.55    3.33
  -3  -4 -10   24.35    3.04
  -3   4 -10   19.98    3.14
  -3   4 -10   24.34    3.83
  -4  -4 -10   15.61    2.77
  -4  -4 -10   21.34    2.98
  -4   4 -10   19.00    3.56
  -4   4 -10   20.86    2.79
  -5  -4 -10    0.81    2.00
  -5  -4 -10    2.85    1.59
  -5   4 -10    1.81    2.46
  -6  -4 -10    0.18    1.66
  -6  -4 -10   -0.59    2.05
  -6   4 -10    0.74    2.13
  -7  -4 -10    3.23    2.39
   8  -5 -10    2.65    2.10
   8   5 -10   -0.61    1.71
   7  -5 -10   23.58    3.08
   7   5 -10   24.31    3.74
   6  -5 -10    5.42    2.45
  -6  -5  10    3.29    1.55
   6   5 -10    6.82    2.49
  -6   5  10    2.00    1.92
  -5  -5  10    5.62    1.54
   5  -5 -10    3.61    2.06
  -5   5  10    6.64    1.63
   5   5 -10    3.89    1.67
  -4  -5  10   14.67    1.75
   4  -5 -10   13.03    2.46
  -4  -5  10   10.92    2.03
  -4   5  10   11.15    2.24
   4   5 -10   12.73    2.01
  -4   5  10    9.56    1.50
  -3  -5  10    0.22    0.58
  -3  -5  10    2.47    1.26
   3  -5 -10   -0.92    1.41
  -3   5  10    0.32    0.85
   3   5 -10    1.18    1.20
  -2  -5  10    2.18    1.25
   2  -5 -10    3.41    1.59
   2   5 -10    2.94    1.17
  -2   5  10    3.11    0.96
  -1  -5  10    9.75    1.72
   1  -5 -10    6.25    1.56
  -1   5  10    5.37    1.30
   1   5 -10    5.11    1.29
   0  -5  10   31.18    3.11
   0  -5 -10   35.99    3.22
   0   5 -10   43.27    4.35
   0   5  10   28.96    2.98
  -1  -5 -10    0.90    0.99
   1  -5  10    2.75    1.48
   1   5  10    0.95    1.11
  -1   5 -10    0.50    1.57
  -2  -5 -10   18.61    2.21
  -2  -5 -10   20.41    2.90
  -2   5 -10   19.14    2.89
  -2   5 -10   14.99    2.87
  -3  -5 -10   -0.16    1.10
  -3  -5 -10    4.28    2.68
  -3   5 -10    1.53    1.46
  -3   5 -10   -0.52    1.17
  -4  -5 -10    3.28    1.81
  -4  -5 -10    1.38    1.35
  -4   5 -10   -0.99    1.56
  -4   5 -10    1.51    1.54
  -5  -5 -10    2.86    1.68
  -5  -5 -10   -0.56    1.49
  -5   5 -10    3.73    2.09
  -6  -5 -10    2.38    1.91
  -6  -5 -10   -2.56    1.69
  -6   5 -10    4.66    2.94
  -7  -5 -10    6.44    3.00
   8  -6 -10    6.92    1.96
   8   6 -10   10.49    2.89
   7  -6 -10    0.46    1.48
   7   6 -10   -1.28    1.61
   6  -6 -10    1.75    1.19
  -6  -6  10    1.43    1.55
   6   6 -10    1.33    1.74
  -6   6  10    1.03    1.46
   5  -6 -10   33.36    3.94
  -5  -6  10   37.77    3.75
  -5   6  10   40.25    4.45
   5   6 -10   38.27    3.97
   4  -6 -10    0.87    0.90
  -4  -6  10    3.23    1.31
  -4  -6  10    1.56    0.71
  -4   6  10    3.49    1.42
   4   6 -10    3.67    1.79
  -4   6  10    0.48    0.64
   3  -6 -10    4.67    1.17
  -3  -6  10    5.61    1.65
  -3  -6  10    4.88    1.44
   3   6 -10    3.28    1.77
  -3   6  10    5.77    0.97
   2  -6 -10    4.07    0.93
  -2  -6  10    2.92    0.93
  -2  -6  10    7.63    1.75
  -2   6  10    2.11    1.30
   2   6 -10    2.35    1.60
  -1  -6  10    5.65    1.48
   1  -6 -10    4.99    0.97
   1   6 -10    3.93    1.74
  -1   6  10    6.15    1.23
   0  -6 -10    0.69    0.76
   0  -6  10   -0.59    0.91
   0   6 -10    1.65    1.36
   0   6  10    0.12    0.63
  -1  -6 -10    1.92    1.09
   1  -6  10    1.63    1.60
   1   6  10    0.19    0.71
  -1   6 -10    3.70    2.00
  -2  -6 -10   12.46    2.11
  -2  -6 -10   11.47    2.04
  -2   6 -10   11.30    2.03
  -2   6 -10   12.20    2.21
  -3  -6 -10   52.64    5.92
  -3  -6 -10   39.92    3.56
  -3   6 -10   35.12    3.71
  -3   6 -10   36.23    4.10
  -4  -6 -10    4.29    1.73
  -4   6 -10   -3.68    1.51
  -4   6 -10    0.32    1.74
  -5  -6 -10   16.28    2.97
  -5  -6 -10   18.00    3.40
  -5   6 -10   16.14    4.05
  -6  -6 -10    4.84    2.71
  -6  -6 -10    2.96    1.91
  -6   6 -10    1.45    2.13
   8  -7 -10    5.67    2.65
   8   7 -10    4.81    2.06
   7  -7 -10   20.73    3.49
   7   7 -10   23.67    3.55
   6  -7 -10    3.04    1.72
  -6  -7  10    2.19    1.36
  -6   7  10    2.45    1.94
   6   7 -10    4.72    2.27
  -5  -7  10    0.03    1.16
   5  -7 -10   -0.20    0.86
  -5   7  10    0.62    1.38
   5   7 -10   -0.23    1.50
  -4  -7  10   18.04    2.77
   4  -7 -10   19.20    2.86
  -4   7  10   14.77    1.69
   4   7 -10   13.74    2.28
  -4   7  10   17.50    2.03
  -3  -7  10    6.38    1.34
  -3  -7  10    8.36    1.62
   3  -7 -10    4.79    1.24
   3   7 -10    4.13    1.53
  -3   7  10    4.32    1.30
  -3   7  10    3.58    1.08
  -2  -7  10    8.49    1.71
  -2  -7  10    9.92    1.90
   2  -7 -10   12.99    1.92
  -2   7  10    8.80    1.89
   2   7 -10   11.12    1.88
  -1  -7  10    3.97    1.84
   1  -7 -10    3.64    1.29
  -1  -7  10    4.61    1.96
   1   7 -10    7.02    1.80
  -1   7  10    6.77    1.38
   0  -7 -10   32.28    3.72
   0  -7  10   28.23    3.02
   0   7 -10   26.51    3.03
   0   7  10   26.62    2.85
   1  -7  10   15.07    2.04
  -1  -7 -10   13.53    1.87
  -1  -7 -10   11.90    2.46
   1   7  10   12.24    2.06
  -1   7 -10   12.57    2.12
  -1   7 -10   15.66    2.55
  -2  -7 -10   30.23    4.18
  -2  -7 -10   26.43    3.57
  -2   7 -10   27.93    4.38
  -2   7 -10   26.40    3.08
  -3  -7 -10    2.28    1.74
  -3  -7 -10    3.59    2.00
  -3   7 -10    0.25    1.58
  -3   7 -10    0.12    1.87
  -4  -7 -10    4.64    1.41
  -4  -7 -10    2.42    1.77
  -4   7 -10    0.74    1.55
  -5  -7 -10    5.83    1.83
  -5  -7 -10    6.58    2.37
  -5   7 -10    3.83    2.36
  -6  -7 -10    5.07    2.60
   7  -8 -10    4.17    1.93
   7   8 -10    4.34    2.34
   6  -8 -10    3.25    2.00
  -6  -8  10   -3.12    2.01
   6   8 -10    0.03    1.44
  -6   8  10    2.43    2.18
   5  -8 -10   27.34    3.58
  -5  -8  10   29.31    4.07
   5   8 -10   23.32    4.81
  -5   8  10   24.15    3.54
  -4  -8  10    1.25    2.01
   4  -8 -10    1.34    1.04
  -4   8  10    1.46    1.16
  -4   8  10   -0.14    1.15
   4   8 -10    0.49    1.25
   3  -8 -10    0.66    1.32
  -3  -8  10   -0.90    1.68
  -3  -8  10    1.49    1.63
  -3   8  10   -0.51    0.95
   3   8 -10    3.18    1.58
  -3   8  10    1.20    1.33
  -2  -8  10    3.87    1.90
   2  -8 -10    2.79    1.00
  -2  -8  10    3.69    1.36
  -2   8  10    4.85    1.05
  -2   8  10    3.23    1.08
   2   8 -10    4.56    1.44
  -1  -8  10   11.19    1.85
  -1  -8  10   13.46    1.83
   1  -8 -10   10.36    1.56
  -1   8  10   14.98    1.81
   1   8 -10   13.91    2.47
   0  -8  10    8.53    1.67
   0  -8 -10   10.07    1.41
   0  -8  10   12.84    1.79
   0   8  10    8.13    1.44
   0   8 -10   10.50    2.40
  -1  -8 -10   28.69    2.88
  -1  -8 -10   27.28    3.65
  -1   8 -10   27.61    2.66
  -1   8 -10   27.19    3.20
  -2  -8 -10    7.95    1.62
  -2  -8 -10    6.02    1.34
  -2   8 -10    1.24    2.32
  -2   8 -10    5.91    1.83
  -3  -8 -10    2.56    1.56
  -3  -8 -10    3.18    1.68
  -3   8 -10    4.63    1.69
  -3   8 -10   -1.23    2.41
  -4  -8 -10   13.97    2.35
  -4  -8 -10   15.42    2.66
  -4   8 -10   21.25    2.99
  -5  -8 -10    0.20    1.90
  -5   8 -10    4.58    2.51
   6  -9 -10   -1.52    1.70
   6   9 -10    4.34    1.59
   5  -9 -10   -0.70    1.10
  -5  -9  10   -0.68    1.89
  -5   9  10    0.49    1.23
   5   9 -10    1.34    2.12
  -4  -9  10   12.41    2.54
   4  -9 -10   16.29    2.48
  -4   9  10   16.63    2.73
   4   9 -10   15.83    2.63
  -4   9  10   12.51    2.25
  -3  -9  10    5.44    1.90
  -3  -9  10    9.19    2.08
   3  -9 -10    7.04    1.64
  -3   9  10    8.33    1.84
  -3   9  10    6.00    1.38
   3   9 -10    3.51    1.53
  -2  -9  10   12.23    2.56
  -2  -9  10   16.96    2.84
   2  -9 -10   16.24    1.85
  -2   9  10   11.68    1.62
   2   9 -10   14.83    2.14
  -2   9  10   13.98    2.20
  -1  -9  10    2.16    1.71
  -1  -9  10    1.11    1.22
   1  -9 -10    1.27    1.17
  -1   9  10    1.49    0.91
   1   9 -10    0.69    1.11
   0  -9 -10    2.47    0.82
   0  -9  10    3.58    1.36
   0  -9  10    1.15    1.48
   0   9 -10    4.48    2.36
   0   9  10    2.12    0.94
   0   9 -10    2.08    1.50
  -1  -9 -10   21.51    2.71
   1  -9  10   19.42    2.68
  -1  -9 -10   21.67    2.99
  -1   9 -10   13.71    2.73
  -1   9 -10   21.48    3.32
  -2  -9 -10    1.60    1.13
  -2  -9 -10    2.74    1.26
  -2   9 -10    3.77    1.65
  -2   9 -10   -0.22    1.36
  -3  -9 -10    0.76    1.31
  -3   9 -10    2.82    2.31
  -4  -9 -10    4.06    1.16
  -4   9 -10    4.61    2.01
  -5   9 -10   12.83    2.59
   5 -10 -10   10.90    2.17
   5  10 -10    8.85    1.88
  -4 -10  10    0.29    1.10
   4 -10 -10   -0.91    0.87
   4  10 -10    0.24    1.22
  -4  10  10   -0.27    1.03
   3 -10 -10   12.10    2.05
   3  10 -10    8.69    2.12
  -3  10  10   10.88    1.91
  -2 -10  10    0.55    1.70
   2 -10 -10    2.68    1.14
  -2 -10  10    2.07    1.73
   2  10 -10    1.28    2.25
  -2  10  10    5.29    2.20
  -1 -10  10   13.41    2.27
  -1 -10  10   15.30    2.21
   1 -10 -10   15.23    1.87
   1  10 -10   13.72    2.93
  -1  10  10   42.05   11.84
   0 -10 -10    1.42    0.67
   0  10 -10    1.21    1.47
   0  10 -10    1.43    1.41
  -1 -10 -10    0.16    0.86
  -1  10 -10    1.26    1.65
  -1  10 -10    1.11    1.44
  -2 -10 -10    2.97    1.71
  -3  10 -10   12.78    3.08
  -4  10 -10   -1.38    1.82
   4  11 -10    3.94    2.24
  -3  11  10   29.54    3.87
   3  11 -10   23.04    4.18
  -2 -11  10    2.01    1.30
   2  11 -10    2.97    1.41
  -2  11  10    3.75    1.75
  -1  11  10    0.82    2.14
   1  11 -10    0.63    1.57
   1  11 -10    0.16    1.17
   0  11 -10    5.71    1.78
   0  11 -10    0.55    1.50
   0  11  10    3.44    1.81
  -1  11 -10   12.87    2.68
  -2  11 -10    0.51    2.64
  -1  12  10    0.26    1.43
   8   0 -11    1.21    1.88
   7   0 -11   20.43    3.66
   6   0 -11    0.45    1.53
  -6   0  11   -1.62    1.31
   5   0 -11    6.19   22.13
  -5   0  11    8.72    1.80
   4   0 -11    0.57    1.13
  -4   0  11   -1.96    1.63
  -3   0  11   25.88    3.28
   3   0 -11   19.65    2.95
   2   0 -11    0.22    1.26
  -2   0  11   -1.00    1.22
   1   0 -11   12.86    2.17
  -1   0  11    9.80    2.25
   0   0 -11   -0.85    1.07
   0   0  11    0.34    1.23
   1   0  11   14.71    2.64
  -1   0 -11   15.58    2.45
   2   0  11   -0.55    1.14
  -2   0 -11    1.75    1.22
  -2   0 -11   -1.29    1.17
  -3   0 -11   13.27    2.41
  -3   0 -11   13.91    2.06
  -4   0 -11   -0.28    1.44
  -4   0 -11   -0.79    1.37
  -5   0 -11   16.61    3.37
  -6   0 -11    0.29    1.88
   8  -1 -11    8.80    2.13
   8   1 -11    3.42    2.13
   7  -1 -11    0.03    1.63
   7   1 -11    2.29    1.55
  -6  -1  11   -3.24    1.74
   6  -1 -11    2.15    1.55
  -6   1  11   -0.49    2.04
   6   1 -11    3.21    1.63
   5  -1 -11   -0.18    1.64
  -5  -1  11    1.28    1.90
  -5   1  11    0.53    2.02
   5   1 -11    1.19    1.71
  -4  -1  11   11.90    2.25
   4  -1 -11   11.45    2.04
  -4   1  11    7.76    1.91
   4   1 -11   14.42    2.32
  -3  -1  11    0.52    1.32
   3  -1 -11    1.65    1.24
   3   1 -11   -0.69    1.06
  -3   1  11   -0.29    1.00
  -2  -1  11   42.33    4.57
   2  -1 -11   45.08    4.80
  -2   1  11   52.37    4.38
   2   1 -11   43.32    4.90
   1  -1 -11   17.04    2.51
  -1  -1  11   17.83    2.83
   1   1 -11   18.55    2.19
  -1   1  11   14.36    2.25
   0  -1  11    6.43    1.82
   0  -1 -11    2.30    1.34
   0   1 -11    3.58    1.60
   0   1  11    3.14    1.20
   1  -1  11   10.02    2.01
  -1  -1 -11    8.65    2.16
  -1   1 -11    9.89    2.12
   1   1  11    6.04    1.58
  -2  -1 -11    2.21    1.29
   2  -1  11    2.37    1.40
  -2  -1 -11    2.17    1.34
   2   1  11    5.00    1.48
  -2   1 -11    1.68    1.66
  -2   1 -11    5.14    1.52
  -3  -1 -11   34.78    3.60
  -3  -1 -11   37.10    5.05
  -3   1 -11   40.16    4.84
  -3   1 -11   36.16    4.85
  -4  -1 -11    9.93    2.59
  -4  -1 -11    8.83    2.40
  -4   1 -11   10.22    2.67
  -4   1 -11   12.04    2.92
  -5  -1 -11    2.54    2.75
  -5   1 -11    0.63    1.93
  -6  -1 -11   -0.52    1.56
  -6   1 -11    1.78    2.87
   8  -2 -11   13.99    2.96
   8   2 -11   11.28    2.60
   7  -2 -11    2.07    2.14
   7   2 -11   -1.15    1.75
  -6  -2  11   25.88    3.30
   6  -2 -11   30.23    4.13
  -6   2  11   25.55    3.92
   6   2 -11   37.44    3.93
   5  -2 -11    2.94    1.46
  -5  -2  11    0.16    1.10
  -5   2  11    2.38    2.08
   5   2 -11   -0.25    1.46
   4  -2 -11   14.06    2.47
  -4  -2  11   11.77    2.26
  -4  -2  11   12.72    1.60
   4   2 -11   11.97    2.36
  -4   2  11   15.06    3.02
  -3  -2  11    0.13    1.77
   3  -2 -11   -0.26    0.93
  -3   2  11   -0.12    1.12
   3   2 -11   -0.74    1.16
   2  -2 -11    2.11    1.27
  -2  -2  11    4.22    1.71
  -2   2  11    3.65    1.72
   2   2 -11    3.18    1.61
   1  -2 -11   47.09    4.38
  -1  -2  11   42.70    3.35
   1   2 -11   40.00    3.83
  -1   2  11   42.83    4.91
   0  -2  11   40.00    4.30
   0  -2 -11   35.71    3.72
   0   2 -11   36.51    3.75
   0   2  11   37.84    3.59
  -1  -2 -11   27.03    3.46
   1  -2  11   32.04    3.82
   1   2  11   22.29    3.03
  -1   2 -11   28.47    3.62
  -2  -2 -11   12.78    2.61
  -2  -2 -11   11.17    2.09
  -2   2 -11    9.99    2.40
   2   2  11   10.86    2.02
  -2   2 -11   13.60    2.63
  -3  -2 -11    2.00    1.31
  -3  -2 -11    1.94    1.41
  -3   2 -11    1.68    1.42
  -3   2 -11    0.52    1.27
  -4  -2 -11    2.05    1.74
  -4   2 -11   -1.24    2.30
  -4   2 -11    5.48    2.05
  -5  -2 -11    0.47    1.93
  -5  -2 -11    0.00    1.75
  -5   2 -11    4.80    2.13
  -6  -2 -11    1.16    2.82
  -6   2 -11    1.96    3.51
   8  -3 -11    3.27    1.70
   8   3 -11    1.34    2.12
   7  -3 -11    9.44    2.72
   7   3 -11   10.95    3.43
  -6  -3  11   14.04    4.96
   6  -3 -11   19.40    3.79
  -6   3  11   12.64    3.04
   6   3 -11   19.78    3.23
  -5  -3  11   45.84    5.31
   5  -3 -11   37.62    4.36
  -5   3  11   45.81    4.15
   5   3 -11   34.76    4.59
  -4  -3  11    1.79    0.72
  -4  -3  11    4.53    2.27
   4  -3 -11    1.07    1.20
  -4   3  11    2.96    1.84
  -4   3  11    2.27    0.62
   4   3 -11    4.56    1.84
   3  -3 -11    6.30    1.48
  -3  -3  11    9.53    2.08
   3   3 -11    9.16    2.00
  -3   3  11    5.39    1.72
   2  -3 -11    9.09    1.63
  -2  -3  11    6.83    2.12
   2   3 -11    6.76    1.74
  -2   3  11    8.24    2.11
  -1  -3  11   37.39    3.21
   1  -3 -11   33.34    3.07
   1   3 -11   33.78    3.56
  -1   3  11   31.63    3.98
   0  -3 -11   16.71    2.74
   0  -3  11   19.61    2.91
   0   3  11   20.26    2.61
   0   3 -11   21.01    2.64
   1  -3  11    1.79    1.46
  -1  -3 -11    0.52    0.97
   1   3  11    1.77    1.53
  -1   3 -11    1.63    1.75
  -2  -3 -11   15.60    2.60
  -2  -3 -11   12.99    2.89
  -2   3 -11   15.11    2.50
   2   3  11   16.16    2.26
  -2   3 -11   15.11    2.44
  -3  -3 -11    0.05    1.39
  -3  -3 -11    8.54    1.96
  -3   3 -11    2.96    1.43
  -3   3 -11    3.73    2.11
  -4  -3 -11   13.32    2.99
  -4  -3 -11    6.77    2.48
  -4   3 -11    6.38    2.10
  -4   3 -11    9.95    4.61
  -5  -3 -11   -1.80    1.60
  -5  -3 -11   -0.10    2.47
  -5   3 -11   -0.13    1.81
  -6  -3 -11   -0.70    1.94
  -6   3 -11    1.53    2.02
  -7  -3 -11    6.44    2.60
   8  -4 -11    1.20    1.94
   8   4 -11    1.88    2.45
   7  -4 -11   24.94    3.79
   7   4 -11   26.77    4.52
   6  -4 -11    1.40    2.09
  -6   4  11   -2.60    2.38
   6   4 -11    3.71    2.53
   5  -4 -11    1.15    1.13
  -5  -4  11    1.87    1.82
  -5   4  11    4.53    2.32
   5   4 -11    2.91    1.59
  -4  -4  11    1.74    0.81
   4  -4 -11    2.60    1.13
  -4  -4  11    3.32    1.45
   4   4 -11    1.05    1.85
  -4   4  11    2.73    0.80
  -4   4  11    2.29    1.43
  -3  -4  11   20.05    2.74
   3  -4 -11   22.19    2.33
  -3  -4  11   24.66    2.07
   3   4 -11   20.96    2.64
  -3   4  11   21.92    2.13
  -2  -4  11   89.19    7.63
   2  -4 -11   81.73    6.47
   2   4 -11   73.67    8.15
  -2   4  11   75.07    7.20
  -1  -4  11   12.30    1.89
   1  -4 -11    5.55    1.50
   1   4 -11    8.20    1.91
  -1   4  11   10.08    1.97
   0  -4 -11   18.10    2.73
   0  -4  11   13.73    2.47
   0   4  11   15.68    2.45
   0   4 -11   17.77    2.83
  -1  -4 -11   81.77    8.92
   1  -4  11   97.60    8.42
  -1   4 -11  101.02    8.48
   1   4  11  103.57    9.39
  -2  -4 -11   10.72    2.15
  -2  -4 -11   12.65    2.29
  -2   4 -11    9.24    2.55
  -2   4 -11    8.07    2.30
  -3  -4 -11    1.77    1.37
  -3  -4 -11    1.08    1.23
  -3   4 -11    1.24    1.49
  -3   4 -11    0.86    1.62
  -4  -4 -11    1.90    1.30
  -4  -4 -11   11.48    2.72
  -4   4 -11    4.93    1.81
  -5  -4 -11   22.74    3.42
  -5  -4 -11   22.51    3.61
  -5   4 -11   20.08    4.34
  -6  -4 -11    1.04    2.27
   8  -5 -11    1.65    1.39
   7  -5 -11   -0.53    2.02
   7   5 -11    0.30    1.55
   6  -5 -11   24.12    3.77
   6   5 -11   22.65    3.40
   5  -5 -11    0.59    1.78
  -5  -5  11   -0.16    1.20
   5   5 -11   -1.51    1.21
  -5   5  11   -0.66    1.15
  -4  -5  11    3.36    1.06
   4  -5 -11    2.55    1.35
  -4  -5  11   -0.25    1.98
   4   5 -11    0.27    1.17
  -4   5  11    0.46    1.53
  -4   5  11    1.54    0.92
   3  -5 -11   -0.42    0.99
  -3  -5  11    0.11    1.29
  -3  -5  11    1.17    0.74
   3   5 -11    2.70    1.47
  -3   5  11    0.57    1.01
  -2  -5  11    6.35    2.31
   2  -5 -11    7.98    1.58
   2   5 -11   10.38    1.92
  -2   5  11    8.81    1.96
   1  -5 -11    7.36    1.36
  -1  -5  11    6.22    1.59
  -1   5  11    3.11    1.53
   1   5 -11    7.48    1.95
   0  -5 -11    2.39    1.38
   0  -5  11    0.76    1.08
   0   5 -11    0.06    1.31
   0   5  11    1.99    1.10
   1  -5  11    6.14    1.87
  -1  -5 -11    5.56    1.49
   1   5  11    6.48    1.39
  -1   5 -11    3.96    1.77
  -2  -5 -11    9.54    2.17
  -2  -5 -11    9.21    1.82
  -2   5 -11   10.61    2.09
  -2   5 -11    8.10    2.13
  -3  -5 -11   11.66    2.62
  -3  -5 -11   11.00    1.71
  -3   5 -11   12.60    2.79
  -4  -5 -11    2.09    1.81
  -4  -5 -11    0.66    1.50
  -4   5 -11    1.26    2.64
  -5  -5 -11    0.93    2.57
  -5  -5 -11    1.59    2.35
  -5   5 -11    3.84    2.19
  -6  -5 -11   13.48    2.70
   7  -6 -11    4.07    2.27
   7   6 -11    3.87    1.64
   6  -6 -11    7.61    1.79
   6   6 -11   13.85    3.17
  -5  -6  11    0.26    1.33
   5  -6 -11    0.99    1.39
  -5   6  11    1.63    2.19
   5   6 -11    3.79    2.17
  -4  -6  11   36.48    3.90
  -4  -6  11   37.78    4.25
   4  -6 -11   41.70    4.04
   4   6 -11   42.35    4.32
  -4   6  11   36.90    4.93
  -4   6  11   37.33    4.47
  -3  -6  11    6.42    2.30
   3  -6 -11    6.84    1.67
  -3  -6  11    5.13    1.07
  -3   6  11    6.26    1.76
  -3   6  11    6.91    1.42
   3   6 -11    5.08    2.10
   2  -6 -11    6.23    1.57
  -2  -6  11   10.36    2.03
  -2  -6  11    7.68    1.77
   2   6 -11    7.68    1.81
  -2   6  11    6.94    1.72
   1  -6 -11    3.95    1.40
  -1  -6  11    3.25    1.42
   1   6 -11    2.58    1.35
  -1   6  11    5.22    1.49
   0  -6 -11    7.97    1.40
   0  -6  11    4.26    1.57
   0   6  11    7.08    1.66
   0   6 -11    6.97    2.15
  -1  -6 -11    3.01    1.63
   1  -6  11    0.90    1.64
   1   6  11    3.27    1.25
  -1   6 -11    3.81    1.48
  -1   6 -11    3.02    2.09
  -2  -6 -11    7.36    2.13
  -2  -6 -11    2.87    1.57
  -2   6 -11    2.95    1.85
  -2   6 -11    2.63    2.26
  -3  -6 -11    0.50    2.09
  -3  -6 -11   -0.72    1.28
  -3   6 -11   -0.39    1.51
  -4  -6 -11   27.78    3.60
  -4  -6 -11   21.77    2.86
  -4   6 -11   21.24    3.73
  -5  -6 -11    6.46    1.96
  -5  -6 -11    2.70    2.16
  -5   6 -11    1.36    2.30
  -6  -6 -11   23.48    4.34
   7  -7 -11    3.66    2.02
   7   7 -11    6.04    2.16
   6  -7 -11   31.30    4.69
   6   7 -11   38.67    5.30
  -5  -7  11    4.01    2.45
   5  -7 -11    9.49    2.57
   5   7 -11   11.50    1.92
   4  -7 -11    4.09    1.79
  -4  -7  11   -0.11    1.22
   4   7 -11    4.36    2.27
  -4   7  11    2.04    1.31
  -4   7  11    1.72    1.13
  -3  -7  11    0.06    0.94
   3  -7 -11    1.46    1.03
  -3  -7  11    0.67    1.29
  -3   7  11    1.96    1.46
   3   7 -11    1.49    1.32
  -3   7  11    0.58    0.77
  -2  -7  11    4.18    1.39
   2  -7 -11    5.28    1.44
  -2   7  11    5.67    1.54
  -1  -7  11    9.02    1.95
   1  -7 -11    6.32    1.48
   1   7 -11   10.51    2.09
  -1   7  11   10.63    2.09
   0  -7  11    0.60    1.93
   0  -7 -11    2.36    1.06
   0   7 -11    1.27    1.31
   0   7  11   -0.66    0.75
  -1  -7 -11    8.83    1.94
  -1  -7 -11   11.88    2.43
  -1   7 -11   11.08    2.35
  -1   7 -11    7.77    1.93
  -2  -7 -11    2.37    1.33
  -2  -7 -11    3.29    1.20
  -2   7 -11    1.37    1.67
  -3  -7 -11    6.06    1.73
  -3  -7 -11    7.23    2.16
  -3   7 -11    1.76    1.79
  -4  -7 -11   -0.85    1.33
  -4  -7 -11    2.74    1.90
  -4   7 -11    2.43    1.79
  -5  -7 -11    2.33    2.35
  -5   7 -11    0.59    1.99
   6  -8 -11    1.99    1.53
   6   8 -11    1.62    2.16
   5  -8 -11   -0.03    1.70
  -5   8  11    0.85    1.32
   5   8 -11    3.00    1.38
  -4  -8  11    4.77    1.88
   4  -8 -11    4.58    2.16
  -4   8  11    5.01    1.17
  -4   8  11    3.00    1.42
   4   8 -11    5.47    2.31
  -3  -8  11   21.48    3.12
  -3  -8  11   21.54    2.93
   3  -8 -11   22.99    2.44
  -3   8  11   19.07    2.40
   3   8 -11   17.75    3.17
  -3   8  11   18.66    2.36
   2  -8 -11    2.43    1.28
  -2  -8  11    3.74    1.12
  -2  -8  11    2.75    2.23
  -2   8  11    4.95    1.28
  -2   8  11    4.48    1.83
   2   8 -11    1.90    1.42
  -1  -8  11    0.18    1.32
   1  -8 -11    2.01    1.35
  -1  -8  11    0.61    1.20
  -1   8  11   -0.37    0.96
   1   8 -11    5.55    2.16
   0  -8  11   48.05    4.82
   0  -8 -11   53.75    6.66
   0  -8  11   55.95    4.92
   0   8  11   54.11    3.99
   0   8 -11   58.37    5.70
  -1  -8 -11   30.74    3.68
  -1  -8 -11   31.96    4.53
  -1   8 -11   33.38    3.18
  -1   8 -11   32.29    2.91
  -2  -8 -11   11.06    2.09
  -2  -8 -11   10.97    2.38
  -2   8 -11    9.23    2.36
  -3  -8 -11   -0.03    1.05
  -3  -8 -11    1.10    1.69
  -3   8 -11    4.14    2.52
  -4  -8 -11   -1.33    1.37
  -4   8 -11    3.61    2.81
   5  -9 -11   -0.40    1.69
   5   9 -11    0.42    1.58
   4  -9 -11    3.64    1.25
  -4  -9  11    0.24    1.59
  -4   9  11    3.06    1.86
   4   9 -11    6.26    2.21
  -3  -9  11    4.99    1.81
  -3  -9  11    1.11    1.89
   3  -9 -11    4.04    1.28
   3   9 -11    3.95    1.97
  -3   9  11    3.04    1.22
  -3   9  11    2.28    1.38
  -2  -9  11   -0.18    1.06
  -2  -9  11   -0.63    1.13
   2  -9 -11   -2.04    1.33
   2   9 -11    4.07    1.68
  -2   9  11   -0.25    0.97
  -2   9  11    0.50    0.95
  -1  -9  11    5.86    1.54
   1  -9 -11    3.95    1.16
  -1  -9  11    6.20    1.64
   1   9 -11    4.87    2.34
  -1   9  11    3.04    1.36
   0  -9  11   -0.68    1.86
   0  -9  11   -0.32    1.46
   0  -9 -11    3.51    1.33
   0   9 -11   -0.41    1.60
   0   9 -11    2.13    1.65
  -1  -9 -11   12.06    2.13
  -1  -9 -11   11.72    2.15
  -1   9 -11   11.01    2.61
  -2  -9 -11    4.23    1.57
  -2   9 -11    5.35    1.90
  -3   9 -11    2.57    2.53
  -4   9 -11   13.11    3.50
   4 -10 -11    5.63    1.66
   4  10 -11    6.91    2.41
  -4  10  11    7.17    1.75
   3 -10 -11    5.29    1.27
  -3 -10  11    1.06    1.35
  -3 -10  11    4.25    1.62
  -3  10  11    1.74    1.33
   3  10 -11    3.62    1.61
  -2 -10  11    0.89    1.53
  -2 -10  11   -0.96    1.50
   2 -10 -11   -0.27    0.91
  -2  10  11    1.11    1.63
   2  10 -11    0.95    1.71
   1 -10 -11    0.87    1.15
  -1 -10  11    0.55    1.24
   1  10 -11   -0.20    2.00
  -1  10  11   -0.97    1.45
   0  10 -11    0.14    2.04
   0  10 -11    0.35    1.60
  -1  10 -11   -1.60    1.70
  -2  10 -11   13.17    2.91
   2  11 -11    7.71    2.83
  -2  11  11    7.00    2.68
   1  11 -11    4.40    1.65
  -1  11  11    1.61    1.67
   0  11  11    2.61    2.04
   0  11 -11    1.47    2.40
   7   0 -12   -0.09    2.59
   6   0 -12   72.37    8.90
  -5   0  12   -1.17    1.49
   5   0 -12    2.23    1.87
   4   0 -12   15.59    2.81
  -4   0  12   19.41    2.91
   3   0 -12    3.77    1.95
  -2   0  12   16.98    2.84
   2   0 -12   17.75    2.23
   1   0 -12    0.57    1.65
  -1   0  12    0.12    1.61
   0   0  12   16.60    2.87
   0   0 -12   18.51    3.05
   1   0  12   -1.26    1.23
  -1   0 -12    0.83    1.32
  -2   0 -12   69.32    6.94
  -2   0 -12   67.91    7.32
   2   0  12   59.73    8.15
  -3   0 -12   -1.15    1.58
  -3   0 -12    1.15    1.66
  -4   0 -12    6.97    2.73
  -5   0 -12   -2.58    1.89
   7  -1 -12    3.51    1.75
   7   1 -12    0.85    2.26
   6  -1 -12   -0.83    1.80
   6   1 -12    1.02    1.55
  -5  -1  12   -7.24    3.32
   5  -1 -12    3.33    1.80
  -5   1  12    0.85    2.06
   5   1 -12    2.20    1.67
  -4  -1  12    3.61    1.76
   4  -1 -12    5.46    2.27
  -4   1  12    3.06    1.32
   4   1 -12    7.89    2.21
  -3  -1  12    0.36    1.75
   3  -1 -12    0.66    1.38
   3   1 -12   -0.90    1.23
  -3   1  12    0.97    1.25
  -2  -1  12    2.63    1.88
   2  -1 -12    0.25    1.47
   2   1 -12   -0.12    1.82
  -2   1  12    2.29    1.46
  -1  -1  12   33.68    3.94
   1  -1 -12   26.07    3.16
   1   1 -12   27.58    2.94
  -1   1  12   18.17    3.00
   0  -1 -12   28.23    3.21
   0  -1  12   27.80    2.76
   0   1 -12   28.12    3.01
   0   1  12   32.11    3.27
  -1  -1 -12   11.93    2.59
  -1   1 -12    8.76    2.35
   1   1  12    8.99    1.94
  -2  -1 -12    7.12    1.83
  -2  -1 -12   11.91    2.97
   2   1  12    8.98    1.85
  -2   1 -12    6.09    2.10
  -2   1 -12    7.75    2.58
  -3  -1 -12    0.83    1.47
  -3  -1 -12   -0.59    1.60
  -3   1 -12   -1.50    2.22
  -3   1 -12   -1.02    1.47
  -4  -1 -12   17.13    3.47
  -4   1 -12   11.75    3.28
  -5  -1 -12    6.60    2.30
  -5   1 -12    6.15    2.31
  -6  -1 -12    3.42    2.64
   7  -2 -12    9.97    2.53
   7   2 -12    7.69    2.67
   6  -2 -12    0.61    1.71
   6   2 -12    3.19    1.84
   5  -2 -12   59.43    7.42
   5   2 -12   65.26    7.31
  -5   2  12   57.73    6.29
  -4  -2  12    1.17    0.55
  -4  -2  12    0.69    1.33
   4  -2 -12    2.38    1.73
  -4   2  12    0.52    1.28
   4   2 -12    1.17    1.44
  -3  -2  12   18.00    2.80
   3  -2 -12   22.50    2.79
   3   2 -12   14.45    2.52
  -3   2  12   17.37    2.56
  -2  -2  12    9.44    2.03
   2  -2 -12   16.77    2.60
   2   2 -12   11.43    2.03
  -2   2  12   11.39    1.91
  -1  -2  12   11.46    1.98
   1   2 -12   16.25    2.52
  -1   2  12   14.82    2.46
   0  -2  12   12.85    2.27
   0  -2 -12   15.20    2.78
   0   2  12    8.07    1.58
   0   2 -12    8.34    2.42
  -1  -2 -12   42.59    5.21
   1  -2  12   43.70    4.95
  -1   2 -12   42.87    5.03
   1   2  12   44.11    4.78
  -2  -2 -12    0.53    2.49
  -2  -2 -12   -0.31    1.17
   2  -2  12    2.66    1.53
  -2   2 -12    5.15    1.92
  -2   2 -12    2.19    1.72
  -3  -2 -12   48.38    6.83
  -3  -2 -12   49.09    5.74
  -3   2 -12   41.79    5.82
  -4  -2 -12    0.34    2.22
  -4   2 -12    1.76    1.53
  -5  -2 -12    1.39    1.85
  -5   2 -12    0.95    2.08
  -6  -2 -12    2.89    2.39
   7  -3 -12   -2.93    2.33
   7   3 -12    2.18    2.19
   6  -3 -12    3.87    2.01
   6   3 -12    1.89    1.93
   5  -3 -12   14.75    2.76
  -5   3  12    6.17    2.80
   5   3 -12   14.95    3.23
  -4  -3  12    4.30    0.86
   4  -3 -12    2.72    1.36
  -4  -3  12    4.05    1.65
  -4   3  12    1.75    1.62
   4   3 -12    1.67    1.51
   3  -3 -12    2.92    1.35
  -3  -3  12    4.48    1.58
   3   3 -12    1.02    1.43
  -3   3  12    1.54    1.26
   2  -3 -12    7.00    1.80
  -2   3  12    6.58    1.25
   2   3 -12    9.39    1.98
  -1  -3  12    1.03    1.23
   1  -3 -12    0.27    1.51
  -1   3  12    0.49    1.26
   1   3 -12    0.40    1.19
   0  -3  12    1.25    1.17
   0  -3 -12    0.31    1.81
   0   3  12   -0.24    1.23
   0   3 -12   -0.73    1.85
   1  -3  12    1.09    1.25
  -1  -3 -12    1.15    1.61
   1   3  12   -1.67    1.01
  -1   3 -12   -0.80    1.87
  -2  -3 -12    3.30    1.60
  -2  -3 -12    0.90    1.45
  -2   3 -12    4.31    1.96
  -2   3 -12    2.87    1.65
  -3  -3 -12    3.07    2.19
  -3  -3 -12    0.22    1.30
  -3   3 -12    3.58    2.41
  -4  -3 -12   -1.30    1.87
  -4  -3 -12    2.94    2.74
  -4   3 -12   -0.67    2.53
  -5  -3 -12   21.10    4.10
  -5   3 -12   21.01    4.06
  -6  -3 -12    4.27    2.51
   7  -4 -12    4.39    2.72
   7   4 -12    3.97    1.69
   6  -4 -12   28.96    4.49
   6   4 -12   24.84    4.83
   5  -4 -12    1.20    2.12
  -5   4  12    2.34    1.88
   5   4 -12    6.72    2.36
   4  -4 -12    2.67    1.93
  -4  -4  12    0.60    0.69
  -4  -4  12    0.64    1.71
  -4   4  12    0.70    1.29
  -4   4  12    2.09    0.80
   4   4 -12   -0.13    1.49
  -3  -4  12   -1.27    1.72
   3   4 -12    0.13    1.57
  -3   4  12    0.21    1.17
  -2  -4  12    0.50    1.93
   2  -4 -12   -0.08    1.89
  -2   4  12    1.99    2.43
   2   4 -12    0.13    1.53
   1  -4 -12    8.82    1.70
  -1  -4  12    6.25    2.27
   1   4 -12   11.65    1.87
  -1   4  12    5.00    1.84
   0  -4  12    1.07    1.30
   0  -4 -12    3.62    1.81
   0   4 -12    0.87    1.53
   0   4  12    2.00    0.99
  -1  -4 -12   14.01    3.08
   1  -4  12   20.82    2.92
   1   4  12    9.61    2.58
  -1   4 -12   17.73    3.75
  -2  -4 -12   16.65    2.81
  -2  -4 -12    8.09    2.42
  -2   4 -12   13.02    2.56
  -2   4 -12   11.74    2.37
  -3  -4 -12   14.42    2.92
  -3  -4 -12   11.60    2.60
  -3   4 -12   11.09    2.28
  -4  -4 -12   -3.01    1.76
  -4  -4 -12   -0.15    1.48
  -4   4 -12   -1.65    1.73
  -5  -4 -12    8.48    2.58
  -5   4 -12    1.11    2.16
  -6  -4 -12    0.06    2.02
   7  -5 -12    5.64    2.83
   7   5 -12    3.96    2.42
   6  -5 -12    1.77    1.53
   6   5 -12    1.00    1.74
   5  -5 -12    3.10    1.54
   5   5 -12    8.09    2.13
  -4  -5  12    5.22    1.28
   4  -5 -12    8.10    2.09
  -4  -5  12    2.81    1.54
  -4   5  12    4.77    1.19
  -4   5  12    0.70    1.90
   4   5 -12    8.28    2.47
  -3  -5  12   37.32    4.03
   3  -5 -12   35.09    4.05
  -3  -5  12   40.39    5.99
  -3   5  12   29.22    3.72
   3   5 -12   29.97    3.28
  -2  -5  12    0.18    2.08
   2  -5 -12   -0.72    1.05
  -2   5  12    1.65    1.31
   2   5 -12   -0.60    1.91
  -1  -5  12    4.17    1.84
   1  -5 -12    5.87    1.90
  -1   5  12    2.95    1.88
   1   5 -12    3.93    1.68
   0  -5 -12   46.46    5.26
   0  -5  12   40.31    4.53
   0   5  12   47.13    4.55
   0   5 -12   34.96    3.77
   1  -5  12    1.16    3.64
  -1  -5 -12    0.69    1.79
  -1   5 -12    0.62    1.54
   1   5  12    1.02    1.65
  -2  -5 -12    4.19    1.85
  -2  -5 -12    2.13    2.14
  -2   5 -12    0.35    1.60
  -3  -5 -12    2.16    1.77
  -3  -5 -12    0.84    1.44
  -3   5 -12   -0.77    1.95
  -4  -5 -12    1.90    1.95
  -4   5 -12    5.09    2.42
  -5  -5 -12    3.03    2.36
   7  -6 -12    2.98    2.28
   6  -6 -12   -0.28    1.57
   6   6 -12   -1.11    2.29
   5  -6 -12   24.54   15.04
   5   6 -12   19.09    3.32
  -4  -6  12    0.26    0.79
   4  -6 -12    0.58    1.20
  -4   6  12   -0.33    1.10
  -4   6  12    2.45    1.09
   4   6 -12    1.34    1.56
  -3  -6  12    8.33    1.86
   3  -6 -12    6.05    1.47
  -3  -6  12    9.09    2.40
   3   6 -12   16.16    2.90
  -3   6  12    9.18    1.65
  -2  -6  12    2.68    1.06
  -2  -6  12    3.75    1.95
   2  -6 -12    1.36    1.64
   2   6 -12    4.68    1.91
  -2   6  12    4.63    1.48
  -1  -6  12   12.67    2.37
   1  -6 -12   14.69    2.25
  -1   6  12   11.77    2.21
   1   6 -12   17.03    3.16
   0  -6 -12    4.35    1.70
   0  -6  12    6.68    1.82
   0   6  12    2.70    1.72
   1  -6  12   -0.70    1.51
  -1  -6 -12   -0.57    1.03
   1   6  12    1.00    1.55
  -1   6 -12    3.10    2.08
  -2  -6 -12    2.13    1.49
  -2  -6 -12    3.43    2.01
  -2   6 -12    3.56    1.71
  -3  -6 -12    0.71    1.77
  -3  -6 -12    1.54    1.32
  -3   6 -12    4.32    2.59
  -4  -6 -12    1.20    1.94
  -4  -6 -12    0.14    1.48
  -4   6 -12   -2.04    2.97
  -5  -6 -12   -1.93    2.62
   6  -7 -12    2.49    2.09
   6   7 -12    1.53    1.69
   5  -7 -12    3.72    1.61
   5   7 -12    3.89    2.48
   4  -7 -12    1.21    1.12
  -4  -7  12    1.17    1.43
  -4   7  12    1.09    0.78
  -4   7  12   -1.55    1.33
   4   7 -12   -0.39    2.21
   3  -7 -12    1.66    1.39
  -3  -7  12   -1.23    1.65
  -3  -7  12    0.90    1.48
  -3   7  12   -0.12    1.15
  -3   7  12    0.78    1.30
   3   7 -12    1.30    1.49
  -2  -7  12    0.44    1.48
  -2  -7  12   -1.58    1.24
   2  -7 -12   -0.07    1.61
  -2   7  12   -0.37    1.59
   2   7 -12   -0.76    2.02
  -1  -7  12   -0.51    0.97
   1  -7 -12    0.37    1.56
  -1  -7  12   -1.12    1.53
  -1   7  12    2.45    1.58
   1   7 -12   -1.10    1.61
   0  -7  12   -1.54    1.41
   0  -7 -12    0.48    1.55
   0   7 -12    1.63    1.79
   0   7  12    0.77    1.74
  -1  -7 -12    1.90    1.45
  -1  -7 -12    2.31    1.52
  -1   7 -12    2.21    1.80
   1   7  12   -0.73    1.19
  -2  -7 -12   -0.84    1.08
  -2  -7 -12    0.23    1.24
  -2   7 -12   -1.93    2.45
  -3  -7 -12    0.44    1.37
  -3  -7 -12   -0.56    2.03
  -3   7 -12    0.62    2.00
  -4  -7 -12   10.36    2.56
   5  -8 -12    4.35    2.05
   5   8 -12    0.99    2.66
   4  -8 -12   -0.29    1.36
  -4   8  12   -0.57    0.91
   4   8 -12   -1.21    1.68
  -4   8  12    1.03    1.53
   3  -8 -12    7.34    1.60
  -3  -8  12   14.04    2.67
  -3   8  12   12.96    2.16
   3   8 -12    9.19    2.76
   2  -8 -12   23.47    3.49
  -2  -8  12   22.47    3.84
  -2   8  12   20.58    2.74
  -2   8  12   28.19    4.06
   2   8 -12   22.51    3.80
   1  -8 -12    7.17    1.24
  -1  -8  12    5.63    2.08
  -1   8  12    8.04    1.66
   1   8 -12    5.77    2.07
   0  -8 -12   21.49    3.03
   0   8  12   13.83    1.93
   0   8 -12   10.53    2.71
  -1  -8 -12    4.99    1.49
  -1  -8 -12    3.55    1.59
  -1   8 -12    7.55    1.94
  -2  -8 -12   11.60    2.48
  -2  -8 -12   18.46    3.61
  -2   8 -12   11.79    2.43
  -3  -8 -12    0.34    1.39
  -3   8 -12    4.20    2.40
   4  -9 -12    1.05    1.48
  -4   9  12    0.94    1.73
   4   9 -12    4.06    1.91
   3  -9 -12   42.14    5.36
  -3  -9  12   31.22    4.37
  -3   9  12   38.23    4.76
   3   9 -12   37.66    5.16
  -2  -9  12   -0.57    1.83
   2  -9 -12   -0.96    1.05
   2   9 -12    1.70    1.47
  -2   9  12    0.48    1.75
  -1  -9  12    0.64    2.12
   1  -9 -12    3.04    1.84
   1   9 -12    6.24    2.08
   0  -9 -12    2.41    1.41
   0   9 -12    2.32    2.16
  -1  -9 -12    0.64    1.14
  -1   9 -12   -0.55    1.74
  -2  -9 -12    5.29    2.13
  -2   9 -12    8.82    2.22
  -2  10  12    3.00    2.16
   2  10 -12    0.19    1.91
   1  10 -12   11.22    2.96
  -1  10  12   10.43    2.29
   0  10 -12   -1.19    1.60
   6   0 -13    0.38    1.60
   5   0 -13   31.77    4.34
   4   0 -13    2.05    1.51
  -3   0  13    4.75    1.85
   3   0 -13    6.85    2.51
   2   0 -13    1.68    1.33
  -2   0  13    1.13    2.08
  -1   0  13    4.39    1.72
   1   0 -13    1.03    1.46
   0   0  13    0.23    1.09
   0   0 -13   -1.90    1.39
   1   0  13   -0.69    1.20
  -1   0 -13    0.63    1.54
  -2   0 -13   -0.86    2.50
  -3   0 -13   56.08    7.40
  -4   0 -13   -1.64    1.94
   6  -1 -13    3.59    2.60
   6   1 -13    8.60    2.51
   5  -1 -13    2.68    2.57
   5   1 -13    0.84    2.40
   4  -1 -13    5.54    2.24
   4   1 -13    2.76    2.21
   3  -1 -13    7.75    2.09
  -3  -1  13    3.59    1.91
  -3   1  13    6.25    2.15
   3   1 -13   10.25    2.65
   2  -1 -13   10.61    2.15
  -2  -1  13    7.68    2.04
   2   1 -13    4.50    1.87
  -2   1  13    5.91    2.27
  -1  -1  13    1.96    1.34
   1  -1 -13    1.62    1.51
  -1   1  13    2.05    1.92
   1   1 -13    0.48    1.28
   0  -1 -13    4.91    2.26
   0  -1  13    4.94    2.00
   0   1 -13    2.84    1.59
  -1  -1 -13    0.14    2.13
   1  -1  13    0.08    2.02
   1   1  13    3.30    1.51
  -1   1 -13    0.62    1.40
  -2  -1 -13    9.55    2.56
  -2   1 -13   10.65    2.41
  -3  -1 -13    1.87    1.48
  -3   1 -13    1.40    1.50
  -4  -1 -13   -1.77    2.04
  -4   1 -13    1.40    2.14
  -5  -1 -13    0.04    2.23
   6  -2 -13    1.24    1.90
   6   2 -13    1.41    2.47
   5  -2 -13    1.26    1.49
   5   2 -13    1.70    2.51
  -4  -2  13   71.88    8.75
   4  -2 -13   78.28    9.45
   4   2 -13   75.63    9.68
   3  -2 -13    0.89    1.30
  -3   2  13    3.01    1.99
   3   2 -13    1.91    1.55
   2  -2 -13    1.93    1.88
  -2  -2  13   -1.98    1.30
   2   2 -13    0.27    1.55
  -2   2  13   -3.16    2.15
  -1  -2  13    6.35    2.42
   1  -2 -13    5.29    1.98
   1   2 -13    7.53    2.50
  -1   2  13    4.05    1.68
   0  -2 -13   25.99    3.33
   0  -2  13   16.06    3.26
   0   2  13   24.18    3.24
   0   2 -13   19.09    3.24
  -1  -2 -13    6.42    1.73
   1   2  13    7.25    2.35
  -1   2 -13    9.42    2.16
  -2  -2 -13    5.48    2.17
  -2  -2 -13   11.09    2.80
  -2   2 -13    7.22    2.01
  -3  -2 -13    2.63    2.15
  -3   2 -13    0.76    2.23
  -4  -2 -13   14.40    2.98
  -4   2 -13   10.13    2.47
  -5  -2 -13    0.72    2.98
   6  -3 -13   -0.03    1.76
   6   3 -13   -3.77    2.62
   5  -3 -13    2.30    1.86
   5   3 -13    1.18    1.89
   4  -3 -13   -0.50    1.41
  -4  -3  13    0.53    0.77
   4   3 -13    2.80    1.80
   3  -3 -13   25.16    4.28
  -3   3  13   16.88    2.84
   3   3 -13   26.64    3.65
   2  -3 -13    9.07    2.15
  -2  -3  13    6.01    2.02
  -2   3  13    7.66    2.23
   2   3 -13   11.40    2.63
   1  -3 -13    1.86    1.70
  -1  -3  13    2.26    1.55
  -1   3  13    4.77    1.74
   1   3 -13    1.62    2.39
   0  -3 -13   -1.56    1.19
   0  -3  13   -1.14    1.42
   0   3 -13    4.07    2.41
   0   3  13    2.23    1.53
  -1  -3 -13    4.67    1.77
   1   3  13    6.53    1.71
  -1   3 -13    8.19    2.20
  -2  -3 -13    0.83    1.81
  -2  -3 -13    0.92    2.38
  -2   3 -13    0.60    1.82
  -3  -3 -13    6.98    2.68
  -3   3 -13    3.89    2.55
  -4  -3 -13    2.56    1.86
  -4   3 -13    4.08    2.12
  -5  -3 -13   10.10    2.97
   6  -4 -13    1.90    1.96
   6   4 -13    1.38    2.68
   5  -4 -13   31.60    5.38
   5   4 -13   31.42    5.31
  -4  -4  13    3.01    0.85
   4  -4 -13    3.41    1.78
  -4   4  13    3.37    0.72
   4   4 -13    8.62    2.48
   3  -4 -13    6.18    1.84
  -3   4  13    1.00    1.48
   3   4 -13    4.28    1.69
   2  -4 -13    1.63    1.94
   2   4 -13   -1.14    1.75
  -2   4  13    2.49    1.68
   1  -4 -13    4.35    2.12
   1   4 -13    8.31    2.96
  -1   4  13    3.59    1.37
   0  -4 -13   -0.11    1.38
   0   4  13   -2.44    1.18
   0   4 -13   -0.55    2.06
  -1  -4 -13    8.87    2.23
  -1   4 -13   10.81    2.62
   1   4  13   11.99    2.28
  -2  -4 -13    2.78    2.16
  -2  -4 -13    3.40    1.84
  -2   4 -13    0.99    2.04
  -3  -4 -13    8.23    2.97
  -3   4 -13   13.00    2.94
  -4  -4 -13    0.10    1.95
  -5  -4 -13    0.95    2.02
   6  -5 -13   22.34    3.16
   6   5 -13   20.13    3.86
   5  -5 -13    2.93    1.67
   5   5 -13   -0.63    2.33
   4  -5 -13    1.92    1.51
  -4   5  13    1.10    0.80
   4   5 -13    2.43    2.50
  -3  -5  13    2.69    1.14
   3  -5 -13    4.56    1.72
   3   5 -13    4.28    1.93
  -3   5  13    0.90    1.46
   2  -5 -13    8.04    1.95
  -2   5  13   10.83    2.78
   2   5 -13   13.70    2.36
   1  -5 -13    1.36    1.50
   1   5 -13    2.76    1.70
  -1   5  13    1.89    1.63
   0  -5 -13    1.72    1.97
   0   5  13    0.84    1.72
   0   5 -13    0.97    1.66
  -1  -5 -13   10.59    2.46
   1   5  13   10.92    2.17
  -1   5 -13    7.26    2.23
  -2  -5 -13    3.38    2.11
  -2  -5 -13    8.86    2.88
  -2   5 -13    5.31    2.91
  -3  -5 -13   10.96    2.67
  -3   5 -13   19.85    4.31
  -4  -5 -13   -0.01    2.01
   6  -6 -13   16.40    3.54
   5  -6 -13   -2.18    2.20
   5   6 -13    0.57    1.66
   4  -6 -13   72.73   11.08
   4   6 -13   63.80    9.39
  -4   6  13   73.30    8.25
   3  -6 -13    6.64    2.19
  -3  -6  13    2.96    1.24
   3   6 -13    2.06    2.59
  -3   6  13    2.59    1.80
  -2  -6  13   -0.25    1.04
   2  -6 -13    3.40    1.93
  -2   6  13   -1.03    1.40
   2   6 -13    0.58    1.70
   1  -6 -13   10.77    2.70
   1   6 -13    6.42    2.22
  -1   6  13    3.90    1.97
   0  -6 -13   46.32    6.16
   0   6 -13   39.70    6.01
   0   6  13   30.37    4.09
  -1  -6 -13    1.08    1.45
  -1  -6 -13   -1.15    1.45
  -1   6 -13   -1.00    2.56
   1   6  13    0.27    1.30
  -2  -6 -13    0.82    1.53
  -2  -6 -13    1.83    1.92
  -2   6 -13   -1.00    1.82
  -3  -6 -13   -2.46    4.17
  -3  -6 -13    4.18    2.32
  -3   6 -13    1.75    2.40
  -4  -6 -13    3.76    2.03
   5  -7 -13   -0.90    1.63
   5   7 -13   -0.69    2.65
   4  -7 -13   -0.50    1.68
  -4   7  13    1.19    1.33
   4   7 -13    0.93    1.56
  -3  -7  13    1.99    1.10
   3  -7 -13    5.09    1.98
  -3   7  13   -2.41    1.45
  -3   7  13   -0.17    1.61
   3   7 -13   -0.22    2.06
   2  -7 -13    4.56    1.51
  -2  -7  13    3.61    1.64
  -2   7  13    5.73    1.82
   2   7 -13    9.25    2.16
   1  -7 -13    1.26    1.47
   1   7 -13   -1.11    1.74
  -1   7  13    0.70    1.91
   0  -7 -13   -0.74    1.03
   0   7 -13    1.42    1.72
   0   7  13    0.93    1.22
  -1  -7 -13    0.12    1.37
  -1  -7 -13    4.03    2.21
  -1   7 -13   -0.12    1.87
  -2  -7 -13    8.10    1.89
  -2  -7 -13    4.09    2.00
  -2   7 -13    5.63    2.80
  -3  -7 -13    1.39    1.68
   4  -8 -13    1.79    1.70
   4   8 -13    2.38    2.31
   3  -8 -13   -1.16    1.19
   3   8 -13    2.73    2.52
  -3   8  13   -1.81    1.21
   2  -8 -13   -0.78    0.90
  -2  -8  13    0.47    1.39
   2   8 -13   -0.61    2.45
  -1  -8  13   21.75    3.66
   1  -8 -13   28.34    4.57
  -1   8  13   22.27    3.01
   1   8 -13   26.01    4.36
   0  -8 -13    2.12    1.43
   0   8 -13    2.78    2.60
  -1  -8 -13   15.95    2.96
  -1   8 -13   16.47    3.22
  -2  -8 -13    6.48    2.07
   2  -9 -13   14.92    2.95
  -2   9  13   12.69    2.59
   2   9 -13   12.84    2.97
   1  -9 -13    0.21    1.70
   1   9 -13   -0.42    1.66
   0  -9 -13    1.80    1.58
   0   9 -13    1.32    2.83
   5   0 -14    0.54    1.81
   4   0 -14   20.62    3.43
   3   0 -14    0.48    1.67
   2   0 -14   63.99    7.46
   1   0 -14   -1.04    1.41
   0   0 -14    0.07    1.64
  -1   0 -14   -0.95    1.66
  -2   0 -14    3.39    1.90
  -3   0 -14   -0.25    1.87
   5  -1 -14    1.06    2.44
   5   1 -14   -4.07    2.60
   4  -1 -14   13.60    2.73
   4   1 -14    9.13    2.60
   3  -1 -14    1.17    2.40
   3   1 -14    1.35    2.47
   2  -1 -14    3.11    1.55
   2   1 -14    4.55    2.20
   1  -1 -14    8.80    1.94
   1   1 -14   10.26    2.80
   0  -1 -14   13.87    3.35
   0   1 -14   13.10    3.46
  -1  -1 -14    9.65    2.50
  -1   1 -14    3.89    1.99
  -2  -1 -14    5.06    2.12
  -2   1 -14    7.54    3.10
  -3  -1 -14   -0.05    1.88
  -3   1 -14    3.56    3.09
   5  -2 -14    5.28    1.96
   5   2 -14   -0.25    1.87
   4  -2 -14    9.02    2.57
   4   2 -14    5.27    2.06
   3  -2 -14   16.02    2.90
   3   2 -14   13.43    3.09
   2  -2 -14    1.20    1.44
   2   2 -14    2.67    1.76
   1  -2 -14    0.97    1.37
   1   2 -14   -0.61    1.49
   0  -2 -14    7.51    2.02
   0   2 -14    7.57    2.72
  -1  -2 -14    1.45    2.75
  -1   2 -14    3.30    1.94
  -2  -2 -14    7.65    2.70
  -2   2 -14   12.90    3.15
  -3  -2 -14    3.98    2.22
  -3   2 -14    4.10    2.42
   5  -3 -14    5.16    2.47
   5   3 -14    2.32    2.04
   4  -3 -14   16.42    2.72
   4   3 -14   23.08    3.64
   3  -3 -14    0.47    1.55
   3   3 -14    1.60    2.02
   2  -3 -14    3.71    1.39
   2   3 -14    3.57    1.98
   1  -3 -14    9.06    2.20
   1   3 -14    8.32    2.55
   0  -3 -14   -2.79    1.51
   0   3 -14    0.38    2.63
  -1  -3 -14    1.07    1.59
  -1   3 -14    2.06    1.94
  -2  -3 -14    3.23    2.51
  -2   3 -14    4.27    3.16
  -3  -3 -14   -0.56    2.71
  -4  -3 -14   10.63    3.34
   5  -4 -14    1.02    1.86
   4  -4 -14   11.94    3.10
   4   4 -14   19.56    3.69
   3  -4 -14    4.64    2.06
   3   4 -14    4.22    2.17
   2  -4 -14   20.12    3.87
   2   4 -14   17.98    4.09
   1  -4 -14   -1.13    1.71
   1   4 -14   -0.07    1.52
   0  -4 -14    1.00    1.56
   0   4 -14   -2.16    2.46
  -1  -4 -14   -1.30    1.51
  -1   4 -14    0.15    1.57
  -2  -4 -14   18.53    4.11
  -2   4 -14   27.70    5.19
  -3  -4 -14    4.47    2.29
   5  -5 -14    7.68    2.87
   4  -5 -14   -2.74    1.74
   4   5 -14    1.34    2.77
   3  -5 -14    1.17    1.50
   3   5 -14    2.08    1.83
   2  -5 -14    7.79    1.77
   2   5 -14    0.96    2.57
   1  -5 -14    1.06    1.70
   1   5 -14    5.41    2.52
   0  -5 -14    1.76    1.59
   0   5 -14    1.48    1.56
  -1  -5 -14    4.01    2.60
  -1   5 -14    1.89    1.95
  -2  -5 -14    6.21    2.16
  -3  -5 -14    5.43    2.87
   4  -6 -14    7.53    2.71
   3  -6 -14   28.65    4.06
   3   6 -14   27.32    4.90
   2  -6 -14    0.67    2.06
  -2  -6  14    2.19    1.28
   2   6 -14    1.62    1.88
   1  -6 -14   10.35    2.65
   1   6 -14    2.51    1.95
   0  -6 -14    2.17    2.34
   0   6 -14    1.35    1.93
  -1  -6 -14    9.52    2.86
  -2  -6 -14    2.78    2.16
   3  -7 -14    3.18    1.79
  -3   7  14    4.28    1.29
   2  -7 -14    0.77    1.49
   2   7 -14    1.04    1.92
   1  -7 -14    0.06    1.26
   1   7 -14   -0.71    2.43
   0  -7 -14    0.71    1.65
   0   7 -14   -1.42    4.43
  -1  -7 -14   -0.79    2.26
   3   0 -15   -0.64    2.11
   2   0 -15   -2.01    2.20
   1   0 -15   34.65    5.30
   0   0 -15   -1.27    1.69
  -1   0 -15    1.48    2.98
   3  -1 -15    7.41    3.23
   3   1 -15    9.88    2.42
   2  -1 -15   -0.63    1.68
   2   1 -15    1.61    2.03
   1  -1 -15    3.78    2.25
   1   1 -15    1.19    1.73
   0  -1 -15    4.09    1.90
   0   1 -15   -2.86    2.64
  -1  -1 -15    1.95    2.09
  -1   1 -15    1.64    1.98
   4  -2 -15   -0.94    1.63
   3  -2 -15    2.67    2.18
   3   2 -15    4.45    3.05
   2  -2 -15    8.56    3.28
   2   2 -15    5.55    2.04
   1  -2 -15    3.12    3.05
   1   2 -15    1.00    1.66
   0  -2 -15    2.02    1.79
   0   2 -15    7.10    2.24
  -1  -2 -15   10.80    3.02
  -2  -2 -15    9.33    2.72
   4  -3 -15    6.81    2.91
   3  -3 -15   26.24    4.35
   2  -3 -15   10.20    2.47
   2   3 -15   11.35    3.86
   1  -3 -15    1.85    2.69
   1   3 -15    1.64    2.08
   0  -3 -15   -0.58    1.58
  -1  -3 -15    0.80    1.65
  -2  -3 -15    3.10    2.19
   3  -4 -15   -3.09    1.87
   2  -4 -15    0.82    1.96
   1  -4 -15   24.00    4.24
   0  -4 -15    1.36    1.78
  -1  -4 -15    2.25    1.59
  -2  -4 -15    1.23    1.99
   3  -5 -15    2.35    2.15
   2  -5 -15    3.49    2.56
   1  -5 -15    2.33    2.74
   0  -5 -15    1.47    1.77
  -1  -5 -15   -0.62    1.87
   0   0   0    0.00    0.00
;
_shelx_hkl_checksum     74414
_shelx_res_file
;
REM baytinal
rem C11 H16 N2 O2 S
TITL s92 in P2(1)/n
CELL 0.71073   8.7271  11.6521  12.5400  90.000  96.539  90.000
ZERR    4.00   0.0006   0.0004   0.0008   0.000   0.002   0.000
LATT  1
SYMM 0.5-X, 0.5+Y, 0.5-Z
SFAC C H N O S
UNIT 44 64 8 8 4
SHEL 999 .80
L.S. 10
DFIX .88 .02 N1 H1 N3 H3
HTAB
SIZE 0.4  0.05 0.1
OMIT     0   2   1
OMIT    -2   3   2
TEMP -153
HTAB
HTAB  N1 O4_$1
HTAB  N3 O6_$2
EQIV $1 -x+1/2, y+1/2, -z+3/2
EQIV $2 -x+1/2, y-1/2, -z+3/2
BOND $H
BOND
CONF
FMAP 2
PLAN 20
ACTA
WGHT    0.043100    0.281000
EXTI    0.011335
FVAR       0.27388
S2    5    0.134564    0.876330    0.940498    11.00000    0.03106    0.02511 =
         0.02372    0.00268    0.01230    0.00123
O4    4    0.428048    0.663803    0.694957    11.00000    0.02804    0.01438 =
         0.03652    0.00009    0.01288    0.00229
O6    4    0.269554    1.044750    0.607573    11.00000    0.03923    0.01700 =
         0.02380    0.00354    0.01135    0.00187
N1    3    0.211893    0.955251    0.757072    11.00000    0.02389    0.01449 =
         0.02223    0.00102    0.00858    0.00097
H1    2    0.161956    1.016862    0.770872    11.00000    0.03593
N3    3    0.287629    0.768500    0.799437    11.00000    0.02342    0.01387 =
         0.02116    0.00335    0.00626    0.00146
H3    2    0.281650    0.710128    0.840918    11.00000    0.03041
C2    1    0.213810    0.866370    0.828602    11.00000    0.01643    0.01721 =
         0.02032   -0.00093    0.00024   -0.00264
C4    1    0.364961    0.754819    0.711392    11.00000    0.01640    0.01775 =
         0.02477   -0.00191    0.00310   -0.00423
C5    1    0.369774    0.854453    0.634127    11.00000    0.02141    0.01538 =
         0.02046   -0.00045    0.00738   -0.00151
C6    1    0.280958    0.959488    0.664256    11.00000    0.02216    0.01604 =
         0.01999   -0.00183    0.00422   -0.00204
C7    1    0.293874    0.812428    0.522237    11.00000    0.02618    0.02132 =
         0.02071   -0.00246    0.00632   -0.00243
AFIX  23
H7A   2    0.302245    0.874045    0.468852    11.00000    0.03448
H7B   2    0.351761    0.745129    0.499988    11.00000    0.03435
AFIX   0
C8    1    0.127473    0.780074    0.521459    11.00000    0.02587    0.03585 =
         0.02396   -0.00400    0.00277   -0.00125
AFIX  43
H8    2    0.053802    0.839808    0.523612    11.00000    0.03834
AFIX   0
C9    1    0.078127    0.673320    0.517950    11.00000    0.03550    0.04774 =
         0.03433    0.00319   -0.00316   -0.01716
AFIX  93
H9A   2    0.149356    0.611946    0.515746    11.00000    0.05376
H9B   2   -0.028738    0.657596    0.517620    11.00000    0.05066
AFIX   0
C10   1    0.540865    0.884285    0.624057    11.00000    0.02378    0.02152 =
         0.02246    0.00050    0.00876   -0.00241
AFIX  23
H10A  2    0.586665    0.818923    0.588428    11.00000    0.02905
H10B  2    0.542301    0.951227    0.575564    11.00000    0.02496
AFIX   0
C11   1    0.645597    0.911429    0.726438    11.00000    0.02690    0.04050 =
         0.02873    0.00389    0.00158   -0.00732
AFIX  13
H11   2    0.631351    0.850080    0.780197    11.00000    0.05183
AFIX   0
C12   1    0.613167    1.026240    0.775993    11.00000    0.03882    0.06847 =
         0.04051   -0.02450    0.00311   -0.01519
AFIX 137
H12A  2    0.619458    1.087198    0.722824    11.00000    0.07354
H12B  2    0.689488    1.040421    0.838159    11.00000    0.07602
H12C  2    0.509582    1.025355    0.799045    11.00000    0.07354
AFIX   0
C13   1    0.812995    0.907503    0.701547    11.00000    0.02912    0.06600 =
         0.04964    0.00780    0.00250   -0.00352
AFIX 137
H13A  2    0.836553    0.830546    0.676420    11.00000    0.06836
H13B  2    0.881885    0.925592    0.766641    11.00000    0.06915
H13C  2    0.827845    0.963855    0.645626    11.00000    0.04918
AFIX   0
HKLF 4
REM  s92 in P2(1)/n
REM R1 =  0.0452 for    1833 Fo > 4sig(Fo)  and  0.0736 for all    2519 data
REM    170 parameters refined using      2 restraints
END
WGHT      0.0406      0.2779
REM Instructions for potential hydrogen bonds
HTAB N1 O4_$1
HTAB N3 O6_$2
REM Highest difference peak  0.312,  deepest hole -0.269,  1-sigma level  0.057
Q1    1   0.1733  0.8786  0.8779  11.00000  0.05    0.31
Q2    1   0.3779  0.8180  0.6763  11.00000  0.05    0.28
Q3    1   0.3412  0.9086  0.6504  11.00000  0.05    0.23
Q4    1   0.4272  0.8787  0.6365  11.00000  0.05    0.22
Q5    1  -0.0019  0.6597  0.6045  11.00000  0.05    0.21
Q6    1   0.3352  0.8422  0.5923  11.00000  0.05    0.19
Q7    1   0.1272  0.7819  0.9938  11.00000  0.05    0.19
Q8    1   0.5553  0.7135  0.5561  11.00000  0.05    0.18
Q9    1   0.3558  0.6951  0.5732  11.00000  0.05    0.18
Q10   1   0.5816  0.7077  0.7554  11.00000  0.05    0.18
Q11   1   0.1805  0.8829  0.7975  11.00000  0.05    0.18
Q12   1   0.5758  0.9296  0.8194  11.00000  0.05    0.17
Q13   1   0.2492  0.6529  0.8663  11.00000  0.05    0.17
Q14   1   0.6173  0.8672  0.5421  11.00000  0.05    0.17
Q15   1   0.8542  0.9115  0.5968  11.00000  0.05    0.17
Q16   1   0.1043  0.7326  0.4777  11.00000  0.05    0.17
Q17   1   0.2272  0.9627  0.9574  11.00000  0.05    0.17
Q18   1   0.2182  0.7986  0.8063  11.00000  0.05    0.17
Q19   1   0.5920  0.6953  0.6651  11.00000  0.05    0.17
Q20   1   0.3037  0.9899  0.8817  11.00000  0.05    0.17
;
_shelx_res_checksum     13363
_shelxl_version_number     2014/6
data_II
_audit_creation_method     SHELXL-2014/6
_chemical_name_systematic
;\
5-(1-Methylbutyl)-5-[2-(methylsulfanyl)ethyl]-2-sulfanylidene-1,3-diazinane-\
4,6-dione
;
_chemical_name_common     'Methitural (Neraval, Thiogenal)'
_chemical_formula_moiety     'C12 H20 N2 O2 S2'
_chemical_formula_sum     'C12 H20 N2 O2 S2'
_chemical_formula_iupac     'C12 H20 N2 O2 S2'
_chemical_formula_weight     288.42
_chemical_melting_point     ?
_shelx_space_group_comment
;
The symmetry employed for this shelxl refinement is uniquely defined
by the following loop, which should always be used as a source of
symmetry information in preference to the above space-group names.
They are only intended as comments.
;
_space_group_crystal_system     monoclinic
_space_group_name_H-M_alt     'C 2/c'
_space_group_name_Hall     '-C 2yc'
loop_
    _space_group_symop_operation_xyz
    'x, y, z'
    '-x, y, -z+1/2'
    'x+1/2, y+1/2, z'
    '-x+1/2, y+1/2, -z+1/2'
    '-x, -y, -z'
    'x, -y, z-1/2'
    '-x+1/2, -y+1/2, -z'
    'x+1/2, -y+1/2, z-1/2'
_cell_length_a     15.1873(2)
_cell_length_b     9.09200(10)
_cell_length_c     20.8684(3)
_cell_angle_alpha     90
_cell_angle_beta     96.0830(10)
_cell_angle_gamma     90
_cell_volume     2865.34(6)
_cell_formula_units_Z     8
_cell_measurement_reflns_used     29667
_cell_measurement_theta_min     2.91
_cell_measurement_theta_max     27.48
_cell_measurement_temperature     120(2)
_exptl_crystal_description     block
_exptl_crystal_colour     colourless
_exptl_crystal_size_max     0.150
_exptl_crystal_size_mid     0.150
_exptl_crystal_size_min     0.100
_exptl_crystal_density_diffrn     1.337
_exptl_crystal_density_meas     ?
_exptl_crystal_density_method     ?
_exptl_crystal_F_000     1232
_exptl_absorpt_coefficient_mu     0.368
_exptl_absorpt_correction_type     multi-scan
_exptl_absorpt_process_details
;
(SADABS; Sheldrick, 2007)
;
_shelx_estimated_absorpt_T_min     0.947
_shelx_estimated_absorpt_T_max     0.964
_exptl_absorpt_correction_T_min     0.97365
_exptl_absorpt_correction_T_max     1.00000
_diffrn_ambient_temperature     120(2)
_diffrn_radiation_type     MoK\a
_diffrn_radiation_wavelength     0.71073
_diffrn_radiation_source     'Bruker-Nonius FR591 rotating anode'
_diffrn_radiation_monochromator     '10cm confocal mirrors'
_diffrn_measurement_device_type
                              'Bruker--Nonius APEXII CCD camera on \k-goniostat'
_diffrn_measurement_method     '\f & \w scans'
_diffrn_detector_area_resol_mean     9.091
_diffrn_reflns_number     24772
_diffrn_reflns_av_R_equivalents     0.0335
_diffrn_reflns_theta_min     3.164
_diffrn_reflns_theta_max     26.019
_diffrn_reflns_theta_full     25.242
_diffrn_measured_fraction_theta_max     0.996
_diffrn_measured_fraction_theta_full     0.996
_diffrn_reflns_limit_h_min     -18
_diffrn_reflns_limit_h_max     18
_diffrn_reflns_limit_k_min     -11
_diffrn_reflns_limit_k_max     11
_diffrn_reflns_limit_l_min     -25
_diffrn_reflns_limit_l_max     25
_refine_special_details     ?
_reflns_number_total     2813
_reflns_number_gt     2630
_reflns_threshold_expression     'I > 2\s(I)'
_refine_ls_structure_factor_coef     Fsqd
_refine_ls_matrix_type     full
_refine_ls_R_factor_all     0.0417
_refine_ls_R_factor_gt     0.0384
_refine_ls_wR_factor_gt     0.0818
_refine_ls_wR_factor_ref     0.0836
_refine_ls_goodness_of_fit_ref     1.142
_refine_ls_restrained_S_all     1.142
_refine_ls_number_reflns     2813
_refine_ls_number_parameters     192
_refine_ls_number_restraints     2
_refine_ls_hydrogen_treatment     mixed
_refine_ls_weighting_scheme     calc
_refine_ls_weighting_details
              'w=1/[\s^2^(Fo^2^)+(0.0192P)^2^+6.3729P] where P=(Fo^2^+2Fc^2^)/3'
_atom_sites_solution_hydrogens     mixed
_atom_sites_solution_primary     ?
_atom_sites_solution_secondary     ?
_refine_ls_shift/su_max     0.001
_refine_ls_shift/su_mean     0.000
_refine_diff_density_max     0.534
_refine_diff_density_min     -0.295
_refine_ls_extinction_method     none
_refine_ls_extinction_coef     .
loop_
    _atom_type_symbol
    _atom_type_description
    _atom_type_scat_dispersion_real
    _atom_type_scat_dispersion_imag
    _atom_type_scat_source
    'C' 'C' 0.0033 0.0016
                         'International Tables Vol C Tables 4.2.6.8 and 6.1.1.4'
    'H' 'H' 0.0000 0.0000
                         'International Tables Vol C Tables 4.2.6.8 and 6.1.1.4'
    'N' 'N' 0.0061 0.0033
                         'International Tables Vol C Tables 4.2.6.8 and 6.1.1.4'
    'O' 'O' 0.0106 0.0060
                         'International Tables Vol C Tables 4.2.6.8 and 6.1.1.4'
    'S' 'S' 0.1246 0.1234
                         'International Tables Vol C Tables 4.2.6.8 and 6.1.1.4'
_computing_data_collection
;
COLLECT (Hooft, 1998)
;
_computing_cell_refinement
;
DENZO (Otwinowski & Minor, 1997) and COLLECT (Hooft, 1998)
;
_computing_data_reduction
;
DENZO (Otwinowski & Minor, 1997) and COLLECT (Hooft, 1998)
;
_computing_structure_solution
;
SHELXT (Sheldrick, 2015a)
;
_computing_structure_refinement
;
SHELXL2014 (Sheldrick, 2015b)
;
_computing_molecular_graphics
;
XP in SHELXTL (Sheldrick, 2008) and Mercury (Macrae <i>et al.</i>,
2006)
;
_computing_publication_material
;
Platon (Spek, 2009) and publCIF Westrip (2010)
;
loop_
    _atom_site_type_symbol
    _atom_site_label
    _atom_site_fract_x
    _atom_site_fract_y
    _atom_site_fract_z
    _atom_site_U_iso_or_equiv
    _atom_site_adp_type
    _atom_site_calc_flag
    _atom_site_occupancy
    _atom_site_disorder_assembly
    _atom_site_disorder_group
    S S2 -0.17769(3) 0.62565(6) 0.34779(2) 0.02411(13) Uani d 1 . .
    S S9 0.14236(3) 1.10685(5) 0.51192(2) 0.02392(13) Uani d 1 . .
    O O4 0.09157(9) 0.87624(15) 0.30012(6) 0.0218(3) Uani d 1 . .
    O O6 0.09747(9) 0.59147(14) 0.49086(6) 0.0220(3) Uani d 1 . .
    N N1 -0.02312(10) 0.60656(17) 0.41868(7) 0.0177(3) Uani d 1 . .
    H H1 -0.0510(14) 0.551(2) 0.4430(10) 0.031(6) Uiso d 1 . .
    N N3 -0.02774(10) 0.75738(17) 0.32870(7) 0.0181(3) Uani d 1 . .
    H H3 -0.0574(14) 0.798(2) 0.2962(9) 0.029(6) Uiso d 1 . .
    C C2 -0.07264(12) 0.6645(2) 0.36566(8) 0.0173(4) Uani d 1 . .
    C C4 0.06055(12) 0.79499(19) 0.33818(8) 0.0167(4) Uani d 1 . .
    C C6 0.06356(12) 0.63907(19) 0.43924(8) 0.0171(4) Uani d 1 . .
    C C7 0.16068(12) 0.85980(19) 0.43567(8) 0.0161(4) Uani d 1 . .
    H H7A 0.2088 0.8208 0.4667 0.020(5) Uiso calc 1 . .
    H H7B 0.1875 0.9281 0.4063 0.021(5) Uiso calc 1 . .
    C C5 0.11666(11) 0.73082(19) 0.39593(8) 0.0158(4) Uani d 1 . .
    C C8 0.09525(13) 0.9443(2) 0.47235(9) 0.0218(4) Uani d 1 . .
    H H8A 0.0735 0.8786 0.5051 0.029(6) Uiso calc 1 . .
    H H8B 0.0437 0.9733 0.4419 0.031(6) Uiso calc 1 . .
    C C10 0.13117(16) 1.2337(2) 0.44571(12) 0.0345(5) Uani d 1 . .
    H H10A 0.1605 1.1935 0.4099 0.071(10) Uiso calc 1 . .
    H H10B 0.1586 1.3277 0.4594 0.053(8) Uiso calc 1 . .
    H H10C 0.0682 1.2492 0.4316 0.047(8) Uiso calc 1 . .
    C C12 0.18817(13) 0.6231(2) 0.37204(9) 0.0217(4) Uani d 1 . .
    H H12 0.2155 0.5694 0.4110 0.033(6) Uiso calc 1 . .
    C C13 0.26315(13) 0.7017(2) 0.34349(10) 0.0258(4) Uani d 1 . .
    H H13A 0.2880 0.7777 0.3742 0.040(7) Uiso calc 1 . .
    H H13B 0.2390 0.7523 0.3034 0.043(7) Uiso calc 1 . .
    C C14 0.33787(14) 0.5984(2) 0.32810(11) 0.0308(5) Uani d 1 . .
    H H14A 0.3564 0.5368 0.3662 0.029(6) Uiso calc 1 . .
    H H14B 0.3159 0.5324 0.2922 0.054(8) Uiso calc 1 . .
    C C15 0.41659(17) 0.6846(3) 0.30960(13) 0.0438(6) Uani d 1 . .
    H H15A 0.3988 0.7425 0.2708 0.072(10) Uiso calc 1 . .
    H H15B 0.4640 0.6164 0.3011 0.053(8) Uiso calc 1 . .
    H H15C 0.4380 0.7508 0.3449 0.073(10) Uiso calc 1 . .
    C C16 0.14371(14) 0.5061(2) 0.32611(9) 0.0250(4) Uani d 1 . .
    H H16A 0.1226 0.5521 0.2849 0.036(7) Uiso calc 1 . .
    H H16B 0.0935 0.4628 0.3452 0.038(7) Uiso calc 1 . .
    H H16C 0.1867 0.4290 0.3190 0.040(7) Uiso calc 1 . .
loop_
    _atom_site_aniso_label
    _atom_site_aniso_U_11
    _atom_site_aniso_U_22
    _atom_site_aniso_U_33
    _atom_site_aniso_U_12
    _atom_site_aniso_U_13
    _atom_site_aniso_U_23
    S2 0.0188(2) 0.0307(3) 0.0228(2) -0.0057(2) 0.00256(18) 0.0002(2)
    S9 0.0251(3) 0.0196(2) 0.0270(3) -0.00207(19) 0.00215(19) -0.00781(19)
    O4 0.0228(7) 0.0243(7) 0.0184(6) -0.0061(6) 0.0029(5) 0.0052(5)
    O6 0.0248(7) 0.0210(7) 0.0195(7) -0.0020(6) -0.0006(5) 0.0056(5)
    N1 0.0194(8) 0.0159(7) 0.0183(8) -0.0032(6) 0.0045(6) 0.0025(6)
    N3 0.0177(8) 0.0212(8) 0.0152(7) -0.0008(6) 0.0009(6) 0.0030(6)
    C2 0.0211(9) 0.0159(9) 0.0152(8) -0.0005(7) 0.0038(7) -0.0027(7)
    C4 0.0200(9) 0.0157(9) 0.0145(8) 0.0003(7) 0.0028(7) -0.0030(7)
    C6 0.0209(9) 0.0119(8) 0.0186(9) -0.0001(7) 0.0029(7) -0.0018(7)
    C7 0.0164(9) 0.0147(8) 0.0172(8) -0.0012(7) 0.0023(7) -0.0011(7)
    C5 0.0153(8) 0.0155(8) 0.0169(8) 0.0004(7) 0.0026(7) 0.0000(7)
    C8 0.0230(10) 0.0169(9) 0.0266(10) -0.0043(8) 0.0081(8) -0.0067(8)
    C10 0.0388(13) 0.0191(10) 0.0469(13) 0.0002(9) 0.0106(11) 0.0060(10)
    C12 0.0222(10) 0.0183(9) 0.0250(10) 0.0029(8) 0.0047(8) -0.0032(8)
    C13 0.0249(10) 0.0237(10) 0.0299(10) 0.0025(8) 0.0081(8) 0.0006(8)
    C14 0.0283(11) 0.0317(12) 0.0345(12) 0.0080(9) 0.0122(9) -0.0006(9)
    C15 0.0387(14) 0.0430(14) 0.0528(15) 0.0091(12) 0.0189(12) 0.0070(13)
    C16 0.0312(11) 0.0189(9) 0.0258(10) 0.0007(8) 0.0078(8) -0.0048(8)
_geom_special_details
;
 All esds (except the esd in the dihedral angle between two l.s. planes)
 are estimated using the full covariance matrix.  The cell esds are taken
 into account individually in the estimation of esds in distances, angles
 and torsion angles; correlations between esds in cell parameters are only
 used when they are defined by crystal symmetry.  An approximate (isotropic)
 treatment of cell esds is used for estimating esds involving l.s. planes.
;
loop_
    _geom_bond_atom_site_label_1
    _geom_bond_atom_site_label_2
    _geom_bond_site_symmetry_2
    _geom_bond_distance
    _geom_bond_publ_flag
    S2 C2 . 1.6381(19) ?
    S9 C10 . 1.794(2) ?
    S9 C8 . 1.8033(19) ?
    O4 C4 . 1.216(2) ?
    O6 C6 . 1.223(2) ?
    N1 C6 . 1.373(2) ?
    N1 C2 . 1.375(2) ?
    N1 H1 . 0.858(16) ?
    N3 C2 . 1.373(2) ?
    N3 C4 . 1.378(2) ?
    N3 H3 . 0.856(16) ?
    C4 C5 . 1.517(2) ?
    C6 C5 . 1.522(2) ?
    C7 C8 . 1.525(2) ?
    C7 C5 . 1.547(2) ?
    C7 H7A . 0.9900 ?
    C7 H7B . 0.9900 ?
    C5 C12 . 1.582(2) ?
    C8 H8A . 0.9900 ?
    C8 H8B . 0.9900 ?
    C10 H10A . 0.9800 ?
    C10 H10B . 0.9800 ?
    C10 H10C . 0.9800 ?
    C12 C13 . 1.519(3) ?
    C12 C16 . 1.539(3) ?
    C12 H12 . 1.0000 ?
    C13 C14 . 1.533(3) ?
    C13 H13A . 0.9900 ?
    C13 H13B . 0.9900 ?
    C14 C15 . 1.513(3) ?
    C14 H14A . 0.9900 ?
    C14 H14B . 0.9900 ?
    C15 H15A . 0.9800 ?
    C15 H15B . 0.9800 ?
    C15 H15C . 0.9800 ?
    C16 H16A . 0.9800 ?
    C16 H16B . 0.9800 ?
    C16 H16C . 0.9800 ?
loop_
    _geom_angle_atom_site_label_1
    _geom_angle_atom_site_label_2
    _geom_angle_atom_site_label_3
    _geom_angle_site_symmetry_1
    _geom_angle_site_symmetry_3
    _geom_angle
    _geom_angle_publ_flag
    C10 S9 C8 . . 99.99(10) ?
    C6 N1 C2 . . 126.40(15) ?
    C6 N1 H1 . . 117.3(16) ?
    C2 N1 H1 . . 116.1(16) ?
    C2 N3 C4 . . 127.29(16) ?
    C2 N3 H3 . . 117.3(16) ?
    C4 N3 H3 . . 115.4(16) ?
    N3 C2 N1 . . 115.21(16) ?
    N3 C2 S2 . . 122.31(14) ?
    N1 C2 S2 . . 122.47(14) ?
    O4 C4 N3 . . 119.72(16) ?
    O4 C4 C5 . . 121.92(16) ?
    N3 C4 C5 . . 118.36(15) ?
    O6 C6 N1 . . 119.97(16) ?
    O6 C6 C5 . . 121.12(16) ?
    N1 C6 C5 . . 118.89(15) ?
    C8 C7 C5 . . 112.56(14) ?
    C8 C7 H7A . . 109.1 ?
    C5 C7 H7A . . 109.1 ?
    C8 C7 H7B . . 109.1 ?
    C5 C7 H7B . . 109.1 ?
    H7A C7 H7B . . 107.8 ?
    C4 C5 C6 . . 113.21(15) ?
    C4 C5 C7 . . 107.99(14) ?
    C6 C5 C7 . . 108.86(14) ?
    C4 C5 C12 . . 109.53(14) ?
    C6 C5 C12 . . 105.81(14) ?
    C7 C5 C12 . . 111.49(14) ?
    C7 C8 S9 . . 113.25(13) ?
    C7 C8 H8A . . 108.9 ?
    S9 C8 H8A . . 108.9 ?
    C7 C8 H8B . . 108.9 ?
    S9 C8 H8B . . 108.9 ?
    H8A C8 H8B . . 107.7 ?
    S9 C10 H10A . . 109.5 ?
    S9 C10 H10B . . 109.5 ?
    H10A C10 H10B . . 109.5 ?
    S9 C10 H10C . . 109.5 ?
    H10A C10 H10C . . 109.5 ?
    H10B C10 H10C . . 109.5 ?
    C13 C12 C16 . . 112.25(16) ?
    C13 C12 C5 . . 113.62(15) ?
    C16 C12 C5 . . 110.71(15) ?
    C13 C12 H12 . . 106.6 ?
    C16 C12 H12 . . 106.6 ?
    C5 C12 H12 . . 106.6 ?
    C12 C13 C14 . . 113.35(17) ?
    C12 C13 H13A . . 108.9 ?
    C14 C13 H13A . . 108.9 ?
    C12 C13 H13B . . 108.9 ?
    C14 C13 H13B . . 108.9 ?
    H13A C13 H13B . . 107.7 ?
    C15 C14 C13 . . 111.01(19) ?
    C15 C14 H14A . . 109.4 ?
    C13 C14 H14A . . 109.4 ?
    C15 C14 H14B . . 109.4 ?
    C13 C14 H14B . . 109.4 ?
    H14A C14 H14B . . 108.0 ?
    C14 C15 H15A . . 109.5 ?
    C14 C15 H15B . . 109.5 ?
    H15A C15 H15B . . 109.5 ?
    C14 C15 H15C . . 109.5 ?
    H15A C15 H15C . . 109.5 ?
    H15B C15 H15C . . 109.5 ?
    C12 C16 H16A . . 109.5 ?
    C12 C16 H16B . . 109.5 ?
    H16A C16 H16B . . 109.5 ?
    C12 C16 H16C . . 109.5 ?
    H16A C16 H16C . . 109.5 ?
    H16B C16 H16C . . 109.5 ?
loop_
    _geom_torsion_atom_site_label_1
    _geom_torsion_atom_site_label_2
    _geom_torsion_atom_site_label_3
    _geom_torsion_atom_site_label_4
    _geom_torsion_site_symmetry_1
    _geom_torsion_site_symmetry_2
    _geom_torsion_site_symmetry_3
    _geom_torsion_site_symmetry_4
    _geom_torsion
    _geom_torsion_publ_flag
    C4 N3 C2 N1 . . . . 1.7(3) ?
    C4 N3 C2 S2 . . . . -178.33(14) ?
    C6 N1 C2 N3 . . . . 3.8(3) ?
    C6 N1 C2 S2 . . . . -176.19(14) ?
    C2 N3 C4 O4 . . . . 178.09(17) ?
    C2 N3 C4 C5 . . . . -1.0(3) ?
    C2 N1 C6 O6 . . . . 172.51(17) ?
    C2 N1 C6 C5 . . . . -9.3(3) ?
    O4 C4 C5 C6 . . . . 176.79(16) ?
    N3 C4 C5 C6 . . . . -4.2(2) ?
    O4 C4 C5 C7 . . . . 56.2(2) ?
    N3 C4 C5 C7 . . . . -124.77(16) ?
    O4 C4 C5 C12 . . . . -65.4(2) ?
    N3 C4 C5 C12 . . . . 113.64(17) ?
    O6 C6 C5 C4 . . . . -173.00(16) ?
    N1 C6 C5 C4 . . . . 8.8(2) ?
    O6 C6 C5 C7 . . . . -52.9(2) ?
    N1 C6 C5 C7 . . . . 128.90(16) ?
    O6 C6 C5 C12 . . . . 67.0(2) ?
    N1 C6 C5 C12 . . . . -111.17(17) ?
    C8 C7 C5 C4 . . . . 73.15(18) ?
    C8 C7 C5 C6 . . . . -50.13(19) ?
    C8 C7 C5 C12 . . . . -166.48(15) ?
    C5 C7 C8 S9 . . . . -173.66(12) ?
    C10 S9 C8 C7 . . . . 82.54(16) ?
    C4 C5 C12 C13 . . . . 73.5(2) ?
    C6 C5 C12 C13 . . . . -164.15(16) ?
    C7 C5 C12 C13 . . . . -46.0(2) ?
    C4 C5 C12 C16 . . . . -53.9(2) ?
    C6 C5 C12 C16 . . . . 68.47(19) ?
    C7 C5 C12 C16 . . . . -173.34(15) ?
    C16 C12 C13 C14 . . . . -60.5(2) ?
    C5 C12 C13 C14 . . . . 172.91(17) ?
    C12 C13 C14 C15 . . . . -171.28(19) ?
loop_
    _geom_hbond_atom_site_label_D
    _geom_hbond_atom_site_label_H
    _geom_hbond_atom_site_label_A
    _geom_hbond_site_symmetry_A
    _geom_hbond_distance_DH
    _geom_hbond_distance_HA
    _geom_hbond_distance_DA
    _geom_hbond_angle_DHA
    N1 H1 O6 5_566 0.858(16) 2.072(17) 2.921(2) 170(2)
    N3 H3 O4 2 0.856(16) 2.144(17) 2.963(2) 160(2)
_shelx_hkl_file
;
  -6   0   0  119.51    6.34
   6   0   0  102.48    4.68
  -6   0   0  122.70    5.56
   6   0   0  110.94    5.00
   6   0   0  102.66    4.83
   6   0   0  119.52    6.24
  -6   0   0  111.64    5.49
  -8   0   0  232.88    7.62
   8   0   0  230.90   10.08
   8   0   0  252.02    9.22
  -8   0   0  246.49    8.89
   8   0   0  258.59   11.60
  -8   0   0  234.11    9.52
   8   0   0  235.01   11.97
  10   0   0  114.03    6.25
 -10   0   0   96.88    4.69
  10   0   0  106.93    5.94
  10   0   0   88.23    6.31
  10   0   0  106.60    5.59
 -10   0   0  102.35    5.67
 -10   0   0  101.45    5.69
 -12   0   0  355.49   17.63
 -12   0   0  331.90   18.18
  12   0   0  374.54   21.21
  12   0   0  356.72   22.13
 -14   0   0   16.86    3.25
  14   0   0   14.94    4.00
 -16   0   0   -1.52    2.79
  16   0   0    3.10    2.82
 -18   0   0   60.76    5.46
  18   0   0   73.71    7.98
  -3  -1   0  144.56    6.22
   3   1   0  133.75    7.20
   3  -1   0  128.71    6.28
   3  -1   0  142.62    6.59
   3   1   0  140.56    5.62
  -3   1   0  137.68    6.89
   3   1   0  141.70    6.95
  -3  -1   0  145.87    8.05
  -3  -1   0  141.82    7.01
  -3  -1   0  148.18    7.27
   3   1   0  139.18    5.77
  -3   1   0  140.11    6.00
   3   1   0  133.19    5.79
  -5   1   0  734.98   22.06
  -5   1   0  730.41   26.41
   5  -1   0  669.93   27.84
  -5  -1   0  682.62   24.18
  -5  -1   0  700.35   26.90
   5   1   0  720.77   36.42
   5   1   0  696.90   29.09
   5   1   0  704.04   27.94
  -5   1   0  720.42   30.32
   5   1   0  714.98   34.77
   5  -1   0  716.17   32.40
  -5  -1   0  678.42   29.63
   5  -1   0  722.77   35.04
  -5  -1   0  722.04   29.03
  -7   1   0  187.22    8.09
   7  -1   0  205.50   11.15
  -7  -1   0  190.12    9.23
   7   1   0  185.20    9.53
   7  -1   0  204.21    9.94
  -7  -1   0  164.72    8.58
   7  -1   0  198.87    7.54
   7   1   0  182.86    8.12
   7   1   0  190.12    8.02
  -7   1   0  199.00    8.52
  -7   1   0  193.54    7.41
  -7  -1   0  177.35    8.28
   7   1   0  190.43    9.17
  -7  -1   0  172.98    6.76
  -9  -1   0   24.35    2.86
   9   1   0   29.11    2.55
  -9   1   0   32.86    2.76
   9  -1   0   30.59    2.99
  -9   1   0   31.16    3.24
  -9   1   0   31.09    2.67
  -9  -1   0   26.57    2.59
   9   1   0   28.46    2.59
   9   1   0   26.13    2.82
  -9  -1   0   29.46    3.15
   9   1   0   22.17    3.43
   9  -1   0   34.78    3.02
   9  -1   0   30.89    4.42
  11   1   0  336.42   14.90
 -11   1   0  310.64   14.14
 -11  -1   0  295.23   16.66
  11  -1   0  346.61   14.84
  11  -1   0  297.84   18.04
  11  -1   0  299.99   17.22
 -11  -1   0  330.25   14.10
  11   1   0  306.23   18.67
  11   1   0  305.41   16.75
 -11   1   0  287.13   11.96
  11   1   0  317.80   15.54
 -11  -1   0  325.55   14.65
 -11   1   0  292.03   18.85
  13  -1   0  238.25   14.61
  13  -1   0  267.53   13.32
 -13  -1   0  238.99   12.45
  13   1   0  245.49   17.47
  13   1   0  241.82   11.26
  13   1   0  247.53   14.26
 -13   1   0  233.59   12.33
 -13   1   0  221.27   18.99
  15  -1   0    6.05    3.41
  15   1   0    4.65    3.37
  15   1   0   10.05    2.62
  17  -1   0  199.18   14.56
 -17  -1   0  189.98   17.02
 -17   1   0  209.36   10.30
  17   1   0  201.09   12.23
 -19  -1   0   40.64    4.88
  19   1   0   43.28    7.21
  19  -1   0   49.24    6.13
 -19   1   0   52.11    5.47
   0   2   0 1015.05   43.46
   0  -2   0 1016.55   48.70
   0  -2   0 1035.39   37.76
   0   2   0 1012.96   40.22
   0   2   0  995.95   49.77
   0  -2   0 1004.19   47.43
   0   2   0 1033.06   56.17
   0  -2   0 1014.58   52.81
   0  -2   0  998.29   42.01
  -2  -2   0  221.49    9.84
   2   2   0  229.70   11.11
  -2   2   0  241.94   12.33
   2   2   0  213.48    9.92
   2   2   0  223.16    9.27
   2  -2   0  235.45   10.28
   2  -2   0  226.47    8.37
   2  -2   0  242.44   11.33
  -2   2   0  217.63    8.95
  -2  -2   0  234.36   10.31
  -2  -2   0  223.40    9.65
   2   2   0  231.14    9.62
  -2   2   0  227.14   10.78
   2  -2   0  211.75    9.08
   2   2   0  212.66    9.40
  -2   2   0  230.08   10.02
  -4  -2   0  332.15   11.29
  -4  -2   0  325.29   12.54
  -4  -2   0  331.45   15.93
   4  -2   0  326.44   13.42
  -4   2   0  316.75   15.03
   4   2   0  313.54   16.48
   4  -2   0  324.93   14.44
   4   2   0  317.33   12.33
   4  -2   0  321.55   12.07
  -4  -2   0  328.24   26.03
  -4   2   0  312.75   14.48
  -4  -2   0  328.98   13.58
   4   2   0  315.65   14.67
   4   2   0  319.64   13.43
  -6  -2   0  335.85   14.85
   6   2   0  338.08   13.71
  -6  -2   0  341.33   13.14
   6  -2   0  352.18   15.16
  -6   2   0  358.53   16.35
  -6  -2   0  346.58   16.32
   6   2   0  320.10   16.25
  -6   2   0  355.79   15.24
   6  -2   0  362.16   15.60
   6  -2   0  350.43   17.02
  -6  -2   0  332.38   15.57
   6   2   0  332.94   16.47
   6   2   0  334.12   14.19
  -8  -2   0    0.63    2.04
   8  -2   0    7.47    2.10
   8  -2   0    1.62    1.82
   8  -2   0    3.27    1.20
  -8   2   0    6.09    2.31
  -8  -2   0    4.53    1.67
  -8  -2   0    2.28    1.34
  -8   2   0    5.64    2.33
   8  -2   0    3.94    2.62
   8   2   0    4.37    1.59
  -8  -2   0    2.64    2.46
   8   2   0    3.37    1.69
   8   2   0    4.58    1.67
  10  -2   0   16.56    2.28
 -10   2   0   10.74    2.46
 -10  -2   0   13.60    2.44
  10   2   0   15.02    3.22
  10   2   0   12.19    2.16
 -10   2   0   17.58    3.60
 -10  -2   0   12.36    2.40
 -10   2   0   17.44    1.54
  10   2   0   20.92    3.78
  10   2   0   19.37    2.77
  10  -2   0   10.63    2.19
 -10  -2   0   17.10    2.64
  10   2   0   13.75    3.27
  12  -2   0   20.67    3.59
 -12   2   0   26.15    4.11
  12   2   0   29.18    3.50
 -12  -2   0   29.90    3.70
  12  -2   0   30.51    4.12
  12   2   0   29.04    3.10
 -12   2   0   26.49    2.73
  12   2   0   29.16    3.12
  14  -2   0    8.96    3.54
 -14   2   0    7.76    2.88
 -14  -2   0    5.89    1.99
  14   2   0   11.04    3.38
 -16   2   0   74.95    6.11
  16  -2   0   81.94    5.95
 -16  -2   0   63.69    4.46
  16   2   0   71.48    6.03
  18   2   0    8.97    3.97
 -18  -2   0    3.19    2.35
  18  -2   0    1.78    2.32
 -18   2   0   -1.65    3.08
  -1   3   0   69.06    3.53
   1   3   0   62.17    4.81
   1  -3   0   70.04    3.49
  -1   3   0   61.42    4.11
   1   3   0   67.20    3.39
   1   3   0   58.34    3.52
  -1  -3   0   76.40    4.10
   1  -3   0   69.33    3.71
   1   3   0   61.44    2.99
  -1  -3   0   62.56    4.00
   1   3   0   73.39    3.38
  -1  -3   0   68.07    3.46
  -1  -3   0   69.38    3.72
  -1   3   0   66.02    3.14
  -1   3   0   63.93    3.29
   1  -3   0   71.72    4.05
  -1  -3   0   75.56    4.93
  -1  -3   0   61.58    3.59
  -3   3   0  101.71    5.04
  -3   3   0  102.45    4.36
   3  -3   0   94.94    5.45
   3  -3   0   96.18    4.19
   3  -3   0   95.99    5.33
  -3   3   0  103.86    4.15
   3   3   0   94.04    4.65
  -3   3   0   98.72    4.94
   3   3   0  100.44    5.42
  -3  -3   0   95.48    4.52
   3   3   0   95.19    4.93
  -3  -3   0   83.86    4.75
  -3  -3   0  101.11    4.42
   3  -3   0   89.42    4.14
   3   3   0  102.92    5.41
  -3  -3   0  101.68    5.90
   3   3   0   86.43    4.55
   5   3   0  433.96   19.48
   5  -3   0  473.33   20.25
  -5  -3   0  430.39   19.17
  -5  -3   0  445.01   19.50
  -5   3   0  469.09   16.71
  -5   3   0  479.70   23.46
  -5  -3   0  439.31   16.86
   5   3   0  478.52   18.22
   5  -3   0  465.38   22.06
   5   3   0  451.91   18.40
   5  -3   0  457.07   20.75
  -5  -3   0  461.64   17.33
   5  -3   0  459.20   19.55
   7  -3   0  266.05   12.73
   7  -3   0  266.31   12.12
  -7  -3   0  256.37   12.32
  -7   3   0  272.33   12.62
   7   3   0  252.78   10.74
   7   3   0  248.89   10.04
  -7  -3   0  258.85   11.56
   7  -3   0  267.70   10.94
   7   3   0  277.01   12.76
   7   3   0  246.77   10.51
  -7  -3   0  261.78    9.46
   7  -3   0  242.19   10.24
  -7   3   0  266.78   12.22
  -9  -3   0   64.48    4.57
   9   3   0   77.35    3.98
  -9  -3   0   71.54    4.23
  -9  -3   0   66.27    3.63
   9  -3   0   63.72    4.24
   9   3   0   60.50    6.15
  -9   3   0   61.98    4.73
   9  -3   0   69.67    4.05
  -9  -3   0   66.42    6.01
   9  -3   0   63.56    5.11
  -9   3   0   71.33    4.26
   9  -3   0   71.44    5.13
  11   3   0  479.76   17.38
 -11   3   0  455.74   24.00
 -11   3   0  462.16   19.03
 -11  -3   0  526.87   23.91
  11  -3   0  486.25   37.80
  11   3   0  501.58   26.03
  11   3   0  481.54   22.31
  11  -3   0  471.95   22.86
 -11  -3   0  454.81   32.83
  11  -3   0  456.83   33.90
 -13  -3   0  243.21   14.64
  13  -3   0  252.63   14.53
  13   3   0  251.22   13.32
 -13   3   0  244.95   16.72
  13   3   0  245.16   14.29
  13  -3   0  242.27   12.32
  15   3   0    0.00    3.45
 -15  -3   0   -0.04    1.89
 -15   3   0    5.86    3.18
  15  -3   0    6.35    3.68
  15  -3   0    3.06    1.84
 -17   3   0  165.50   10.20
  17   3   0  159.85   11.53
  17  -3   0  166.61   15.36
 -17  -3   0  164.86   11.85
  17  -3   0  152.12    9.84
  17   3   0  166.17   12.39
   0   4   0 4119.33  172.57
   0  -4   0 4035.56  161.95
   0  -4   0 4042.49  212.92
   0   4   0 4121.83  136.75
   0  -4   0 4097.81  184.87
   0  -4   0 4029.28  198.25
   0   4   0 4101.23  189.99
   0  -4   0 4184.46  226.10
   0  -4   0 4188.76  186.96
   0   4   0 4178.38  192.27
   2   4   0  174.46    8.79
  -2   4   0  199.25    8.79
   2  -4   0  200.46    9.44
   2   4   0  184.08    7.78
  -2   4   0  208.11    9.61
  -2   4   0  203.29   10.12
   2  -4   0  201.54   10.86
  -2   4   0  199.64    8.01
  -2  -4   0  175.78    6.77
  -2  -4   0  191.98    9.27
  -2  -4   0  181.90    8.61
   2   4   0  174.45    8.89
   2   4   0  184.52    7.55
  -2  -4   0  183.69    9.00
  -2  -4   0  168.39    8.35
   4   4   0  733.66   32.32
  -4  -4   0  727.19   32.42
  -4   4   0  728.68   35.04
   4   4   0  739.36   32.52
   4  -4   0  720.46   28.33
  -4   4   0  702.60   27.06
  -4  -4   0  723.74   25.56
   4  -4   0  694.26   29.55
   4   4   0  719.42   32.35
  -4  -4   0  753.57   30.86
  -4   4   0  744.23   38.84
   4  -4   0  694.61   31.03
   4   4   0  743.39   40.53
   4  -4   0  723.63   26.10
   4   4   0  717.90   32.57
  -4  -4   0  712.92   28.73
   6   4   0  536.20   24.53
   6  -4   0  516.76   20.31
   6   4   0  532.66   17.70
   6   4   0  522.44   30.66
   6  -4   0  532.66   18.74
  -6   4   0  540.55   26.86
   6   4   0  560.45   26.42
  -6   4   0  536.46   19.40
  -6  -4   0  545.67   29.34
   6  -4   0  509.58   20.36
  -6  -4   0  529.30   23.62
  -6   4   0  561.92   24.11
  -6  -4   0  549.61   19.04
   6   4   0  527.44   22.72
   6   4   0  503.61   20.52
  -6  -4   0  541.92   20.57
   6  -4   0  556.76   25.39
   8  -4   0  561.27   29.41
   8  -4   0  604.07   34.02
   8  -4   0  636.38   25.83
   8   4   0  610.17   28.40
   8   4   0  607.65   32.54
  -8  -4   0  598.47   38.23
   8   4   0  568.18   20.77
   8   4   0  578.78   35.07
   8  -4   0  642.48   28.96
  -8   4   0  618.68   38.95
  -8   4   0  640.41   28.58
   8   4   0  568.31   21.43
  -8  -4   0  587.33   26.95
   8   4   0  560.78   30.55
  -8  -4   0  583.65   26.07
  10  -4   0   -1.64    1.65
  10   4   0    1.43    2.09
  10  -4   0   -0.98    3.17
 -10   4   0   -1.62    2.94
 -10  -4   0    2.60    2.53
 -10   4   0    0.48    1.67
  10   4   0   -1.44    2.16
  10  -4   0   -1.59    2.16
  10   4   0   -2.77    3.54
  10   4   0    2.13    2.64
 -12   4   0  463.46   20.64
 -12   4   0  476.02   21.71
  12   4   0  493.34   18.74
  12  -4   0  487.74   24.08
  12  -4   0  479.32   21.34
  12  -4   0  481.18   22.60
 -12  -4   0  454.46   24.97
  12   4   0  475.04   28.79
  14  -4   0    8.82    2.31
  14   4   0   14.14    3.35
 -14  -4   0    4.90    2.42
 -14   4   0   11.65    3.96
  14  -4   0   13.60    4.29
  14   4   0    9.23    2.62
  14  -4   0    9.07    3.54
 -16  -4   0    3.70    1.82
  16   4   0    3.97    2.58
  16  -4   0    2.31    1.93
 -16   4   0    3.48    2.06
  16  -4   0   -0.12    4.41
  16  -4   0    3.86    3.33
  18  -4   0    1.43    2.60
  18  -4   0    5.79    3.90
  -1  -5   0   39.05    3.71
  -1   5   0   52.15    2.59
   1   5   0   52.53    4.34
  -1   5   0   44.70    2.89
   1  -5   0   48.43    3.96
   1   5   0   49.65    3.69
   1   5   0   42.71    3.62
  -1  -5   0   43.43    3.29
   1  -5   0   48.50    3.18
  -1   5   0   44.92    3.36
  -1  -5   0   53.42    4.37
  -1  -5   0   45.30    2.93
  -1   5   0   45.63    2.36
   1  -5   0   43.19    2.73
   1  -5   0   47.67    3.49
   1   5   0   48.65    2.18
  -1  -5   0   45.85    2.96
   3  -5   0  379.52   16.32
  -3   5   0  377.45   16.14
   3   5   0  370.84   15.26
  -3   5   0  401.24   16.33
   3  -5   0  402.28   19.66
  -3  -5   0  389.37   13.95
  -3   5   0  404.83   17.35
  -3   5   0  383.09   15.53
   3   5   0  386.07   19.22
   3   5   0  403.78   19.01
  -3  -5   0  375.40   17.82
   3   5   0  384.72   21.75
  -3  -5   0  366.26   17.54
   3  -5   0  373.01   16.34
  -3  -5   0  362.00   18.94
   5  -5   0  359.99   15.60
   5   5   0  410.49   20.52
   5   5   0  361.48   15.57
   5  -5   0  351.72   16.58
  -5   5   0  347.37   12.59
  -5   5   0  362.66   23.32
   5  -5   0  387.56   15.65
  -5  -5   0  378.54   17.08
  -5   5   0  380.31   17.80
  -5  -5   0  340.39   15.15
  -5  -5   0  368.81   20.07
  -5  -5   0  368.08   15.34
   5   5   0  381.26   19.12
   5   5   0  374.18   13.07
   5   5   0  358.68   17.67
   7   5   0  703.89   43.68
   7   5   0  698.00   43.93
   7   5   0  689.86   26.43
  -7  -5   0  696.65   33.16
   7  -5   0  719.27   25.23
   7  -5   0  715.31   45.91
   7   5   0  711.43   38.32
  -7  -5   0  691.69   35.30
   7  -5   0  779.05   34.41
   7  -5   0  752.79   34.78
  -7   5   0  731.12   32.75
   7   5   0  698.02   35.45
   7   5   0  703.77   34.19
  -7  -5   0  668.68   36.27
  -7  -5   0  677.27   38.38
  -7   5   0  743.02   38.90
  -7  -5   0  731.95   33.27
   9  -5   0    4.52    1.23
   9   5   0    2.90    1.08
   9  -5   0    0.01    3.37
   9   5   0    8.04    2.84
   9  -5   0    5.56    3.95
  -9   5   0    3.87    1.79
   9   5   0    9.03    2.81
  -9  -5   0    8.08    2.52
   9  -5   0    5.08    1.87
  11  -5   0  351.50   23.14
  11  -5   0  368.87   15.10
  11   5   0  309.68   20.53
  11   5   0  338.53   18.71
 -11  -5   0  352.71   17.46
 -11  -5   0  339.88   17.96
  11  -5   0  334.53   18.94
  11   5   0  328.64   16.49
 -11   5   0  349.83   17.44
 -11   5   0  334.10   13.91
  13   5   0  128.54    8.93
  13   5   0  147.09    9.57
  13  -5   0  142.08   11.58
  13  -5   0  125.74    7.46
  13  -5   0  138.90    6.84
 -13   5   0  166.43   12.00
 -13  -5   0  134.47    8.90
  15   5   0  110.32    7.18
 -15   5   0   97.29    9.82
  15  -5   0   85.01    6.57
 -15  -5   0   90.95    6.92
  15   5   0  115.34    6.94
  15  -5   0   86.72    6.62
  17   5   0  180.39   11.47
  17  -5   0  232.48   15.01
 -17   5   0  197.63   20.55
  17   5   0  213.64   21.22
   0   6   0  591.86   25.05
   0  -6   0  578.41   23.34
   0   6   0  589.00   21.97
   0   6   0  582.61   28.85
   0  -6   0  605.89   31.14
   0  -6   0  560.27   22.51
   0   6   0  620.32   25.97
   0  -6   0  594.02   25.21
   0  -6   0  586.21   28.55
  -2  -6   0   26.99    2.46
   2  -6   0   20.02    3.02
  -2   6   0   27.87    2.70
   2   6   0   23.53    2.36
   2   6   0   23.64    2.67
  -2  -6   0   25.84    4.10
  -2  -6   0   25.11    2.25
  -2   6   0   26.97    2.00
  -2  -6   0   23.91    2.19
   2  -6   0   26.77    4.97
  -2  -6   0   26.48    2.57
  -2   6   0   20.76    2.70
   2  -6   0   27.25    3.40
   2  -6   0   25.47    2.91
  -2   6   0   22.01    1.99
  -4   6   0  108.91    5.93
  -4   6   0  107.26    7.43
  -4   6   0  109.03    6.39
  -4  -6   0  114.62    6.64
   4   6   0  106.60    6.93
  -4   6   0  105.10    6.80
   4   6   0  102.78    6.26
   4  -6   0  108.59    6.92
   4  -6   0  105.08    6.05
  -4  -6   0   97.60    5.57
  -4  -6   0   98.69    5.41
   4  -6   0  116.00    6.80
   4  -6   0  105.70    8.34
  -4  -6   0  104.86    7.41
   4   6   0  106.46    7.46
   4   6   0  107.63    5.03
   6   6   0   86.49    4.84
  -6  -6   0   78.08    6.90
  -6  -6   0   96.84    5.99
  -6   6   0   98.07    5.61
   6  -6   0   93.82    6.18
   6  -6   0   89.09    5.37
   6   6   0   83.92    6.36
   6   6   0   84.29    5.77
  -6  -6   0   80.47    4.74
   6   6   0   83.46    5.43
   6  -6   0   92.22    6.04
  -6  -6   0   84.68    5.77
   6   6   0   83.76    5.79
   8   6   0  252.28   10.95
  -8  -6   0  276.75   13.41
   8   6   0  261.16   12.73
   8   6   0  260.03   13.36
  -8   6   0  274.05   14.87
  -8  -6   0  266.22   11.08
   8  -6   0  251.91   11.77
  -8  -6   0  274.49   16.70
   8  -6   0  257.20    9.81
  -8  -6   0  280.65   12.45
   8  -6   0  245.02   14.68
 -10  -6   0    2.21    2.34
  10  -6   0    1.92    1.62
  10   6   0   -0.33    2.87
  10  -6   0    2.98    3.54
  10   6   0    1.27    1.94
 -10   6   0    6.52    2.35
  10  -6   0    2.65    1.17
 -12   6   0   44.85    4.40
  12  -6   0   36.09    2.92
 -12  -6   0   37.54    3.78
  12  -6   0   42.44    5.18
  12   6   0   46.50    5.57
 -12  -6   0   37.77    3.08
  12   6   0   28.91    3.20
 -12  -6   0   39.29    3.72
 -14  -6   0   26.95    2.93
 -14  -6   0   28.47    3.92
  14  -6   0   36.18    5.21
 -14   6   0   25.79    4.46
  14   6   0   28.96    4.44
  16  -6   0   53.74    7.52
  16  -6   0   46.13    6.59
 -16   6   0   60.67    6.72
  16   6   0   45.79    4.37
  -1   7   0  172.94    8.60
   1   7   0  162.45    7.34
   1  -7   0  180.39    7.62
   1  -7   0  174.22   10.50
  -1   7   0  163.83    7.11
   1  -7   0  182.34    9.62
  -1  -7   0  178.57    7.00
   1  -7   0  176.54    8.32
  -1  -7   0  175.36    9.34
   1  -7   0  171.66   12.18
  -1  -7   0  167.50    6.78
   1   7   0  160.39    9.23
  -1  -7   0  171.28    9.64
  -1   7   0  161.16    6.04
  -1   7   0  159.24    9.57
  -3  -7   0   51.93    5.67
  -3  -7   0   52.88    3.50
  -3  -7   0   50.42    3.30
  -3   7   0   46.34    2.55
   3   7   0   48.64    3.61
   3  -7   0   42.09    4.24
  -3   7   0   57.08    3.94
  -3  -7   0   42.37    2.61
  -3   7   0   48.50    4.75
  -3   7   0   47.90    2.85
   3  -7   0   61.14    6.29
  -5   7   0  101.54    5.47
  -5  -7   0  112.13    5.22
  -5  -7   0  110.28    5.27
  -5  -7   0  103.88    8.60
   5   7   0  104.64    5.80
   5  -7   0  101.67    7.90
  -5   7   0  123.85    8.52
   5   7   0  114.76    6.90
   5  -7   0  118.16    6.47
   5  -7   0  125.84    9.09
   5  -7   0  102.08    7.69
   7  -7   0   53.39    5.20
  -7  -7   0   47.08    2.98
  -7  -7   0   47.20    5.25
   7  -7   0   48.37    4.30
   7   7   0   46.85    4.84
  -7   7   0   55.10    6.30
   7   7   0   47.20    4.71
  -7  -7   0   44.86    3.32
   7   7   0   55.00    6.53
   7  -7   0   59.29    6.74
   9  -7   0  211.03   16.88
   9   7   0  224.23   13.45
  -9  -7   0  250.49   14.28
  -9  -7   0  216.28   15.28
   9   7   0  245.99   14.11
   9   7   0  214.08   21.26
  -9  -7   0  217.21    9.62
   9  -7   0  213.21   13.22
  -9  -7   0  225.53   13.45
   9  -7   0  225.26   11.56
  11  -7   0   -0.23    3.43
  11   7   0   -1.88    3.20
 -11  -7   0    0.36    2.25
 -11   7   0   -1.69    3.09
 -11  -7   0    0.39    1.59
  11  -7   0   -0.33    1.50
  11   7   0    0.26    2.26
 -13  -7   0    0.66    2.66
 -13   7   0    4.66    2.26
  13   7   0    0.78    2.60
  13  -7   0    2.42    2.80
  13  -7   0    3.90    2.40
  15  -7   0   20.65    4.74
 -15  -7   0   29.37    4.13
  15   7   0   23.94    4.43
  15   7   0   31.19    3.22
  15  -7   0   26.84    5.09
   0  -8   0 1239.60   66.11
   0  -8   0 1195.26   61.13
   0  -8   0 1186.37   51.10
   0   8   0 1218.87   50.79
   0  -8   0 1215.87   56.12
   0   8   0 1212.47   51.87
   0   8   0 1162.29   60.34
  -2   8   0   39.04    2.37
   2   8   0   36.04    3.90
   2  -8   0   47.84    5.07
  -2  -8   0   35.65    2.90
   2  -8   0   36.49    3.64
  -2   8   0   42.80    2.37
  -2   8   0   38.77    5.27
   2   8   0   36.93    4.12
  -2   8   0   46.69    3.76
  -2  -8   0   35.02    5.17
  -2  -8   0   33.26    2.38
   2  -8   0   44.14    4.14
   2  -8   0   40.21    3.32
  -4  -8   0  214.09   10.51
   4  -8   0  196.89    9.62
   4   8   0  214.02    9.40
  -4   8   0  194.92   15.65
  -4  -8   0  197.25   16.73
  -4   8   0  216.99   11.04
   4  -8   0  190.82    8.99
   4  -8   0  196.98    8.67
  -4   8   0  206.79   20.72
  -4  -8   0  231.08    9.59
  -4  -8   0  225.65   12.46
   6   8   0  692.40   31.48
  -6  -8   0  699.04   30.13
   6   8   0  616.41   50.30
   6   8   0  673.74   25.29
  -6  -8   0  684.03   36.62
   6  -8   0  691.41   48.67
  -6  -8   0  669.37   31.64
  -6   8   0  683.12   39.74
  -6   8   0  670.59   40.88
   6  -8   0  690.31   48.98
   6  -8   0  698.59   29.57
  -8  -8   0    7.23    2.09
  -8  -8   0    6.06    1.90
  -8   8   0    8.02    1.99
   8  -8   0   -1.85    4.82
  -8   8   0    3.86    1.95
  -8  -8   0    5.99    2.68
   8  -8   0    3.90    3.54
   8   8   0    6.39    1.93
   8   8   0    5.50    1.81
  -8  -8   0    7.37    3.81
   8   8   0    5.17    2.94
  10  -8   0   25.68    5.11
  10  -8   0   30.07    5.99
  10   8   0   27.12    4.12
  10  -8   0   33.02    2.61
 -10  -8   0   28.10    3.99
  10   8   0   37.06    4.51
 -10  -8   0   27.38    2.99
 -10  -8   0   36.53    5.07
 -10  -8   0   26.85    3.42
 -12  -8   0    4.02    2.37
  12   8   0   -2.93    2.01
  12   8   0   -1.50    1.93
  12  -8   0   -2.63    2.31
 -12  -8   0   -0.55    2.05
  12  -8   0   -4.83    3.40
  14   8   0   15.22    3.77
  14  -8   0   22.90    4.55
  14   8   0   18.60    3.38
 -14  -8   0   24.13    4.63
  -1   9   0    6.80    2.59
   1  -9   0   12.57    4.68
  -1  -9   0   12.90    3.66
   1  -9   0   10.23    1.63
   1  -9   0    8.11    3.10
  -1  -9   0   11.97    1.64
   1  -9   0    8.41    2.09
   1   9   0    7.33    2.45
  -1   9   0   10.94    1.45
   1   9   0   10.09    2.00
  -1  -9   0    8.32    1.80
  -1   9   0   10.24    2.16
  -3   9   0    1.04    1.64
   3  -9   0   -4.42    3.00
  -3   9   0   -1.35    1.76
  -3  -9   0    0.48    1.43
   3  -9   0    1.43    3.82
  -3   9   0    1.24    1.03
   3  -9   0    1.36    1.81
  -3  -9   0   -4.61    3.12
  -3  -9   0    2.52    1.33
   3   9   0   -0.67    2.59
  -5   9   0   49.73    5.38
   5  -9   0   55.55    4.15
  -5  -9   0   58.42    6.55
  -5  -9   0   62.87    4.21
   5   9   0   54.25    5.08
   5  -9   0   56.21    4.67
  -5   9   0   49.38    3.84
  -7  -9   0   20.63    4.16
  -7  -9   0   17.04    2.15
  -7   9   0   20.21    2.69
   7  -9   0   21.91    5.78
  -7  -9   0   21.76    2.40
   7   9   0   14.32    3.92
   9   9   0    9.71    3.95
  -9  -9   0    4.30    3.43
  -9   9   0    6.37    2.13
   9   9   0    5.92    1.89
  -9  -9   0    7.80    2.26
   9  -9   0   10.07    3.99
  11   9   0  260.47   12.58
 -11  -9   0  232.79   14.30
 -11  -9   0  224.56   19.36
 -11   9   0  234.30   22.06
  11  -9   0  249.59   22.22
  11  -9   0  246.48   22.73
  11   9   0  241.25   12.66
   0 -10   0  130.99   12.85
   0 -10   0  127.19    8.38
   0  10   0  121.92   12.27
   2 -10   0   15.33    2.66
   2  10   0   19.93    3.13
  -2  10   0   14.47    2.89
  -2 -10   0   19.39    4.09
   2 -10   0   18.81    2.38
   2 -10   0   17.93    4.66
   4 -10   0   30.01    5.39
   4  10   0   29.28    3.71
  -4 -10   0   23.91    4.48
   4 -10   0   27.51    3.63
   4 -10   0   37.31    6.14
  -6 -10   0   32.17    5.50
   6  10   0   25.99    3.50
   6 -10   0   35.31    5.87
   6  10   0   33.06    4.60
   6 -10   0   24.51    4.24
   6 -10   0   34.61    6.30
  -6  10   0   23.50    4.10
  -8  10   0   46.18    4.61
   8  10   0   47.10    6.44
   8 -10   0   42.49    4.88
   8  10   0   52.23    4.35
   8 -10   0   53.26    4.85
  -8 -10   0   60.88    5.24
  10  10   0   86.13   11.45
  10 -10   0   80.49    8.76
  10 -10   0   82.54    9.74
  10  10   0   70.43    7.36
 -10  10   0   74.88    8.05
 -10 -10   0   78.93   11.42
  -1  11   0    1.15    2.29
   1  11   0    1.14    2.30
  -1 -11   0    3.08    4.83
  -3  11   0   47.39    6.10
   3  11   0   40.90    5.01
  -3 -11   0   47.32    6.32
   5 -11   0   40.11    6.18
  -5  11   0   38.02    4.32
   5  11   0   40.19    4.33
   5 -11   0   36.46    6.78
  -5 -11   0   33.33    5.55
  -7  11   0   -0.41    1.84
   7 -11   0    1.91    2.76
   7  11   0   -2.78    3.26
  -7 -11   0   -1.69    3.96
   7  11   0    0.43    2.42
  18   0  -1    0.24    2.33
 -16   0   1    0.50    1.54
  16   0  -1    0.98    1.86
 -14   0   1    1.46    2.68
  14   0  -1    3.67    2.72
 -12   0   1    2.28    1.12
 -12   0   1    0.28    2.41
  12   0  -1    1.67    2.32
 -10   0   1   -1.11    1.71
 -10   0   1    3.78    2.14
  10   0  -1   -1.03    2.15
  10   0  -1    1.87    2.02
 -10   0   1    1.51    2.49
  10   0  -1    4.59    2.22
   8   0  -1   -1.89    1.76
  -8   0   1   -0.25    1.42
  -8   0   1    2.97    2.42
   8   0  -1    1.40    2.01
   8   0  -1    0.90    1.93
  -8   0   1    1.33    2.42
   8   0  -1    1.85    2.23
   6   0  -1    2.35    2.00
  -6   0   1    0.94    1.86
   6   0  -1    4.28    1.71
   6   0  -1    3.25    1.93
  -6   0   1    3.68    2.42
   6   0  -1    5.34    2.14
  -6   0   1    0.07    2.57
   4   0  -1   -1.11    1.35
  -4   0   1   -0.02    1.44
   4   0  -1   -1.52    1.97
  -4   0   1   -1.47    1.70
  -4   0   1    1.13    2.12
   4   0  -1   -1.55    1.97
   2   0   1    2.68    1.10
  -4   0  -1    1.81    2.39
   4   0   1    2.73    1.34
   4   0   1    1.50    1.73
   4   0   1    3.53    2.25
  -4   0  -1    3.89    2.41
  -4   0  -1    2.06    1.96
   4   0   1    1.00    1.76
   6   0   1    0.26    1.26
  -6   0  -1    4.73    2.57
   6   0   1   -3.30    2.28
   6   0   1    0.04    1.34
  -6   0  -1    0.61    1.69
   6   0   1   -2.13    1.65
   8   0   1   -0.56    1.11
   8   0   1    3.14    1.86
   8   0   1    1.61    1.52
  -8   0  -1   -2.88    2.14
  -8   0  -1    0.77    2.12
  10   0   1    1.91    2.37
  10   0   1    3.27    2.15
 -10   0  -1    4.72    2.86
 -10   0  -1    2.31    1.84
 -10   0  -1   -0.59    1.52
  10   0   1    1.88    1.80
  10   0   1    0.71    1.85
  12   0   1   -2.74    2.77
 -12   0  -1   -2.15    2.01
  12   0   1    1.39    1.68
  12   0   1    2.98    2.92
 -12   0  -1   -0.43    1.33
  14   0   1    0.16    1.43
  14   0   1    2.64    3.53
 -14   0  -1    2.15    2.40
 -16   0  -1   -0.64    2.78
  16   0   1    6.37    3.82
  18   0   1   -2.62    2.21
 -18   0  -1    3.11    3.06
  19   1  -1    1.83    2.24
  19  -1  -1    1.97    3.58
 -19   1   1    1.17    2.97
  19  -1  -1   -0.50    1.85
 -19  -1   1    0.33    2.88
  17  -1  -1   20.10    4.82
  17   1  -1   16.16    3.90
 -17   1   1   16.77    3.30
  15   1  -1   37.32    5.14
  15  -1  -1   44.11    6.02
 -15  -1   1   43.28    4.11
 -15   1   1   44.57    4.55
  13   1  -1   23.41    3.78
  13   1  -1   24.55    3.69
  13  -1  -1   16.26    3.35
  13  -1  -1   20.06    2.59
 -13   1   1   22.36    3.21
 -11   1   1   82.98    5.29
  11  -1  -1   75.24    5.83
 -11  -1   1   89.67    6.31
 -11  -1   1   74.73    6.64
 -11   1   1   97.25    5.09
  11   1  -1  103.85    5.66
  11   1  -1   88.60    6.41
  11  -1  -1  105.13    6.74
  11  -1  -1   83.15    4.87
 -11   1   1   97.77    5.05
  11   1  -1   81.08    5.19
 -11  -1   1   86.45    5.66
  11   1  -1   96.59    4.98
   9   1  -1 1381.33   61.49
   9  -1  -1 1352.81   51.04
  -9  -1   1 1423.26   56.97
  -9   1   1 1394.11   51.96
  -9   1   1 1386.30   45.46
  -9  -1   1 1440.97   54.22
   9   1  -1 1400.40   56.52
  -9   1   1 1367.14   52.08
   9  -1  -1 1314.92   58.55
   9   1  -1 1409.73   69.26
  -9  -1   1 1487.00   66.00
   9  -1  -1 1402.16   56.02
  -9  -1   1 1347.30   53.46
   9   1  -1 1411.01   51.75
   7  -1  -1  767.72   27.30
   7  -1  -1  756.75   36.01
   7  -1  -1  780.01   32.43
   7   1  -1  764.37   34.40
  -7  -1   1  744.60   26.98
   7   1  -1  737.50   32.23
   7   1  -1  732.97   33.26
  -7   1   1  778.43   34.49
  -7  -1   1  758.67   32.02
  -7   1   1  765.45   33.79
   7   1  -1  717.35   42.55
  -7   1   1  795.77   33.46
  -7  -1   1  796.82   29.80
  -7  -1   1  756.03   31.45
   5  -1  -1 1096.26   52.99
   5  -1  -1 1075.25   48.19
  -5   1   1 1092.93   37.18
  -5  -1   1 1137.89   43.82
  -5  -1   1 1109.37   52.65
   5   1  -1 1073.61   39.57
   5   1  -1 1156.27   42.84
   5  -1  -1 1073.20   45.57
   5   1  -1 1122.20   48.75
   5   1  -1 1167.76   51.32
  -5  -1   1 1112.85   39.15
  -5  -1   1 1135.53   48.57
  -5   1   1 1094.38   43.90
  -5   1   1 1101.48   42.01
  -3  -1   1    6.69    1.74
  -3   1   1    4.60    1.41
   3   1  -1    4.67    1.50
   3  -1  -1    7.95    1.91
  -3  -1   1    5.70    0.98
  -3  -1   1    6.87    1.41
  -3  -1   1    7.16    2.22
   3   1  -1    5.44    1.56
   3  -1  -1    7.30    1.89
   3   1  -1    5.04    2.03
   3   1  -1    5.60    1.31
   3  -1  -1    4.72    1.39
  -3   1   1    8.27    2.08
  -3  -1  -1   33.86    2.76
   3  -1   1   32.21    2.94
  -3   1  -1   34.54    2.58
  -3  -1  -1   31.28    2.82
   3   1   1   34.46    2.33
   3   1   1   31.83    2.72
  -3  -1  -1   35.24    2.18
  -3   1  -1   28.96    2.68
   3   1   1   33.43    2.28
   3   1   1   33.61    2.49
   3   1   1   34.65    2.53
   3  -1   1   27.52    2.66
  -3  -1  -1   33.38    1.89
   5   1   1  239.49    9.67
  -5   1  -1  264.85   10.89
   5  -1   1  268.02    9.36
   5  -1   1  252.18   13.35
   5   1   1  246.30    9.81
  -5  -1  -1  252.30    9.75
  -5   1  -1  259.75    9.72
  -5  -1  -1  250.14   10.08
   5   1   1  249.47   12.27
  -5  -1  -1  238.67    9.96
  -5   1  -1  266.01   11.57
   5   1   1  252.34   11.46
   7   1   1  286.95   12.88
   7   1   1  311.27   12.02
   7   1   1  322.46   13.30
   7   1   1  283.34   12.80
   7  -1   1  286.99   12.07
  -7  -1  -1  303.72   10.36
   7  -1   1  300.93   14.10
  -7   1  -1  285.77   11.80
  -7   1  -1  294.23   11.88
   7  -1   1  289.15   14.24
  -7   1  -1  306.93   12.24
  -7  -1  -1  295.58   12.39
  -7  -1  -1  292.64   11.65
  -9  -1  -1   90.60    4.41
   9   1   1   97.91    4.42
  -9   1  -1  105.57    5.84
   9   1   1  105.62    5.08
   9  -1   1   85.28    4.83
  -9  -1  -1   94.00    5.99
  -9  -1  -1   92.00    5.59
   9  -1   1   96.71    5.88
   9   1   1   82.58    5.85
  -9   1  -1   94.30    5.02
   9  -1   1   91.55    5.40
  -9   1  -1   98.07    4.89
   9   1   1   83.00    4.89
 -11  -1  -1  189.15    9.01
  11   1   1  158.24   12.23
  11   1   1  193.74    9.35
  11  -1   1  171.44    8.90
  11   1   1  167.17    7.94
 -11  -1  -1  175.10    8.25
  11   1   1  176.57    8.86
 -11  -1  -1  148.18   11.24
 -11   1  -1  184.95    9.90
 -11   1  -1  174.10    7.46
  11  -1   1  176.09    8.50
 -11   1  -1  183.77    8.23
 -13   1  -1  172.16    9.75
  13   1   1  164.05   10.18
  13  -1   1  169.18   14.64
  13   1   1  182.03    8.84
 -13  -1  -1  166.96    8.50
 -13   1  -1  190.84   10.36
  13  -1   1  147.41    8.87
  13   1   1  191.43    9.85
  15   1   1    8.01    2.82
 -15   1  -1   14.27    7.77
 -15  -1  -1    6.40    2.50
 -17  -1  -1  191.67   14.11
 -17   1  -1  194.72   14.52
  17   1   1  176.50   13.07
  17  -1   1  183.73   12.65
  19  -1   1   42.57    6.01
 -19   1  -1   48.24    6.38
  19   1   1   42.09    7.06
  18  -2  -1   20.73    3.31
 -18   2   1   22.65    4.82
  18  -2  -1   29.53    5.00
 -18  -2   1   25.70    3.71
  16   2  -1  471.65   37.33
  16   2  -1  486.59   24.13
 -16  -2   1  504.31   33.35
  16  -2  -1  482.73   21.16
 -16   2   1  486.51   32.15
  14   2  -1  473.97   41.17
 -14   2   1  525.62   29.86
  14   2  -1  539.21   28.69
  14   2  -1  494.46   19.04
  14  -2  -1  554.35   28.25
 -14  -2   1  533.95   29.46
  12   2  -1   61.39    4.22
  12   2  -1   61.71    3.48
 -12   2   1   60.05    3.73
  12  -2  -1   57.43    5.44
 -12  -2   1   70.27    4.79
  12  -2  -1   72.57    5.49
  12   2  -1   62.02    4.00
 -12   2   1   66.19    5.76
  12   2  -1   49.63    4.60
 -10   2   1  235.61   14.55
 -10  -2   1  228.93   11.23
  10   2  -1  234.13   11.41
  10   2  -1  249.28    9.09
 -10   2   1  257.13    9.96
 -10  -2   1  258.53   10.15
  10  -2  -1  249.76   12.01
 -10   2   1  253.36   11.23
  10   2  -1  246.17   14.65
  10   2  -1  240.64    9.75
  10  -2  -1  236.49   12.25
 -10  -2   1  251.05   11.04
  10  -2  -1  212.95   12.70
 -10  -2   1  231.84   14.35
  10   2  -1  244.52   11.79
   8  -2  -1  408.34   23.21
   8  -2  -1  385.23   17.86
   8   2  -1  375.05   17.72
  -8  -2   1  411.50   15.83
   8   2  -1  376.05   15.66
   8   2  -1  389.50   18.19
   8  -2  -1  390.86   17.77
  -8  -2   1  392.78   15.84
  -8   2   1  405.30   13.26
  -8  -2   1  397.56   14.30
  -8   2   1  395.29   15.60
   8   2  -1  404.26   14.15
  -8   2   1  393.68   16.00
  -8  -2   1  403.63   20.73
   6  -2  -1   25.84    3.84
   6   2  -1   18.35    2.72
  -6  -2   1   18.26    2.09
   6  -2  -1   22.70    1.82
  -6  -2   1   21.42    2.88
   6   2  -1   21.85    2.68
   6   2  -1   17.03    2.76
  -6  -2   1   22.57    2.92
   6  -2  -1   20.76    1.89
   6  -2  -1   19.63    3.00
  -6   2   1   20.02    2.14
   6   2  -1   24.36    2.72
  -4  -2   1   34.36    2.27
   4  -2  -1   28.28    3.09
  -4  -2   1   35.07    3.36
   4   2  -1   32.75    2.68
   4  -2  -1   30.21    2.85
  -4  -2   1   30.29    3.25
  -4   2   1   30.22    2.55
  -4   2   1   32.61    3.44
   4   2  -1   28.26    2.40
   4  -2  -1   31.95    2.33
   4   2  -1   32.40    2.83
  -4  -2   1   32.82    2.38
   4  -2  -1   30.46    3.15
   4   2  -1   29.66    2.56
   2  -2  -1  293.49   13.16
  -2  -2   1  282.48   12.25
   2  -2  -1  280.85   12.15
  -2  -2   1  287.87   13.46
   2   2  -1  306.10   12.55
   2  -2  -1  285.77   13.45
   2   2  -1  274.28   11.36
   2   2  -1  300.12   14.85
   2  -2  -1  283.81   11.91
  -2  -2   1  294.61   11.13
   2   2  -1  299.80   11.36
  -2   2   1  272.77   12.02
  -2   2   1  302.61   10.47
  -2   2   1  311.75   13.40
  -2  -2   1  297.72   13.51
  -2   2   1  284.68   13.12
  -2  -2   1  272.73   12.35
   0  -2   1 2615.53  112.73
   0   2   1 2653.74  118.83
   0  -2  -1 2577.63  106.56
   0  -2  -1 2704.36  133.99
   0  -2  -1 2468.34  101.91
   0   2  -1 2579.30  106.33
   0   2   1 2628.26  114.43
   0   2   1 2653.26  111.51
   0  -2   1 2696.90  115.67
   0  -2   1 2738.35  126.44
   0   2   1 2630.58  163.57
   0   2  -1 2597.35  137.07
   0  -2   1 2590.50  117.84
   0  -2  -1 2549.61  130.18
   0   2   1 2577.89  107.81
   0   2  -1 2619.08  111.81
   2   2   1  631.55   31.49
  -2  -2  -1  623.05   24.21
  -2  -2  -1  634.00   26.64
  -2  -2  -1  633.46   25.96
  -2   2  -1  635.43   31.97
  -2   2  -1  643.56   26.61
  -2  -2  -1  628.92   25.34
   2   2   1  621.48   24.27
   2  -2   1  636.08   29.38
   2   2   1  646.16   27.63
   2  -2   1  670.60   26.82
  -2   2  -1  658.87   27.82
   2  -2   1  630.46   32.67
   2  -2   1  652.75   19.47
  -4  -2  -1    2.88    2.10
  -4   2  -1   -0.20    1.48
  -4   2  -1    1.28    1.46
   4   2   1   -0.23    7.86
   4  -2   1    2.19    1.96
   4  -2   1   -0.17    1.66
   4   2   1    3.13    1.76
  -4  -2  -1   -2.21    2.79
  -4  -2  -1    2.96    3.38
  -4  -2  -1   -0.81    1.22
  -4  -2  -1    4.44    2.27
   4   2   1    0.27    1.12
   4  -2   1    1.48    2.58
   4   2   1    1.41   22.42
   6  -2   1 2932.65  140.44
  -6  -2  -1 3065.76  149.51
  -6   2  -1 2981.11  120.18
   6   2   1 3130.88  166.20
   6   2   1 3070.05  117.45
   6   2   1 2884.02  116.70
  -6  -2  -1 2887.29  130.42
  -6   2  -1 2951.05  105.59
  -6  -2  -1 3045.06  122.17
   6  -2   1 3027.12  139.00
   6   2   1 3097.90  141.91
  -6  -2  -1 3000.63  125.98
  -6   2  -1 2931.63  124.89
   6  -2   1 2923.72  141.74
   6   2   1 2985.02  120.10
   8   2   1  158.20    7.60
   8   2   1  177.92    7.71
  -8   2  -1  197.55    8.36
   8   2   1  183.08    8.55
   8   2   1  204.50    8.86
  -8   2  -1  179.32    8.40
   8  -2   1  187.37    9.12
  -8   2  -1  186.00    7.77
   8   2   1  184.90    9.72
   8  -2   1  196.35    7.54
  -8  -2  -1  181.04    7.79
  -8  -2  -1  182.54    7.77
   8  -2   1  186.02    7.88
  -8  -2  -1  179.18    8.63
   8  -2   1  196.04   12.50
 -10   2  -1  326.41   15.67
 -10  -2  -1  317.21   15.75
 -10  -2  -1  353.69   15.40
  10   2   1  301.60   19.81
 -10  -2  -1  328.65   19.37
  10   2   1  324.57   14.94
 -10   2  -1  306.05   12.71
  10   2   1  299.39   17.51
  10  -2   1  300.62   13.46
  10   2   1  316.62   16.31
  10   2   1  324.57   12.45
 -10   2  -1  312.31   12.98
  10  -2   1  327.58   18.73
  10  -2   1  295.14   14.19
  12  -2   1  662.19   29.87
  12   2   1  588.96   23.39
 -12  -2  -1  650.62   25.91
  12   2   1  607.49   34.33
  12   2   1  592.22   46.75
  12   2   1  611.42   22.87
 -12   2  -1  694.29   25.62
 -12   2  -1  595.52   40.29
  12  -2   1  585.61   37.81
  14  -2   1    0.53    2.25
  14   2   1    4.79    1.89
 -14   2  -1   -2.25    3.01
  14   2   1    3.51    3.30
 -14  -2  -1    2.64    1.96
  14  -2   1    2.77    3.25
  16  -2   1    7.85    3.15
  16  -2   1   11.50    3.46
 -16   2  -1   10.60    2.78
 -16  -2  -1   10.87    2.40
  16   2   1    9.83    3.36
  16   2   1   13.42    3.25
  18   2   1   62.67    6.95
  18   2   1   53.24    5.66
 -18   2  -1   70.67    7.14
  18  -2   1   61.33    6.29
 -18  -2  -1   50.93    5.49
  18  -2   1   56.46    7.69
  19  -3  -1   66.65   10.39
 -19  -3   1   66.85    6.17
  19   3  -1   67.02    7.39
  19   3  -1   80.65    5.73
  19  -3  -1   59.88    8.17
  17  -3  -1   16.35    2.30
  17  -3  -1   16.23    4.30
 -17   3   1   19.79    3.28
  17   3  -1   25.70    3.91
  17   3  -1   21.48    3.07
 -15   3   1    7.70    2.95
  15   3  -1    5.60    3.57
 -15  -3   1    5.85    2.97
  15  -3  -1    4.73    2.50
  15   3  -1    8.19    3.23
  15  -3  -1    6.78    3.42
 -13   3   1  128.10    8.18
  13  -3  -1  128.71    7.72
 -13  -3   1  124.18    7.66
  13  -3  -1  117.58    6.04
  13   3  -1  138.36    7.96
  13   3  -1  136.87    8.30
  11  -3  -1  311.14   15.56
  11   3  -1  320.01   13.19
  11  -3  -1  327.44   13.96
  11   3  -1  332.22   14.30
  11   3  -1  313.36   15.91
 -11  -3   1  339.40   13.18
 -11   3   1  344.94   14.90
 -11   3   1  354.64   24.84
 -11  -3   1  320.32   21.11
 -11  -3   1  330.44   15.21
  11  -3  -1  330.33   13.16
   9   3  -1  561.96   19.98
  -9   3   1  555.26   21.96
  -9  -3   1  535.98   21.72
  -9   3   1  517.42   29.57
   9   3  -1  507.52   23.03
  -9  -3   1  536.31   29.24
  -9   3   1  547.67   22.37
  -9  -3   1  527.85   23.77
   9  -3  -1  544.95   26.83
   9   3  -1  562.04   25.03
   9  -3  -1  556.88   28.94
   9  -3  -1  532.91   24.04
  -9  -3   1  528.67   29.59
   9   3  -1  552.99   28.45
   9  -3  -1  550.95   26.13
   7   3  -1  396.75   15.50
   7   3  -1  402.30   17.37
  -7  -3   1  386.18   17.72
  -7   3   1  408.20   21.89
   7  -3  -1  411.53   15.06
   7   3  -1  402.55   16.88
   7   3  -1  394.92   17.47
  -7  -3   1  391.94   20.61
   7  -3  -1  423.13   18.51
  -7   3   1  389.32   21.00
   7  -3  -1  416.53   20.84
   7  -3  -1  421.81   16.62
   7  -3  -1  383.59   15.50
  -7  -3   1  416.08   13.52
   5   3  -1  226.87    8.67
   5   3  -1  238.51   11.58
   5   3  -1  229.97   10.47
  -5  -3   1  238.31   11.91
   5  -3  -1  246.88   10.59
  -5   3   1  248.25   10.30
   5  -3  -1  253.26   12.77
   5  -3  -1  250.87    8.70
   5   3  -1  242.57   10.63
  -5  -3   1  228.37    9.81
  -5   3   1  273.38    9.08
   5  -3  -1  262.09   11.22
  -5  -3   1  252.66   12.79
   5   3  -1  223.21    9.28
  -3  -3   1   51.84    2.75
   3   3  -1   61.87    4.13
   3  -3  -1   60.08    2.69
   3   3  -1   58.53    3.67
  -3   3   1   60.81    3.15
   3   3  -1   57.40    3.23
   3  -3  -1   52.83    3.64
  -3  -3   1   51.77    4.04
  -3   3   1   56.14    4.18
  -3  -3   1   54.93    3.97
  -3   3   1   54.70    3.57
   3   3  -1   58.95    3.86
   3  -3  -1   53.91    2.81
   3  -3  -1   48.92    4.64
  -1  -3   1   78.92    4.85
  -1  -3   1   81.20    4.01
   1   3  -1   80.63    3.73
   1  -3  -1   75.07    3.89
  -1  -3   1   84.10    4.56
  -1  -3   1   89.33    3.57
  -1  -3   1   78.14    4.56
  -1   3   1   82.36    3.56
   1  -3  -1   72.31    4.19
   1   3  -1   82.16    5.50
   1  -3  -1   73.85    5.23
  -1   3   1   76.34    4.55
  -1  -3   1   79.47    4.52
   1   3  -1   70.97    4.89
  -1   3   1   77.31    5.25
   1   3  -1   73.95    4.22
   1  -3  -1   68.91    5.92
  -1   3   1   79.94    4.42
  -1   3   1   78.33    4.12
   1   3   1  210.79    9.87
  -1   3  -1  208.10    9.53
  -1  -3  -1  214.05    7.11
  -1  -3  -1  218.97   10.33
   1   3   1  204.71    8.47
   1   3   1  214.27   10.56
  -1  -3  -1  220.75   10.93
  -1  -3  -1  210.60    9.85
   1  -3   1  223.20    8.78
   1   3   1  211.93    9.86
  -1   3  -1  227.89   10.86
   1  -3   1  212.58   11.98
  -1  -3  -1  204.40    9.60
   1   3   1  213.92    9.09
   1  -3   1  213.59    7.99
  -1   3  -1  215.86    9.83
  -1  -3  -1  211.90   10.57
   1   3   1  209.64    8.82
  -3  -3  -1 1458.24   64.36
  -3  -3  -1 1445.51   52.40
   3   3   1 1479.04   75.05
   3   3   1 1470.04   61.50
  -3   3  -1 1553.18   68.83
   3  -3   1 1463.27   66.08
   3  -3   1 1477.68   48.15
  -3  -3  -1 1489.70   60.90
  -3   3  -1 1471.07   73.65
  -3  -3  -1 1483.56   66.77
   3  -3   1 1460.23   73.16
   3  -3   1 1465.83   55.69
   3   3   1 1468.92   60.54
   3   3   1 1458.61   73.80
  -3   3  -1 1459.19   76.58
   5   3   1  189.50    7.68
   5  -3   1  178.01    8.70
  -5   3  -1  175.94    8.54
  -5   3  -1  177.60    8.73
   5  -3   1  182.01    7.53
  -5  -3  -1  192.40    9.60
  -5  -3  -1  193.28    9.45
   5   3   1  188.70    9.85
  -5   3  -1  179.42    7.50
   5   3   1  195.03    8.88
   5   3   1  192.68    7.64
   5  -3   1  167.74    6.84
   5  -3   1  174.66    8.15
  -5  -3  -1  199.11    8.55
  -5  -3  -1  196.01    9.08
   7  -3   1   28.29    3.17
   7   3   1   25.63    2.65
   7   3   1   26.86    2.98
  -7  -3  -1   31.75    2.56
  -7  -3  -1   26.57    3.24
   7   3   1   20.69    3.62
   7   3   1   26.29    2.50
  -7   3  -1   27.84    2.84
  -7  -3  -1   25.69    2.96
  -7  -3  -1   28.93    2.27
  -7   3  -1   21.87    3.78
   7  -3   1   26.37    2.44
  -9   3  -1  366.65   12.59
   9   3   1  321.36   20.70
  -9  -3  -1  355.21   14.00
   9   3   1  354.62   14.24
  -9   3  -1  365.05   15.39
   9  -3   1  342.92   13.87
  -9  -3  -1  371.71   14.33
   9  -3   1  356.39   13.18
   9  -3   1  371.00   14.56
   9   3   1  336.78   21.54
  -9   3  -1  360.66   14.08
  -9  -3  -1  343.48   17.03
   9   3   1  352.14   16.95
 -11   3  -1   76.52    6.30
  11   3   1   74.62    3.90
  11   3   1   72.74    5.73
  11  -3   1   81.13    4.99
  11  -3   1   71.09    5.62
  11   3   1   72.12    5.53
  11  -3   1   65.91    5.00
 -11  -3  -1   70.88    4.59
  13   3   1   60.00    4.12
 -13  -3  -1   48.27    4.54
  13   3   1   61.45    4.93
  13  -3   1   43.58    6.85
  13  -3   1   55.59    3.73
 -13   3  -1   62.29    5.83
 -13   3  -1   57.36    4.84
 -15  -3  -1    6.77    1.83
  15   3   1    4.88    2.64
  15  -3   1    7.14    2.44
  17  -3   1  104.06   10.88
 -17  -3  -1   92.53   11.74
  17   3   1  120.08    9.35
  17  -3   1   99.25   12.81
  17   3   1  101.31   10.01
 -17   3  -1  112.43   10.77
  18  -4  -1   20.11    5.77
  18  -4  -1    6.96    3.78
 -18   4   1   13.58    3.75
  18   4  -1   12.07    2.96
 -16   4   1    7.08    3.37
  16  -4  -1    4.60    1.96
  16   4  -1    0.38    2.13
  16  -4  -1    8.99    3.47
  16  -4  -1    3.21    3.06
  16   4  -1    1.77    3.14
  14   4  -1   -1.99    2.80
  14  -4  -1   -1.00    2.18
  14  -4  -1    0.36    3.17
 -14  -4   1    0.67    1.82
 -14   4   1    2.59    1.83
  14   4  -1   -1.16    3.66
  14  -4  -1    3.07    3.47
  12   4  -1  164.37   10.01
 -12  -4   1  175.15   11.32
 -12   4   1  163.58    8.33
  12  -4  -1  138.17    9.78
 -12   4   1  158.23   11.72
  12  -4  -1  174.33    8.48
 -12  -4   1  161.14    9.35
  12  -4  -1  152.77    8.95
  12   4  -1  150.72    7.78
 -10   4   1   68.29    4.75
  10  -4  -1   58.17    4.61
  10  -4  -1   64.25    5.04
  10  -4  -1   61.45    4.96
 -10  -4   1   60.69    5.60
  10  -4  -1   60.06    5.18
  10  -4  -1   66.95    4.35
  10   4  -1   68.16    4.26
  10   4  -1   61.84    6.06
  10   4  -1   70.05    2.87
  10   4  -1   63.04    4.80
  10   4  -1   68.65    5.37
 -10   4   1   61.68    5.18
 -10  -4   1   67.09    4.56
  10   4  -1   66.20    5.41
   8   4  -1   11.56    1.12
   8  -4  -1   11.27    3.23
   8   4  -1   12.96    2.59
  -8   4   1   17.71    2.97
   8  -4  -1   14.82    1.84
  -8  -4   1   13.46    2.22
   8  -4  -1   17.58    2.69
   8   4  -1   14.44    2.24
  -8  -4   1    9.99    2.18
   8  -4  -1   16.27    2.07
   8   4  -1   12.91    2.22
   8   4  -1   10.94    2.37
   8  -4  -1   14.01    2.34
  -8   4   1   17.52    2.70
  -8  -4   1   13.79    3.01
   8   4  -1   12.43    3.77
   6   4  -1  137.46    6.47
   6  -4  -1  129.79    5.19
   6  -4  -1  119.41    7.64
  -6  -4   1  124.55    6.39
   6   4  -1  128.76    6.74
   6  -4  -1  123.82    6.11
  -6  -4   1  133.60    6.28
   6   4  -1  119.63    6.09
   6   4  -1  143.69    7.56
   6   4  -1  128.90    6.24
  -6   4   1  105.23    6.67
  -6  -4   1  131.98    6.69
   6  -4  -1  140.37    5.52
  -6   4   1  122.85    6.84
  -4   4   1    1.98    1.56
  -4   4   1    2.97    2.61
   4   4  -1    1.85    1.59
   4  -4  -1    3.64    1.98
  -4   4   1    4.39    2.42
  -4   4   1    5.74    2.78
   4  -4  -1    4.20    1.57
  -4  -4   1    3.84    2.34
   4   4  -1    4.53    2.10
   4   4  -1    4.88    1.43
   4   4  -1   -0.66    1.93
   4  -4  -1    2.00    2.66
  -4  -4   1    1.16    1.49
   4  -4  -1    2.73    1.09
  -2  -4   1  194.93    8.90
  -2  -4   1  191.67    8.42
  -2   4   1  184.83    8.41
   2  -4  -1  167.41    8.26
  -2  -4   1  175.58    9.29
   2   4  -1  189.21    9.53
   2  -4  -1  177.54   10.55
  -2  -4   1  182.38    7.31
   2   4  -1  177.84    9.22
  -2   4   1  198.44    9.04
  -2  -4   1  189.73    6.60
  -2   4   1  177.50    8.06
  -2   4   1  184.85    9.77
   2   4  -1  187.45    7.97
   2  -4  -1  183.84   12.60
   2   4  -1  202.79    9.96
  -2   4   1  188.14    8.40
   2  -4  -1  185.20    9.57
  -2  -4   1  197.47    7.51
   0   4  -1   42.94    2.97
   0  -4   1   42.56    3.00
   0   4  -1   43.36    2.54
   0  -4  -1   50.40    3.46
   0  -4  -1   50.25    2.83
   0  -4   1   43.53    3.35
   0  -4  -1   46.87    2.46
   0  -4  -1   50.37    3.91
   0   4   1   48.03    2.41
   0   4   1   50.02    3.64
   0  -4   1   43.49    4.71
   0  -4   1   46.02    3.28
   0  -4   1   47.19    3.52
   0   4   1   42.39    3.83
   0   4   1   41.53    3.84
   0   4  -1   48.03    1.95
   0   4  -1   48.74    3.88
   2   4   1   44.96    3.61
  -2   4  -1   43.47    2.94
  -2   4  -1   46.81    3.01
   2   4   1   48.86    2.77
  -2   4  -1   39.43    1.84
  -2  -4  -1   44.02    3.20
   2  -4   1   45.56    4.96
   2   4   1   43.58    3.15
   2  -4   1   49.84    3.11
   2   4   1   44.52    4.04
   2  -4   1   35.53    3.05
  -2  -4  -1   44.65    3.83
  -2   4  -1   42.68    3.47
  -2  -4  -1   45.82    2.69
   2   4   1   40.68    2.57
  -2  -4  -1   49.72    4.24
   4   4   1   37.88    2.61
  -4  -4  -1   38.98    2.39
   4  -4   1   36.07    2.88
   4   4   1   38.97    2.72
  -4   4  -1   42.57    3.46
   4   4   1   34.10    2.55
  -4  -4  -1   30.83    3.18
   4   4   1   33.39    3.10
  -4   4  -1   34.91    2.43
   4   4   1   33.36    3.77
   4  -4   1   33.14    2.92
  -4  -4  -1   37.14    2.73
  -4   4  -1   35.00    3.96
  -6  -4  -1  314.33   10.34
   6  -4   1  321.02   13.88
  -6  -4  -1  322.26   15.66
  -6   4  -1  331.58   14.75
   6  -4   1  306.45   13.17
  -6  -4  -1  299.87   14.27
   6   4   1  308.73   15.59
   6  -4   1  302.94   10.48
  -6   4  -1  293.91   17.14
  -6  -4  -1  298.03   12.36
  -6  -4  -1  296.11   15.59
   6   4   1  287.42   10.78
  -6   4  -1  308.67   15.85
   6   4   1  268.08   12.69
   6  -4   1  318.45   13.88
   6   4   1  298.55   13.24
  -8  -4  -1    4.14    8.54
  -8   4  -1   -0.29    1.59
   8   4   1    2.15    1.74
   8  -4   1    1.00    2.11
   8   4   1    0.80    1.64
   8  -4   1    4.01    2.22
   8  -4   1    4.03    3.50
  -8  -4  -1    4.33    2.02
  -8  -4  -1    6.58   10.21
   8   4   1    4.42    1.75
  -8   4  -1    3.73    2.11
   8   4   1   -2.28    4.10
   8  -4   1    1.86    2.72
 -10   4  -1    4.89    2.05
  10   4   1    5.05    2.68
  10  -4   1    5.24    1.84
 -10  -4  -1    3.49    1.47
  10   4   1    6.94    1.88
  10  -4   1    0.84    2.82
  10  -4   1    3.23    3.64
 -10   4  -1    7.15    2.54
  10   4   1    1.16    3.20
  12   4   1   47.12    4.31
  12  -4   1   49.74    4.25
  12   4   1   51.72    5.40
  12  -4   1   53.28    5.11
 -12   4  -1   51.98    4.63
 -12  -4  -1   45.63    3.56
  12  -4   1   56.59    6.34
 -12   4  -1   38.36    3.99
  14  -4   1    6.41    2.15
 -14  -4  -1    6.01    1.76
 -14   4  -1    3.35    2.08
  14   4   1    2.58    3.85
  14  -4   1    8.66    3.36
  14   4   1    2.51    2.64
  16  -4   1   20.52    3.31
  16  -4   1   17.92    4.24
  16   4   1   32.74    4.81
  16   4   1   26.36    3.24
 -16  -4  -1   25.18    4.00
  18  -4   1   20.54    4.01
 -18   4  -1   16.72    4.39
  18  -4   1   15.19    5.48
  18   4   1   20.08    3.64
  18   4   1   13.26    3.74
  17   5  -1   19.97    4.65
  17  -5  -1   34.31    6.69
  17  -5  -1   33.59    5.18
 -17   5   1   27.73    4.07
  15  -5  -1   11.95    2.57
  15  -5  -1    7.86    1.67
  15  -5  -1    4.24    4.19
  15   5  -1   15.61    4.34
 -15   5   1    5.62    2.91
 -15  -5   1   10.53    2.26
 -13  -5   1   10.84    2.30
 -13   5   1    9.20    3.71
  13   5  -1    3.12    4.05
  13   5  -1   15.92    3.71
 -13  -5   1    7.25    3.22
  13  -5  -1    8.73    3.22
  13  -5  -1   13.83    2.37
  11   5  -1   88.93    6.61
  11  -5  -1   80.31    6.70
 -11  -5   1   86.73    6.26
  11   5  -1   83.60    6.64
 -11   5   1   92.09    7.57
  11  -5  -1   86.17    4.65
 -11  -5   1   91.57    7.87
  11  -5  -1   89.27    7.27
   9  -5  -1   32.40    4.54
   9  -5  -1   35.53    3.08
   9   5  -1   29.82    3.45
   9  -5  -1   38.26    3.20
   9  -5  -1   32.41    3.28
   9   5  -1   35.20    3.32
   9  -5  -1   35.49    2.84
  -9   5   1   37.07    3.73
  -9  -5   1   36.48    4.01
   9   5  -1   42.15    3.86
   9   5  -1   39.24    4.11
   7   5  -1    4.61    2.07
   7   5  -1    6.58    2.77
   7   5  -1    4.83    1.80
   7  -5  -1    1.21    2.04
   7  -5  -1    6.56    1.71
  -7   5   1    4.06    2.31
  -7  -5   1    2.06    2.86
   7   5  -1    2.42    1.82
   7   5  -1    6.83    2.71
  -7  -5   1    2.77    1.81
  -7  -5   1    1.60    2.50
  -7   5   1    3.46    1.67
   7  -5  -1    5.55    3.93
   5  -5  -1  103.45    4.89
  -5  -5   1   97.05    5.33
   5   5  -1   99.80    6.38
   5  -5  -1  109.70    5.82
  -5   5   1  123.13    4.97
   5   5  -1  101.61    5.56
  -5  -5   1  113.10    6.14
   5  -5  -1  108.11    7.60
   5   5  -1  100.17    4.76
   5  -5  -1  108.48    6.12
  -5   5   1  100.98    6.73
   5   5  -1  106.27    7.19
  -5   5   1  111.95    5.95
  -5  -5   1  107.27    4.61
   5   5  -1   98.40    5.34
  -5  -5   1  106.81    6.11
  -3   5   1  480.69   19.78
  -3  -5   1  507.10   21.52
  -3  -5   1  494.13   18.41
  -3   5   1  527.67   23.08
   3   5  -1  509.22   20.21
  -3   5   1  496.82   20.21
   3  -5  -1  480.54   22.66
  -3   5   1  508.54   27.69
   3  -5  -1  494.21   17.42
  -3  -5   1  486.18   18.66
   3  -5  -1  502.07   26.07
   3   5  -1  526.82   23.60
   3   5  -1  502.23   26.19
   3  -5  -1  502.72   25.28
   3   5  -1  463.73   27.02
  -3  -5   1  498.88   19.58
  -1  -5   1    4.72    1.69
   1  -5  -1    2.06    2.14
  -1  -5   1    4.45    1.95
   1  -5  -1    0.18    2.28
  -1   5   1    3.87    1.91
   1   5  -1    0.43    1.89
  -1  -5   1    2.30    1.63
   1  -5  -1    1.36    1.60
   1  -5  -1    1.10    1.34
  -1   5   1    3.94    1.56
  -1  -5   1    2.76    2.40
   1   5  -1    0.49    2.55
  -1   5   1    2.46    0.98
   1   5  -1    4.77    1.82
  -1  -5   1    3.45    1.90
  -1   5   1    0.64    1.47
  -1  -5  -1  213.34    8.60
   1  -5   1  220.53    9.25
   1   5   1  208.87    8.28
   1  -5   1  211.04   12.46
  -1  -5  -1  218.74    8.96
  -1   5  -1  218.07    9.39
  -1   5  -1  205.94    7.55
   1   5   1  220.34   10.53
   1  -5   1  205.42    8.31
   1  -5   1  212.03    9.35
   1   5   1  221.53    9.60
   1   5   1  218.36    9.20
  -1  -5  -1  211.27    8.60
  -1  -5  -1  219.93    9.70
  -1   5  -1  219.08   12.97
  -1   5  -1  223.70    8.88
   1  -5   1  210.03    8.84
  -1  -5  -1  233.32    9.60
  -3  -5  -1  251.83   14.08
  -3  -5  -1  239.04    9.49
  -3  -5  -1  240.61   10.82
   3  -5   1  264.28   12.45
  -3   5  -1  269.52   13.49
   3  -5   1  264.96   11.65
   3   5   1  270.46   13.20
   3   5   1  231.78   13.05
  -3   5  -1  253.57   10.50
   3  -5   1  248.07   11.90
  -3   5  -1  258.40   14.90
   3   5   1  251.01   11.24
   3   5   1  258.17   12.27
  -3   5  -1  271.96   12.19
  -3  -5  -1  261.01   12.26
  -5   5  -1    4.36    1.34
   5   5   1    3.80    1.89
  -5   5  -1    6.66    2.64
   5   5   1    2.06    1.49
   5   5   1    3.19    2.34
   5   5   1    8.07    3.18
  -5  -5  -1    1.57    1.80
   5   5   1    5.42    1.78
   5  -5   1    1.80    1.52
  -5  -5  -1    3.35    3.07
   5  -5   1    3.32    2.26
   5   5   1    3.30    1.79
  -5  -5  -1    4.60    1.88
   5  -5   1    3.02    1.74
   7   5   1  167.38    9.49
   7   5   1  162.91   14.06
  -7  -5  -1  170.77   10.71
   7  -5   1  169.88    5.96
   7   5   1  165.74    9.30
   7  -5   1  164.81    7.43
  -7   5  -1  181.43    9.74
   7   5   1  155.30    6.81
  -7   5  -1  166.52    8.41
   7  -5   1  154.62    8.78
  -7  -5  -1  181.61    9.45
  -7  -5  -1  165.39   10.17
  -7  -5  -1  167.66    7.32
  -7  -5  -1  167.45    7.72
   7   5   1  177.72    9.78
  -7   5  -1  166.94    9.05
   9  -5   1  239.61   10.34
   9   5   1  227.68    9.45
   9   5   1  231.00   10.00
  -9  -5  -1  248.63   12.09
  -9  -5  -1  263.88   10.89
   9  -5   1  265.81   11.39
   9  -5   1  231.95   12.09
   9   5   1  257.96   18.82
  -9  -5  -1  258.80   15.65
   9   5   1  253.92   15.10
  -9   5  -1  256.19   11.48
  11   5   1  220.16    9.20
  11   5   1  227.51   11.96
  11  -5   1  239.01   15.48
 -11   5  -1  214.46    9.66
  11  -5   1  212.70   14.68
  11   5   1  230.76   17.19
 -11  -5  -1  238.62   13.11
  11  -5   1  241.39   12.27
 -11  -5  -1  228.63   12.54
 -11   5  -1  228.69   15.36
  13  -5   1   45.55    5.36
  13   5   1   48.73    4.98
  13  -5   1   45.68    4.55
 -13   5  -1   45.72    3.90
  13   5   1   49.26    5.55
  15  -5   1   10.46    3.54
  15   5   1    6.61    3.10
  15   5   1   14.28    4.00
  15  -5   1    9.72    1.86
  17   5   1   49.70    6.26
 -17   5  -1   43.17    5.57
  17  -5   1   36.85    5.40
  17   5   1   33.64    5.74
 -17  -5  -1   46.12    6.87
 -16  -6   1  237.47   18.03
  16  -6  -1  298.10   37.40
  16  -6  -1  265.76   19.77
  16   6  -1  251.04   22.78
  16   6  -1  212.66   26.93
 -16   6   1  235.12   21.60
  14  -6  -1  138.06   19.16
  14  -6  -1  126.25   10.04
 -14  -6   1  144.02   12.76
  14   6  -1  147.74    7.61
 -14   6   1  125.24   11.10
  14   6  -1  148.34    9.40
 -14  -6   1  136.36   12.57
  14  -6  -1  147.63   13.87
  12  -6  -1  177.64   11.33
  12  -6  -1  152.68   10.40
 -12  -6   1  145.27   12.24
 -12   6   1  172.33   11.09
  12  -6  -1  159.43    9.38
  12   6  -1  167.47   11.02
  12  -6  -1  158.04   15.63
  12   6  -1  161.85   10.78
 -12  -6   1  154.26   10.61
 -12  -6   1  177.65   10.70
  10   6  -1    2.80    3.08
 -10  -6   1    4.56    2.51
 -10   6   1    3.96    2.71
  10  -6  -1    6.03    2.81
  10  -6  -1    4.41    1.37
  10  -6  -1    4.60    1.43
 -10  -6   1    9.50    2.84
  10  -6  -1    7.95    3.39
 -10  -6   1    5.57    2.67
   8   6  -1  696.33   28.54
   8  -6  -1  645.68   47.43
  -8  -6   1  705.36   31.04
   8  -6  -1  652.40   28.37
  -8  -6   1  640.45   36.34
   8   6  -1  656.45   38.35
   8  -6  -1  691.15   28.19
  -8  -6   1  668.86   31.25
   8   6  -1  693.40   32.60
  -8  -6   1  682.70   26.59
  -8   6   1  671.31   32.39
   8  -6  -1  661.84   26.20
   6  -6  -1  147.97   11.78
  -6  -6   1  182.03    7.93
  -6   6   1  166.59    7.54
   6   6  -1  178.33   11.72
   6  -6  -1  161.41    6.54
  -6  -6   1  173.44   12.54
   6   6  -1  150.42   10.95
   6  -6  -1  168.10    7.47
  -6  -6   1  172.89    8.11
  -6  -6   1  152.14    7.88
   6   6  -1  161.15    6.38
   6   6  -1  188.13   12.01
  -6   6   1  165.52    7.67
   6  -6  -1  177.46   11.17
   6   6  -1  158.62    9.73
   4   6  -1  242.53   12.30
   4  -6  -1  262.21   12.82
  -4  -6   1  238.70   10.23
  -4   6   1  251.82   12.10
   4   6  -1  259.32   16.21
   4  -6  -1  270.31   10.52
   4   6  -1  266.59   12.52
   4  -6  -1  234.40   12.01
  -4  -6   1  257.98   10.59
  -4   6   1  242.28   15.61
   4   6  -1  245.29   11.78
   4  -6  -1  251.20   11.18
  -4  -6   1  250.47   14.31
  -4  -6   1  252.52   11.00
  -4   6   1  251.16   18.79
  -4   6   1  254.73   12.52
  -2   6   1   22.68    2.53
  -2  -6   1   23.59    1.92
  -2   6   1   16.64    3.15
   2   6  -1   21.34    1.87
   2  -6  -1   23.65    3.18
  -2   6   1   22.98    1.82
   2  -6  -1   22.92    4.58
  -2  -6   1   21.33    2.70
   2  -6  -1   24.51    2.33
  -2   6   1   18.38    2.37
   2  -6  -1   24.49    2.27
  -2  -6   1   25.68    2.68
   2  -6  -1   22.52    2.14
  -2  -6   1   24.08    3.69
  -2   6   1   22.96    2.12
   2   6  -1   24.54    3.27
   2   6  -1   19.22    2.84
   0  -6   1  119.72    6.21
   0   6  -1  124.75    8.17
   0   6  -1  107.55    6.34
   0  -6   1  121.60    7.28
   0   6   1  119.44    5.92
   0   6  -1  119.95    5.17
   0  -6  -1  120.72    5.96
   0  -6   1  114.30    6.16
   0   6   1  111.96    5.75
   0  -6   1  112.12    6.23
   0  -6  -1  126.91    6.68
   0  -6  -1  115.05    7.04
   0  -6  -1  119.74    5.23
   0   6   1  119.22    5.21
   0   6   1  112.25    7.47
   0   6  -1  126.77    5.05
  -2   6  -1   63.77    4.77
   2   6   1   75.42    4.04
  -2  -6  -1   59.55    3.60
  -2   6  -1   56.99    4.59
   2   6   1   60.17    4.36
  -2   6  -1   65.89    3.01
   2  -6   1   67.67    4.23
   2  -6   1   70.00    3.66
  -2   6  -1   67.20    3.57
  -2   6  -1   62.40    3.06
   2  -6   1   67.63    5.08
  -2  -6  -1   57.29    3.73
  -2  -6  -1   69.01    3.97
   2   6   1   63.96    4.18
   2  -6   1   66.32    5.58
  -2  -6  -1   62.59    5.41
  -2  -6  -1   64.74    3.42
  -4   6  -1   10.89    2.04
  -4  -6  -1   14.91    2.64
  -4   6  -1    9.66    1.95
  -4  -6  -1   14.23    2.02
   4  -6   1    7.84    3.02
  -4  -6  -1    9.60    2.82
   4   6   1   12.94    2.24
  -4   6  -1    8.62    2.40
  -4  -6  -1   10.64    2.21
   4   6   1   12.12    2.99
   4   6   1   13.86    2.56
  -6  -6  -1  597.79   24.26
   6   6   1  588.18   27.04
  -6   6  -1  528.66   29.42
  -6  -6  -1  548.29   28.60
  -6  -6  -1  578.74   38.50
   6   6   1  539.20   27.84
   6  -6   1  517.08   23.30
   6  -6   1  519.83   22.54
   6  -6   1  607.57   29.65
   6   6   1  569.36   23.44
  -6  -6  -1  585.09   26.85
  -8  -6  -1  170.09    8.70
   8   6   1  171.55    9.36
   8   6   1  177.90   11.09
   8  -6   1  190.62    8.11
   8   6   1  162.99   13.45
  -8  -6  -1  191.43   11.63
   8  -6   1  197.95    9.27
   8   6   1  181.27   10.60
  -8  -6  -1  161.92    9.04
  -8  -6  -1  179.36    7.86
 -10  -6  -1   16.70    1.88
  10   6   1   17.05    2.61
  10  -6   1   16.40    1.27
  10  -6   1   15.00    2.57
 -10   6  -1   15.54    3.66
  10   6   1   15.62    2.53
 -10  -6  -1   17.26    3.73
  10   6   1   16.62    1.57
  12   6   1  282.44   19.64
  12  -6   1  257.11   14.20
 -12  -6  -1  256.14   16.77
 -12   6  -1  302.04   12.99
  12  -6   1  284.88   11.88
  12   6   1  288.13   15.85
  12  -6   1  264.86   19.57
 -12  -6  -1  266.58   13.92
  14   6   1   12.57    3.44
  14  -6   1   13.82    3.55
  14  -6   1   11.70    2.79
 -14   6  -1   13.71    4.37
 -14  -6  -1   10.60    3.95
  16   6   1    1.79    4.21
  16  -6   1    0.58    3.91
 -16   6  -1    2.43    2.90
 -16  -6  -1    3.16    3.28
  16   6   1    3.62    3.18
 -15  -7   1  171.60   16.49
  15  -7  -1  173.36   17.58
  15  -7  -1  188.47   13.22
  15   7  -1  185.94   20.21
  15   7  -1  191.88   11.62
  13  -7  -1    5.81    3.50
 -13  -7   1    0.27    3.50
  13   7  -1    3.46    2.49
 -13  -7   1    5.78    2.39
 -13   7   1    4.46    2.33
 -11   7   1  124.44    6.27
  11  -7  -1  101.60    9.43
  11  -7  -1  110.20    6.49
  11   7  -1  125.89    8.01
  11  -7  -1  107.66    5.53
  11  -7  -1  130.37   12.46
  11   7  -1  113.10    6.32
 -11  -7   1  107.22    5.73
 -11  -7   1  106.19    7.37
   9  -7  -1  312.64   27.07
   9   7  -1  347.23   20.37
   9  -7  -1  313.24   20.59
   9   7  -1  328.43   14.91
  -9  -7   1  304.88   20.17
  -9   7   1  337.45   17.67
  -9  -7   1  335.05   15.78
  -9  -7   1  305.62   20.53
   9  -7  -1  315.44   13.70
  -9  -7   1  346.25   23.10
   9  -7  -1  354.39   23.01
  -7  -7   1   69.09    4.70
   7  -7  -1   75.79    7.25
   7   7  -1   74.79    6.06
  -7  -7   1   73.34    4.44
  -7  -7   1   71.92    6.11
  -7   7   1   78.38    4.80
   7  -7  -1   77.74    5.57
   7  -7  -1   76.28    6.04
   7   7  -1   70.34    4.55
   7   7  -1   73.75    5.76
  -5   7   1  357.35   21.87
   5   7  -1  373.90   22.59
   5   7  -1  354.12   17.70
  -5  -7   1  378.29   14.99
   5  -7  -1  341.77   25.05
  -5  -7   1  371.06   13.71
   5  -7  -1  352.84   23.58
  -5  -7   1  364.67   16.50
  -5   7   1  367.56   20.19
   5  -7  -1  365.84   20.19
   5  -7  -1  392.89   17.03
   3  -7  -1   60.93    4.62
   3   7  -1   55.72    5.33
  -3   7   1   51.78    3.44
  -3  -7   1   57.86    5.70
   3  -7  -1   65.60    3.78
  -3   7   1   53.33    3.10
   3  -7  -1   64.26    5.18
  -3   7   1   52.81    4.56
   3   7  -1   56.90    4.32
  -3  -7   1   57.79    5.72
  -3  -7   1   65.10    3.48
  -3  -7   1   65.35    4.60
   3  -7  -1   63.21    4.40
  -3   7   1   54.78    4.03
   1  -7  -1    5.38    1.67
  -1   7   1    8.16    2.21
   1  -7  -1    4.45    1.99
   1  -7  -1    3.69    4.37
  -1   7   1    5.90    1.25
   1   7  -1   10.17    2.39
  -1  -7   1    6.76    2.79
  -1  -7   1    8.33    1.98
   1  -7  -1    5.74    3.03
  -1   7   1    8.50    1.29
  -1  -7   1    7.58    1.61
  -1  -7  -1  656.39   24.09
  -1   7  -1  628.96   22.46
  -1   7  -1  630.68   28.76
   1  -7   1  639.79   28.43
  -1  -7  -1  616.35   33.47
  -1   7  -1  635.15   40.84
   1   7   1  643.56   25.30
   1  -7   1  618.71   27.21
   1  -7   1  619.69   36.86
  -1  -7  -1  652.01   29.41
   1  -7   1  667.89   25.49
   1  -7   1  618.64   29.85
   1   7   1  588.08   29.57
  -1   7  -1  644.54   22.11
  -3   7  -1    0.82    1.72
   3   7   1    0.39    1.84
  -3  -7  -1    0.39    1.29
   3  -7   1    3.45    3.43
  -3   7  -1    1.45    2.13
  -3  -7  -1    1.85    2.62
  -3  -7  -1    0.73    1.15
   3  -7   1   -3.25    3.03
  -3  -7  -1   -0.10    1.16
   3   7   1    2.09    2.07
  -3  -7  -1    3.64    1.89
  -3   7  -1   -0.90    0.93
   3  -7   1   -1.35    1.75
  -5  -7  -1   41.78    3.95
   5  -7   1   35.42    3.82
   5   7   1   41.11    2.94
  -5   7  -1   44.60    4.82
   5  -7   1   47.86    4.51
  -5  -7  -1   40.74    2.90
  -5   7  -1   46.15    3.16
   5  -7   1   37.37    3.72
   5   7   1   49.87    3.09
   5   7   1   42.89    5.62
  -7  -7  -1   78.87    6.48
  -7  -7  -1   65.26    4.44
   7  -7   1   78.40    4.80
   7   7   1   75.12    5.25
   7   7   1   88.70    6.28
   7   7   1   74.95    5.43
   7  -7   1   85.24    6.84
  -7  -7  -1   82.81    6.41
  -7   7  -1   80.42    4.50
  -7   7  -1   70.76    5.79
   9  -7   1  400.93   20.88
  -9  -7  -1  382.82   27.08
   9   7   1  361.67   34.33
   9  -7   1  380.40   15.82
   9   7   1  392.09   17.19
   9   7   1  409.55   18.88
  -9  -7  -1  371.76   23.10
  -9  -7  -1  407.32   19.20
  -9  -7  -1  365.87   17.59
  11   7   1   34.69    3.73
  11   7   1   37.61    4.25
 -11  -7  -1   39.33    3.46
  11  -7   1   27.39    2.71
 -11  -7  -1   30.90    2.91
  11  -7   1   26.13    4.21
  13   7   1   59.68    5.20
  13   7   1   65.23    7.64
 -13  -7  -1   77.41    6.10
  13  -7   1   58.77    5.33
  15  -7   1    0.29    3.56
  15   7   1   -2.09    2.39
  15  -7   1    7.52    3.55
 -15  -7  -1   -0.15    2.85
  15   7   1    6.20    3.66
  14   8  -1   18.49    4.14
 -14  -8   1   18.64    3.42
  14  -8  -1   20.16    4.83
  14   8  -1   15.37    5.82
  12   8  -1   -0.02    2.71
 -12  -8   1    4.60    2.30
  12  -8  -1    1.84    2.31
 -12  -8   1   -1.23    2.59
  12   8  -1    2.21    3.29
  10  -8  -1   14.39    1.82
 -10  -8   1   11.78    1.97
  10   8  -1   12.23    3.34
 -10  -8   1   14.38    2.74
 -10  -8   1   13.38    2.93
 -10  -8   1   13.08    3.63
  10  -8  -1   14.06    3.22
  10   8  -1   15.40    2.90
  -8   8   1   56.08    4.24
  -8  -8   1   60.97    5.19
  -8   8   1   53.38    5.15
   8   8  -1   59.06    7.73
   8   8  -1   52.45    4.48
   8  -8  -1   61.02    5.02
  -8  -8   1   57.06    5.28
   8  -8  -1   47.25    5.73
   8   8  -1   44.16    4.88
   8  -8  -1   54.47    5.65
  -8  -8   1   54.19    5.03
   6   8  -1  124.96    8.36
  -6  -8   1  138.91    8.51
   6   8  -1  134.00    7.97
  -6   8   1  127.78    7.63
   6   8  -1  127.27   10.19
  -6  -8   1  131.61    8.54
   6  -8  -1  123.50    9.51
  -6   8   1  134.14    5.93
  -6  -8   1  120.89    8.89
   6  -8  -1  131.31    7.09
   6  -8  -1  121.36    7.21
   4   8  -1   25.13    3.08
  -4   8   1   20.46    2.26
  -4  -8   1   17.02    2.64
  -4  -8   1   23.17    2.48
   4  -8  -1   20.74    4.31
   4  -8  -1   26.77    4.23
  -4   8   1   19.60    2.13
  -4   8   1   25.02    3.27
  -4  -8   1   19.71    5.02
   4  -8  -1   25.17    2.97
  -2   8   1  191.46   11.14
  -2  -8   1  182.70    7.44
   2  -8  -1  178.24    8.99
  -2   8   1  206.01   12.00
   2  -8  -1  194.41    9.10
   2   8  -1  194.01   11.07
   2  -8  -1  172.96    9.77
   2  -8  -1  198.35    9.48
  -2   8   1  187.88   11.06
  -2  -8   1  187.58   12.20
  -2  -8   1  206.17   15.28
  -2   8   1  194.94    9.81
   2   8  -1  186.32   14.61
   0  -8  -1   10.22    1.62
   0   8   1    9.60    1.38
   0  -8   1    9.39    3.40
   0   8  -1    8.01    2.68
   0   8   1    7.03    2.04
   0   8  -1    6.34    2.29
   0  -8  -1    5.06    2.76
   0   8   1    7.63    2.48
   0   8   1   10.68    1.65
   0  -8  -1   11.09    1.93
   0  -8  -1    5.32    3.04
   0  -8   1    8.95    1.90
  -2   8  -1  628.62   27.85
   2   8   1  602.67   34.61
   2  -8   1  617.21   22.76
   2  -8   1  600.64   32.87
  -2   8  -1  621.49   21.61
   2  -8   1  606.09   40.53
  -2  -8  -1  612.88   30.32
  -2  -8  -1  600.60   27.61
  -2   8  -1  641.94   48.11
   2  -8   1  600.41   53.59
   2  -8   1  609.40   26.47
  -2  -8  -1  650.52   32.49
   2   8   1  650.23   28.40
  -2   8  -1  625.91   29.13
  -4   8  -1   15.07    2.50
   4  -8   1   14.70    3.44
  -4  -8  -1   12.67    1.85
  -4  -8  -1   14.75    2.29
  -4  -8  -1   20.19    5.07
  -4  -8  -1   13.66    1.53
   4  -8   1   14.71    2.32
  -4   8  -1   13.16    1.54
  -4   8  -1   12.43    2.47
  -6   8  -1  439.80   18.66
   6  -8   1  445.47   21.98
  -6  -8  -1  402.16   19.56
   6   8   1  408.69   24.73
   6  -8   1  443.56   40.37
  -6   8  -1  425.65   25.08
   6   8   1  413.36   25.24
  -6  -8  -1  425.57   23.63
  -6  -8  -1  422.22   16.48
   6  -8   1  442.52   18.32
  -6  -8  -1  386.55   30.89
   6   8   1  399.73   21.15
   8  -8   1   27.67    4.31
   8  -8   1   38.35    3.01
  -8  -8  -1   35.82    3.41
   8  -8   1   36.33    7.15
  -8   8  -1   31.23    4.05
  -8  -8  -1   31.64    3.02
   8   8   1   31.90    3.50
   8   8   1   45.33    5.29
  -8  -8  -1   45.51    3.99
  -8  -8  -1   37.28    4.49
  -8   8  -1   38.77    3.18
  10  -8   1   -1.31    3.98
  10  -8   1    5.90    1.96
  10   8   1    6.31    2.73
 -10  -8  -1    6.57    2.13
  10   8   1    4.12    2.89
  10  -8   1    4.80    4.00
  12  -8   1   13.09    4.59
  12   8   1   10.54    2.94
  12  -8   1   21.94    5.29
  12   8   1   15.22    4.84
 -12  -8  -1   12.72    3.01
  14   8   1   30.50    4.03
  14  -8   1   35.28    6.38
  14  -8   1   24.56    4.75
 -11  -9   1   13.51    2.63
 -11   9   1   11.16    2.38
  11  -9  -1   15.60    4.71
  11  -9  -1   12.19    3.96
  11   9  -1   15.08    2.62
 -11  -9   1   14.77    3.48
  -9  -9   1    2.09    1.75
   9   9  -1    5.09    3.53
   9  -9  -1   -1.06    2.22
  -9  -9   1    3.39    2.19
   9  -9  -1   -2.89    4.28
  -9   9   1   -2.91    1.94
  -9  -9   1   -2.39    3.01
   7  -9  -1    2.73    4.13
   7  -9  -1    2.64    3.62
  -7  -9   1    4.64    2.47
  -7  -9   1    5.49    2.49
  -7  -9   1    0.94    1.74
   7   9  -1   -0.46    3.22
   7   9  -1    5.79    2.76
  -7   9   1    4.66    2.09
   5   9  -1    8.66    2.97
  -5  -9   1    1.68    3.53
  -5  -9   1    4.17    1.42
   5  -9  -1    8.80    4.61
   5  -9  -1    3.48    2.24
   5  -9  -1    1.61    2.84
  -5   9   1    3.77    1.57
  -5  -9   1    2.24    1.43
   3  -9  -1   64.31    6.13
   3   9  -1   50.97    4.79
  -3  -9   1   63.39    6.26
  -3  -9   1   65.82    6.52
  -3  -9   1   56.75    3.90
  -3   9   1   70.97    3.94
  -3   9   1   54.48    6.41
  -3   9   1   62.46    4.70
   3  -9  -1   59.38    5.83
   3  -9  -1   61.64    4.20
  -1  -9   1   64.20    5.21
  -1  -9   1   61.70    6.42
   1  -9  -1   50.66    3.94
  -1   9   1   54.01    3.70
  -1   9   1   55.61    3.80
  -1  -9   1   53.73    4.17
   1   9  -1   62.59    5.07
   1  -9  -1   54.23    3.45
  -1  -9   1   66.10    5.31
  -1   9   1   47.68    4.04
   1  -9  -1   53.47    4.51
  -1  -9  -1  120.54    5.64
   1  -9   1  111.35   11.30
  -1  -9  -1   98.50   11.29
  -1   9  -1  108.49    6.72
  -1   9  -1  109.80    7.68
   1  -9   1  113.39    7.06
  -1  -9  -1  124.99   12.32
   1  -9   1  117.64    6.05
   1   9   1  116.76   11.40
   1   9   1  122.68    7.94
  -3   9  -1   87.30    7.80
   3   9   1  111.95    6.54
  -3  -9  -1  121.14    8.08
   3  -9   1   95.43    6.21
  -3   9  -1   98.09    7.75
  -3  -9  -1   98.79    5.97
   3  -9   1  118.78    7.80
   3  -9   1   98.00    7.32
   3  -9   1   99.64    7.26
  -3   9  -1   99.23    4.94
  -3  -9  -1  102.33    8.18
   5  -9   1   70.13    4.35
   5  -9   1   76.03    4.48
  -5  -9  -1   62.39    5.53
   5   9   1   52.40    4.46
  -5   9  -1   74.84    4.82
  -5   9  -1   65.14    6.17
  -5  -9  -1   65.15    5.49
   5  -9   1   69.60    6.72
   5  -9   1   59.50    5.34
   7   9   1   11.36    3.30
  -7  -9  -1   10.93    1.97
  -7   9  -1    9.40    2.12
   7   9   1    8.18    3.65
  -7  -9  -1    5.78    3.77
   7  -9   1   12.93    3.01
   7  -9   1   10.01    2.06
  -7  -9  -1    9.28    1.72
  -9   9  -1   37.64    4.33
  -9  -9  -1   37.04    4.10
   9   9   1   31.99    3.42
   9  -9   1   42.45    4.05
   9   9   1   49.84    8.63
   9  -9   1   32.22    3.58
   9  -9   1   40.30    5.77
 -11  -9  -1   93.81    8.41
  11  -9   1  106.20   11.37
  11   9   1  113.26   11.19
 -11   9  -1   90.56   10.54
  11   9   1   96.59    9.32
  10  10  -1   28.75    4.15
 -10 -10   1   26.89    4.35
  10 -10  -1   30.45    6.51
  10 -10  -1   33.57    6.16
 -10  10   1   25.85    3.40
   8 -10  -1   12.73    4.33
   8  10  -1   18.32    2.67
  -8  10   1   13.09    3.00
   6  10  -1   21.82    3.68
   6 -10  -1   15.74    3.19
  -6  10   1   23.69    4.34
  -6 -10   1   16.83    3.75
   6 -10  -1   17.69    5.34
   6  10  -1   24.85    4.22
  -6 -10   1   17.71    2.14
   4  10  -1    0.13    2.58
  -4  10   1    1.80    1.99
   4 -10  -1    0.12    3.38
   4 -10  -1    1.33    4.07
  -2 -10   1    5.05    2.00
   2 -10  -1    1.93    2.89
   2 -10  -1   11.32    3.86
  -2 -10   1    9.18    4.21
   2  10  -1    5.31    2.41
   0 -10   1   22.63    2.51
   0  10   1   21.16    3.29
   0  10  -1   23.62    3.50
   0 -10   1   21.37    3.70
   0 -10  -1   29.68    4.69
   0 -10   1   31.98    5.37
  -2  10  -1  199.68   14.44
   2 -10   1  201.86   11.90
   2 -10   1  176.83   16.25
   2  10   1  200.45    9.35
  -2 -10  -1  206.14   15.65
   2 -10   1  192.27    9.22
   4 -10   1   17.35    2.94
   4  10   1   23.33    3.57
  -4  10  -1   22.79    2.64
  -4 -10  -1   27.27    4.92
   4 -10   1   23.76    3.42
   6 -10   1  260.61   15.27
   6 -10   1  266.29   16.80
   6 -10   1  265.97   15.28
  -6 -10  -1  299.89   18.70
  -6  10  -1  250.22   10.75
   6 -10   1  276.29   15.09
   6  10   1  228.70   14.43
   6  10   1  253.77   17.99
   8  10   1    3.07    3.84
[truncated: 740,361 more chars]
