# Supplementary material for: Buthalital and methitural – 5,5-substituted derivatives of 2-thio­barbituric acid forming the same type of hydrogen-bonded chain
Source: Acta Crystallogr E Crystallogr Commun. 2017 Nov 21;73(Pt 12):1908–12. doi: 10.1107/S205698901701653X (PMC5730250; doi:10.1107/S205698901701653X)
Supplement: Supplementary file 2 [file e-73-01908-Isup2.hkl]

data_I                                                                          
_shelx_title ' s92 in P2(1)/n'                                                  
_shelx_refln_list_code          4                                               
_shelx_F_calc_maximum      116.95                                               
_exptl_crystal_F_000       512.00                                               
_reflns_d_resolution_high  0.8002                                               
                                                                                
loop_                                                                           
 _space_group_symop_operation_xyz                                               
 'x, y, z'                                                                      
 '-x+1/2, y+1/2, -z+1/2'                                                        
 '-x, -y, -z'                                                                   
 'x-1/2, -y-1/2, z-1/2'                                                         
                                                                                
_cell_length_a     8.7271                                                       
_cell_length_b    11.6521                                                       
_cell_length_c    12.5400                                                       
_cell_angle_alpha  90.000                                                       
_cell_angle_beta   96.539                                                       
_cell_angle_gamma  90.000                                                       
                                                                                
_shelx_F_squared_multiplier     1.000                                           
                                                                                
loop_                                                                           
 _refln_index_h                                                                 
 _refln_index_k                                                                 
 _refln_index_l                                                                 
 _refln_F_squared_calc                                                          
 _refln_F_squared_meas                                                          
 _refln_F_squared_sigma                                                         
 _refln_observed_status                                                         
   2   0   0      10374.31      10651.33       346.32 o                         
   4   0   0       1993.81       2036.86        57.20 o                         
   6   0   0         33.81         24.40        12.09 o                         
   8   0   0        224.93        213.07        26.04 o                         
  10   0   0          4.28         17.73        22.53 o                         
   2   1   0         61.78         70.55         5.43 o                         
   3   1   0        392.70        348.62        15.17 o                         
   4   1   0        278.14        289.93        11.29 o                         
   5   1   0          0.37          0.21         9.11 o                         
   6   1   0        428.48        431.65        18.09 o                         
   7   1   0         33.65         30.04        11.74 o                         
   8   1   0        125.37        115.15        13.52 o                         
   9   1   0          8.41          1.66        10.27 o                         
  10   1   0         42.91         48.45        32.07 o                         
   0   2   0         10.40         12.57         4.90 o                         
   1   2   0       2581.50       2544.70        91.72 o                         
   2   2   0        985.15       1030.37        26.04 o                         
   3   2   0        575.42        617.10        16.99 o                         
   4   2   0        773.55        830.28        21.81 o                         
   5   2   0       1540.73       1626.72        37.07 o                         
   6   2   0          0.46         -1.04         5.44 o                         
   7   2   0        300.90        274.40        16.48 o                         
   8   2   0          1.62         -1.41         8.08 o                         
   9   2   0        190.52        205.26        19.84 o                         
  10   2   0          2.30         16.35        18.72 o                         
   1   3   0        556.62        545.14        13.02 o                         
   2   3   0       2540.97       2512.74        59.99 o                         
   3   3   0        285.89        268.00        11.07 o                         
   4   3   0        658.75        683.09        22.61 o                         
   5   3   0        241.25        232.02        12.59 o                         
   6   3   0         15.32         22.94         9.89 o                         
   7   3   0         41.54         35.85         8.41 o                         
   8   3   0         10.70         -5.49         8.48 o                         
   9   3   0         39.51         47.60        21.00 o                         
  10   3   0        271.84        244.64        31.33 o                         
   0   4   0       2117.19       2068.92        43.77 o                         
   1   4   0        644.86        698.56        19.82 o                         
   2   4   0       1044.36       1117.02        26.38 o                         
   3   4   0        732.83        696.65        21.76 o                         
   4   4   0       1194.87       1203.68        36.07 o                         
   5   4   0        280.63        281.10        14.15 o                         
   6   4   0         96.30        105.67         9.31 o                         
   7   4   0         13.17          6.79         6.91 o                         
   8   4   0          2.81         18.02         9.10 o                         
   9   4   0        117.70         86.56        16.27 o                         
  10   4   0         79.46        130.48        26.94 o                         
   1   5   0         89.24         75.68         3.37 o                         
   2   5   0        662.40        561.44        15.56 o                         
   3   5   0       1138.28       1126.41        26.89 o                         
   4   5   0        108.69        118.38         7.77 o                         
   5   5   0         94.03        101.98        12.69 o                         
   6   5   0        105.42         98.29        15.46 o                         
   7   5   0         18.00          0.42         7.12 o                         
   8   5   0          4.45         15.91         9.82 o                         
   9   5   0        111.11        115.55        17.28 o                         
  10   5   0         71.49         52.74        23.09 o                         
   0   6   0          3.10          0.59         2.02 o                         
   1   6   0         14.94          9.60         3.59 o                         
   2   6   0        566.76        544.39        17.73 o                         
   3   6   0        140.83        170.16         7.76 o                         
   4   6   0          1.80          7.26         4.57 o                         
   5   6   0        365.76        372.02        19.11 o                         
   6   6   0        360.30        413.91        18.25 o                         
   7   6   0        144.10        159.35        17.56 o                         
   8   6   0         52.60         38.06        10.75 o                         
   9   6   0        216.76        196.89        22.73 o                         
   1   7   0        133.10        147.57         7.06 o                         
   2   7   0        690.42        665.09        17.90 o                         
   3   7   0        237.05        252.60         8.84 o                         
   4   7   0         84.23         90.92         7.11 o                         
   5   7   0         46.47         54.02         7.38 o                         
   6   7   0        145.20        152.84        10.78 o                         
   7   7   0         36.84         33.23         9.41 o                         
   8   7   0         71.74        101.54        27.26 o                         
   9   7   0         10.26         -0.40        12.18 o                         
   0   8   0        545.50        501.63        26.73 o                         
   1   8   0          8.86          9.30         3.13 o                         
   2   8   0         19.67         28.26         7.04 o                         
   3   8   0         79.82         77.31         5.10 o                         
   4   8   0       1036.20       1093.75        28.54 o                         
   5   8   0         62.67         62.59         8.67 o                         
   6   8   0        237.74        239.36        13.03 o                         
   7   8   0         25.70         31.33         7.48 o                         
   8   8   0        348.98        311.53        19.18 o                         
   9   8   0          8.74          4.56         9.29 o                         
   1   9   0         22.91         23.40         4.04 o                         
   2   9   0          0.05          0.47         5.39 o                         
   3   9   0        451.32        489.20        16.08 o                         
   4   9   0        123.81        133.62         7.14 o                         
   5   9   0         70.71         84.51         8.34 o                         
   6   9   0        137.28        116.37         8.83 o                         
   7   9   0        175.37        162.11        11.50 o                         
   8   9   0         19.59         14.86         9.57 o                         
   1  10   0       1589.28       1538.21        82.04 o                         
   2  10   0        247.70        238.21        14.89 o                         
   3  10   0        268.27        257.70        18.99 o                         
   4  10   0         24.74         23.57         4.90 o                         
   5  10   0        266.59        275.72        14.32 o                         
   6  10   0        151.28        157.22        10.79 o                         
   7  10   0        104.30         70.26        11.60 o                         
   1  11   0         45.25         56.00        14.00 o                         
   2  11   0        687.67        709.96        35.81 o                         
   3  11   0         86.98         77.67         7.43 o                         
   4  11   0         15.05          4.41         6.84 o                         
   5  11   0         20.24         17.35         4.82 o                         
   6  11   0         79.80        108.43        32.16 o                         
   7  11   0         44.32         42.47        12.42 o                         
   1  12   0        101.41         47.07        32.27 o                         
   2  12   0        364.94        375.41        42.71 o                         
   3  12   0          3.86          1.24         5.79 o                         
   4  12   0         26.30         16.94        10.46 o                         
   5  12   0          2.62         18.32         9.80 o                         
   6  12   0          2.10         -0.70        14.06 o                         
   2  13   0        303.38        457.65        43.63 o                         
   3  13   0        232.45        293.48        45.89 o                         
   4  13   0         40.68         18.93        20.93 o                         
  -9   0   1         88.42         56.69        18.58 o                         
  -7   0   1        524.12        533.27        34.28 o                         
  -5   0   1        137.44        156.73        13.40 o                         
  -3   0   1         21.73         52.75        20.07 o                         
   3   0   1       7157.89       7339.56       211.13 o                         
   5   0   1        817.92        899.13        53.14 o                         
   7   0   1         56.40         19.85        16.13 o                         
   9   0   1         54.08         48.49        15.79 o                         
 -10   1   1         34.24         25.71        16.21 o                         
  -9   1   1        154.58        167.12        16.97 o                         
  -8   1   1         14.55         20.76        10.45 o                         
  -7   1   1         23.57         27.11         9.43 o                         
  -6   1   1        169.36        165.64        11.21 o                         
  -5   1   1         12.51         28.48         6.84 o                         
  -4   1   1       2924.52       2947.12        51.94 o                         
  -3   1   1        243.90        253.26        18.80 o                         
  -2   1   1        552.37        548.44        14.82 o                         
   1   1   1       1116.53       1065.99        31.86 o                         
   2   1   1       5294.96       5288.94       109.46 o                         
   3   1   1        303.24        331.30        11.63 o                         
   4   1   1        485.92        448.33        14.77 o                         
   5   1   1        179.45        157.09         9.93 o                         
   6   1   1          6.46         11.64         6.89 o                         
   7   1   1          0.58          5.41         7.80 o                         
   8   1   1         85.55         83.51        11.29 o                         
   9   1   1         44.39         55.72        11.36 o                         
  10   1   1          4.41         19.91        15.46 o                         
 -10   2   1         66.89         42.98        17.62 o                         
  -9   2   1         59.24         60.56        14.20 o                         
  -8   2   1         39.03         38.90         9.56 o                         
  -7   2   1         28.60         23.30         8.23 o                         
  -6   2   1          0.40          2.04         6.29 o                         
  -5   2   1        292.29        343.18        13.36 o                         
  -4   2   1       1750.39       1893.37        35.96 o                         
  -3   2   1       1950.06       1930.33        36.73 o                         
  -2   2   1        146.70        147.48         7.63 o                         
  -1   2   1       1980.36       1817.25        38.42 o                         
   1   2   1        236.69        225.56         7.68 o                         
   2   2   1      10850.60      11421.49       274.66 o                         
   3   2   1       2217.20       2242.59        63.24 o                         
   4   2   1        342.21        366.24        14.04 o                         
   5   2   1        345.04        373.24        15.28 o                         
   6   2   1       1689.47       1853.27        55.45 o                         
   7   2   1          6.95          8.23        11.33 o                         
   8   2   1         51.44         54.63         9.66 o                         
   9   2   1          0.18         -5.13        10.69 o                         
  10   2   1         86.81         79.21        20.89 o                         
 -10   3   1          6.99         43.35        19.25 o                         
  -9   3   1        644.90        648.63        42.95 o                         
  -8   3   1         41.02         40.29        11.71 o                         
  -7   3   1        191.21        196.80        15.20 o                         
  -6   3   1        392.68        397.07        19.79 o                         
  -5   3   1         13.74         30.00         5.85 o                         
  -4   3   1        460.14        462.26        25.61 o                         
  -3   3   1        721.11        691.36        19.76 o                         
  -2   3   1        168.64        186.81         6.84 o                         
  -1   3   1       6131.15       5945.95       103.44 o                         
   0   3   1       1264.57       1148.22        34.22 o                         
   1   3   1       1314.92       1377.44        38.76 o                         
   2   3   1         17.10         20.44         3.57 o                         
   3   3   1       3960.29       3965.86        89.18 o                         
   4   3   1         73.77         78.93         8.22 o                         
   5   3   1        943.17       1023.06        31.54 o                         
   6   3   1          2.42          1.37         6.74 o                         
   7   3   1         44.88         27.41        11.85 o                         
   8   3   1          7.02          6.83         9.51 o                         
   9   3   1          1.47          2.09        11.47 o                         
  10   3   1         15.43         15.46        19.41 o                         
 -10   4   1          0.63          1.15        17.08 o                         
  -9   4   1         18.07          5.83        13.70 o                         
  -8   4   1         41.68         45.63         9.02 o                         
  -7   4   1        890.17        923.77        42.99 o                         
  -6   4   1         71.40         78.63         9.13 o                         
  -5   4   1         46.29         42.75         6.87 o                         
  -4   4   1         42.40         32.09         5.45 o                         
  -3   4   1       3813.23       3873.19        70.25 o                         
  -2   4   1         16.95         18.00         3.18 o                         
  -1   4   1       4857.37       4785.67        68.85 o                         
   0   4   1        606.57        561.11        16.52 o                         
   1   4   1        383.01        398.48        11.75 o                         
   2   4   1         70.08         78.07         5.64 o                         
   3   4   1          3.46          3.98         3.78 o                         
   4   4   1          3.71          6.50         6.62 o                         
   5   4   1        385.42        385.81        16.09 o                         
   6   4   1         83.89         64.58        11.43 o                         
   7   4   1         60.66         54.76         9.19 o                         
   8   4   1        219.58        218.30        27.86 o                         
   9   4   1         15.32         -0.06        13.58 o                         
  10   4   1          0.00         -5.09        21.93 o                         
 -10   5   1         72.64         62.03        25.22 o                         
  -9   5   1        274.49        286.81        27.33 o                         
  -8   5   1        123.13        121.67        16.71 o                         
  -7   5   1         87.33         93.26        10.13 o                         
  -6   5   1         38.72         39.57        12.34 o                         
  -5   5   1        187.15        189.27        12.45 o                         
  -4   5   1        101.81         87.13         6.37 o                         
  -3   5   1          1.13         -1.33         3.77 o                         
  -2   5   1       1198.04       1292.53        28.20 o                         
  -1   5   1        344.09        370.91         8.93 o                         
   0   5   1        887.42        772.79        24.88 o                         
   1   5   1        156.45        148.48         8.54 o                         
   2   5   1        229.52        226.53         7.80 o                         
   3   5   1        681.37        678.21        20.78 o                         
   4   5   1        768.93        790.60        29.23 o                         
   5   5   1        897.21        896.52        31.37 o                         
   6   5   1         62.65         70.78         8.40 o                         
   7   5   1         72.90        111.89        17.62 o                         
   8   5   1        300.74        296.54        22.66 o                         
   9   5   1         36.68         26.08        13.57 o                         
  10   5   1         59.45         27.77        45.00 o                         
  -9   6   1         63.38         77.06        19.28 o                         
  -8   6   1        156.59        192.88        19.04 o                         
  -7   6   1         84.64         62.61         9.28 o                         
  -6   6   1        645.13        645.03        24.95 o                         
  -5   6   1          1.43          9.61         4.46 o                         
  -4   6   1        932.37       1010.89        24.49 o                         
  -3   6   1        695.83        752.66        19.89 o                         
  -2   6   1       2617.63       2706.87        69.88 o                         
  -1   6   1         68.17         60.53         3.17 o                         
   0   6   1        407.12        398.06        14.55 o                         
   1   6   1         15.80         14.66         4.55 o                         
   2   6   1        840.22        772.58        21.30 o                         
   3   6   1         32.40         24.23         5.58 o                         
   4   6   1          6.96         10.58         5.16 o                         
   5   6   1        124.18        132.68         9.99 o                         
   6   6   1        883.92        930.56        43.78 o                         
   7   6   1          3.70         12.77         8.95 o                         
   8   6   1         26.70          9.19         7.32 o                         
   9   6   1          0.11         -7.31        14.32 o                         
  -9   7   1         11.13         14.42        10.80 o                         
  -8   7   1        231.42        228.42        17.03 o                         
  -7   7   1          0.63         -1.58         5.34 o                         
  -6   7   1        140.48        119.12         8.72 o                         
  -5   7   1        131.27        136.67         8.63 o                         
  -4   7   1        115.18        115.59         7.20 o                         
  -3   7   1        560.88        550.39        19.21 o                         
  -2   7   1        623.41        632.98        16.81 o                         
  -1   7   1        358.64        324.71         9.56 o                         
   0   7   1       1266.95       1229.09        34.35 o                         
   1   7   1        638.61        620.43        22.84 o                         
   2   7   1         28.89         17.53         4.12 o                         
   3   7   1        104.57        101.38         5.77 o                         
   4   7   1        330.32        329.56        14.15 o                         
   5   7   1          2.68          4.78         5.61 o                         
   6   7   1        159.07        148.02        15.90 o                         
   7   7   1         30.31         16.81        10.31 o                         
   8   7   1          0.14          5.99         8.41 o                         
   9   7   1         17.56         13.00        18.34 o                         
  -9   8   1         85.56         73.19        15.05 o                         
  -8   8   1          4.90         -3.55         8.66 o                         
  -7   8   1        579.94        531.89        26.84 o                         
  -6   8   1          7.55          2.32         4.84 o                         
  -5   8   1         14.08         11.57         6.01 o                         
  -4   8   1         37.02         45.56         4.94 o                         
  -3   8   1        362.21        381.50        13.25 o                         
  -2   8   1          2.16          1.64         1.82 o                         
  -1   8   1        151.93        146.12         8.70 o                         
   0   8   1        497.32        484.19        23.24 o                         
   1   8   1       1022.26        955.78        27.93 o                         
   2   8   1        245.74        234.71        20.11 o                         
   3   8   1         25.35         29.08         6.21 o                         
   4   8   1         75.41         74.00         5.15 o                         
   5   8   1       1258.06       1350.18        42.10 o                         
   6   8   1         24.34         22.91         8.31 o                         
   7   8   1        129.41        143.64        11.87 o                         
   8   8   1         23.14          7.29         8.56 o                         
  -8   9   1          3.89         -1.59         9.46 o                         
  -7   9   1          4.90          8.96         6.58 o                         
  -6   9   1        168.40        177.18        11.08 o                         
  -5   9   1          4.60          5.04         4.07 o                         
  -4   9   1          0.74          5.11         3.78 o                         
  -3   9   1         16.05         17.05         3.08 o                         
  -2   9   1        430.83        439.50        18.39 o                         
  -1   9   1        290.16        314.03        29.63 o                         
   0   9   1        236.93        239.48        32.84 o                         
   1   9   1        318.84        293.67        14.77 o                         
   2   9   1        380.63        366.77        17.17 o                         
   3   9   1          3.17         -0.75         5.02 o                         
   4   9   1         23.34         23.49         7.29 o                         
   5   9   1          3.46         10.45         5.03 o                         
   6   9   1         13.34         19.14         6.34 o                         
   7   9   1          0.32         -0.38         6.83 o                         
   8   9   1        224.77        208.88        21.67 o                         
  -7  10   1          0.46         -1.79         6.86 o                         
  -6  10   1        318.17        340.74        15.30 o                         
  -5  10   1         16.33         21.75         4.89 o                         
  -4  10   1         10.89         12.57         3.38 o                         
  -3  10   1          0.95         11.17         5.59 o                         
  -2  10   1         54.22         50.21         5.31 o                         
  -1  10   1        909.07       1037.37        70.21 o                         
   0  10   1        733.07        808.61        59.08 o                         
   1  10   1       1323.55       1350.40        52.15 o                         
   2  10   1        303.60        334.66        31.01 o                         
   3  10   1         95.01         81.47        12.95 o                         
   4  10   1         53.00         46.93         5.13 o                         
   5  10   1          2.62         -1.05         3.67 o                         
   6  10   1        110.96        112.25         9.40 o                         
   7  10   1          5.79         13.45        12.09 o                         
  -7  11   1          3.59          6.13        15.27 o                         
  -6  11   1         24.58          9.45        11.39 o                         
  -5  11   1        267.34        248.67        13.54 o                         
  -4  11   1         23.40         35.95         6.24 o                         
  -3  11   1          8.89          2.19         5.16 o                         
  -2  11   1          1.37          0.39         4.68 o                         
   0  11   1          6.32         40.53        20.53 o                         
   1  11   1          1.44          2.05         1.12 o                         
   2  11   1         37.23         36.10         5.85 o                         
   3  11   1        730.57        760.33        42.57 o                         
   4  11   1         26.66         29.69         7.01 o                         
   5  11   1          7.72          0.19         4.26 o                         
   6  11   1         69.95         41.14        11.99 o                         
  -6  12   1         17.29         30.17         9.86 o                         
  -5  12   1         22.14         12.94        10.25 o                         
  -4  12   1          6.77          0.00         7.12 o                         
  -3  12   1         30.10         38.19         5.74 o                         
  -2  12   1        115.61         76.01        18.27 o                         
   0  12   1         76.33         58.94        19.20 o                         
   1  12   1        782.57        957.54        53.98 o                         
   2  12   1         18.82         16.55         7.11 o                         
   3  12   1        864.61        919.14        42.59 o                         
   4  12   1         38.19         46.89        12.81 o                         
   5  12   1          1.07         19.77        12.04 o                         
   6  12   1         11.45          5.07        19.06 o                         
  -4  13   1        183.89        147.65        32.54 o                         
  -3  13   1         30.23         30.13        16.80 o                         
   1  13   1          2.82         -5.87        16.00 o                         
   2  13   1        146.56        114.30        24.41 o                         
   3  13   1         82.70        127.74        31.20 o                         
   4  13   1        554.32        644.71        64.35 o                         
 -10   0   2        435.54        567.26        63.53 o                         
  -8   0   2        563.83        567.74        42.61 o                         
  -6   0   2        271.44        304.22        19.49 o                         
  -4   0   2        313.64        348.36        16.16 o                         
  -2   0   2       1468.63       1561.26        43.70 o                         
   0   0   2       3561.66       2866.65       261.50 o                         
   2   0   2      13677.55      14721.33       481.87 o                         
   4   0   2       2663.24       2681.65       114.37 o                         
   6   0   2         71.74         54.59        13.55 o                         
   8   0   2          3.09         -4.37        14.40 o                         
  10   0   2         35.21          7.07        22.80 o                         
 -10   1   2         69.09         66.39        47.94 o                         
  -9   1   2          0.01          2.97        10.23 o                         
  -8   1   2         82.66         71.93        16.63 o                         
  -7   1   2        442.94        469.06        23.98 o                         
  -6   1   2        328.55        351.09        15.69 o                         
  -5   1   2        283.91        283.96        13.83 o                         
  -4   1   2        893.52        930.35        33.43 o                         
  -3   1   2       2827.59       2884.35        53.50 o                         
  -2   1   2       1572.25       1416.92        24.84 o                         
  -1   1   2        168.54        201.54         7.22 o                         
   0   1   2        674.97        591.11        22.56 o                         
   1   1   2        161.64        126.43         6.62 o                         
   2   1   2      13436.31      13935.37       280.97 o                         
   3   1   2        655.32        614.34        21.50 o                         
   4   1   2         15.38          8.96         4.90 o                         
   5   1   2       1494.44       1591.86        36.20 o                         
   6   1   2        452.92        461.01        21.28 o                         
   7   1   2       1685.88       1599.97        81.78 o                         
   8   1   2         13.31         27.89         8.80 o                         
   9   1   2         11.25         11.16        11.21 o                         
  10   1   2          2.12        -12.79        16.83 o                         
 -10   2   2        114.68        107.13        30.14 o                         
  -9   2   2        374.72        416.65        31.34 o                         
  -8   2   2        154.01        131.83        12.97 o                         
  -7   2   2        405.26        431.54        21.64 o                         
  -6   2   2        294.75        296.07        14.28 o                         
  -5   2   2       1375.53       1370.66        32.75 o                         
  -4   2   2       1145.97       1156.58        27.75 o                         
  -3   2   2         50.02         42.91         7.27 o                         
  -2   2   2          5.27          8.56         3.07 o                         
  -1   2   2       7103.24       7104.29       115.80 o                         
   0   2   2       3207.56       2910.90        71.92 o                         
   1   2   2        101.99        106.60         5.49 o                         
   2   2   2        393.66        371.11        12.56 o                         
   3   2   2       3144.31       3262.54        67.45 o                         
   4   2   2        138.55        154.60        12.45 o                         
   5   2   2        542.04        563.29        23.63 o                         
   6   2   2        174.49        189.28        12.86 o                         
   7   2   2        159.86        141.77        18.46 o                         
   8   2   2        119.72         94.08        11.92 o                         
   9   2   2         19.72         23.77        16.08 o                         
  10   2   2          0.96          1.20        16.06 o                         
 -10   3   2         63.28         74.71        21.42 o                         
  -9   3   2          3.61         12.79        12.18 o                         
  -8   3   2        320.37        381.65        26.06 o                         
  -7   3   2        765.59        813.54        32.62 o                         
  -6   3   2         95.30        119.52        14.67 o                         
  -5   3   2        233.85        279.09        21.86 o                         
  -4   3   2         59.57         51.61         8.03 o                         
  -3   3   2        404.79        374.60        12.13 o                         
  -1   3   2       5337.05       5213.13        87.99 o                         
   0   3   2          7.28         17.14         3.69 o                         
   1   3   2       1269.52       1100.13        30.01 o                         
   2   3   2        129.75        123.53        11.73 o                         
   3   3   2        313.76        312.65        11.93 o                         
   4   3   2        488.15        503.08        21.64 o                         
   5   3   2        271.52        286.11        14.18 o                         
   6   3   2         20.38         12.60         6.21 o                         
   7   3   2        405.61        391.81        24.23 o                         
   8   3   2         91.96         98.07        15.73 o                         
   9   3   2          3.15          2.99        12.18 o                         
  10   3   2          3.89         10.86        26.93 o                         
 -10   4   2         51.31         -0.17        15.81 o                         
  -9   4   2          2.96          4.26        11.58 o                         
  -8   4   2        281.63        286.49        20.14 o                         
  -7   4   2          5.23         -2.25         8.12 o                         
  -6   4   2        405.19        426.63        19.87 o                         
  -5   4   2        347.90        340.98        15.86 o                         
  -4   4   2          3.48          0.90         3.83 o                         
  -3   4   2        292.41        320.45         9.27 o                         
  -2   4   2       2118.80       2196.57        39.46 o                         
  -1   4   2        287.38        318.76         7.59 o                         
   0   4   2       1779.01       1593.88        42.54 o                         
   1   4   2       1271.97       1314.80        45.85 o                         
   2   4   2        397.76        398.60        16.78 o                         
   3   4   2          1.24          0.94         5.08 o                         
   4   4   2        856.88        859.58        25.39 o                         
   5   4   2         56.70         66.92         7.06 o                         
   6   4   2        125.23         96.17        11.79 o                         
   7   4   2         34.40         28.81         7.64 o                         
   8   4   2        114.69        110.95        14.20 o                         
   9   4   2         24.17         12.39        12.75 o                         
  10   4   2         10.57         -4.46        16.43 o                         
 -10   5   2         30.61         29.63        21.07 o                         
  -9   5   2        185.15        183.57        19.77 o                         
  -8   5   2        147.92        143.63        13.34 o                         
  -7   5   2         13.45         13.65         6.01 o                         
  -6   5   2         38.63         50.59        67.15 o                         
  -5   5   2          1.13          3.06         4.32 o                         
  -4   5   2          1.74          5.08         4.00 o                         
  -3   5   2        113.17         99.12         7.03 o                         
  -2   5   2         10.23          9.71         3.04 o                         
  -1   5   2        241.25        251.44         7.06 o                         
   0   5   2         75.14         94.90         3.90 o                         
   1   5   2       2343.35       2221.37        62.64 o                         
   2   5   2        174.51        192.56         7.28 o                         
   3   5   2          8.00          8.78         6.63 o                         
   4   5   2       1005.23       1077.89        31.21 o                         
   5   5   2        270.42        259.99        19.24 o                         
   6   5   2        316.82        353.08        21.57 o                         
   7   5   2         30.96         40.78        11.93 o                         
   8   5   2          2.87          1.75         7.91 o                         
   9   5   2         19.16         -1.07        13.70 o                         
  -9   6   2        104.83        111.56        18.86 o                         
  -8   6   2          2.67         -6.83         7.38 o                         
  -7   6   2         40.14         38.63         7.79 o                         
  -6   6   2          9.21          5.61         5.43 o                         
  -5   6   2         90.57         74.55         6.10 o                         
  -4   6   2          9.57          5.81         3.69 o                         
  -3   6   2        298.37        314.34        11.02 o                         
  -2   6   2       1211.72       1265.57        27.37 o                         
  -1   6   2       4076.91       4073.40        64.18 o                         
   0   6   2        502.79        514.12        12.32 o                         
   1   6   2        111.90        105.21         7.55 o                         
   2   6   2          5.07          5.97         2.71 o                         
   3   6   2        565.94        548.98        16.34 o                         
   4   6   2         24.35         42.10         5.97 o                         
   5   6   2         10.65         15.47         6.30 o                         
   6   6   2         86.98         93.56        11.03 o                         
   7   6   2        164.80        146.45        14.15 o                         
   8   6   2         18.55         14.42         9.48 o                         
   9   6   2          0.46         -8.28        11.72 o                         
  -9   7   2          4.63          1.65        10.69 o                         
  -8   7   2         13.14          3.08         8.92 o                         
  -7   7   2         81.02         77.25         8.21 o                         
  -6   7   2         32.53         39.88         9.29 o                         
  -5   7   2         13.02         14.04         4.49 o                         
  -4   7   2       1790.70       1842.77        36.95 o                         
  -3   7   2         28.22         22.85         4.77 o                         
  -2   7   2        115.91        124.77         6.37 o                         
  -1   7   2        359.33        355.81        12.62 o                         
   0   7   2        301.45        321.49        13.47 o                         
   1   7   2        141.81        137.65        11.68 o                         
   2   7   2        193.66        194.86         8.92 o                         
   3   7   2          1.84          3.10         3.02 o                         
   4   7   2        177.03        162.01        10.23 o                         
   5   7   2         23.91         28.17         5.96 o                         
   6   7   2          2.49          1.45         5.90 o                         
   7   7   2         22.94         13.19         7.50 o                         
   8   7   2          2.08         -0.31        11.39 o                         
   9   7   2          0.07          9.77        10.64 o                         
  -9   8   2         26.47         15.90        12.77 o                         
  -8   8   2          2.32          9.40         9.55 o                         
  -7   8   2         15.33         21.71         7.08 o                         
  -6   8   2        879.23        942.29        35.82 o                         
  -5   8   2        185.85        172.00        16.53 o                         
  -4   8   2         99.82        110.09         7.07 o                         
  -3   8   2         66.01         68.24         5.67 o                         
  -2   8   2        191.52        189.96         8.05 o                         
  -1   8   2        441.10        415.79        13.26 o                         
   0   8   2         31.48         34.48         5.39 o                         
   1   8   2        321.53        316.24        20.35 o                         
   2   8   2        461.92        484.41        22.14 o                         
   3   8   2        200.17        207.53        12.07 o                         
   4   8   2        350.11        367.82        14.26 o                         
   5   8   2         17.00          5.18         4.96 o                         
   6   8   2        346.37        338.68        26.00 o                         
   7   8   2         24.41         23.51         8.47 o                         
   8   8   2        131.48        137.88        16.90 o                         
  -8   9   2          8.03          0.14         7.32 o                         
  -7   9   2          0.34          1.66         7.39 o                         
  -6   9   2        189.56        191.65        12.51 o                         
  -5   9   2         13.09          8.47         4.52 o                         
  -4   9   2          2.30          5.35         3.14 o                         
  -3   9   2        107.66        111.78         8.41 o                         
  -2   9   2         94.87         92.08         5.95 o                         
  -1   9   2          2.20          2.32         2.63 o                         
   0   9   2        129.24        147.58         9.35 o                         
   1   9   2       2533.87       2536.15        65.86 o                         
   2   9   2       1135.90       1204.45        52.48 o                         
   3   9   2        798.05        781.98        24.32 o                         
   4   9   2         73.04         70.35         5.69 o                         
   5   9   2         34.70         32.79         5.67 o                         
   6   9   2        203.65        231.19        12.83 o                         
   7   9   2          0.08          7.76         7.91 o                         
   8   9   2         17.29          3.06        13.91 o                         
  -7  10   2          0.03          4.37         5.26 o                         
  -6  10   2          1.62         -0.05         5.39 o                         
  -5  10   2        394.26        407.44        22.98 o                         
  -4  10   2          0.27         -0.07         3.57 o                         
  -3  10   2         62.09         69.42         7.93 o                         
  -2  10   2         33.61         27.86         4.46 o                         
  -1  10   2        110.79         99.01        10.11 o                         
   0  10   2        467.73        459.75        25.70 o                         
   1  10   2        630.21        628.34        25.03 o                         
   2  10   2        509.96        493.61        23.18 o                         
   3  10   2        602.02        671.75        28.46 o                         
   4  10   2          6.63          6.95         1.83 o                         
   5  10   2         81.55         82.74         6.92 o                         
   6  10   2         43.42         43.02         7.73 o                         
   7  10   2         73.42         68.65        12.24 o                         
  -7  11   2          1.09         19.55        24.13 o                         
  -6  11   2         85.59         38.98        16.43 o                         
  -5  11   2          0.87          0.65         5.29 o                         
  -4  11   2        414.93        420.03        18.00 o                         
  -3  11   2        132.84        144.82        12.64 o                         
   0  11   2        145.37        129.37        21.74 o                         
   1  11   2         92.34         93.55         8.35 o                         
   2  11   2         15.48         18.02         6.56 o                         
   3  11   2         45.18         42.87         7.39 o                         
   4  11   2        122.47        133.63        17.73 o                         
   5  11   2         71.87         55.71        13.93 o                         
   6  11   2         93.07         92.08        24.56 o                         
  -6  12   2         50.51         43.63        15.73 o                         
  -5  12   2          8.69         15.64         9.56 o                         
  -4  12   2         30.70         24.51         5.80 o                         
  -3  12   2         63.13         48.27         9.60 o                         
   0  12   2        255.44        236.68        26.68 o                         
   1  12   2         84.42         69.96         6.90 o                         
   2  12   2        180.51        158.18        10.07 o                         
   3  12   2        174.64        151.60        12.79 o                         
   4  12   2       1087.69       1194.18        69.85 o                         
   5  12   2         15.77         -0.56        15.00 o                         
  -4  13   2         21.13         12.80        18.53 o                         
   0  13   2        243.27        266.54        34.42 o                         
   1  13   2          0.06         -7.73        18.13 o                         
   2  13   2         20.69         21.33        25.20 o                         
   3  13   2        359.56        338.28        42.57 o                         
   4  13   2          1.48         33.20        17.86 o                         
  -9   0   3        424.76        429.12        51.01 o                         
  -7   0   3        961.96       1102.52        55.75 o                         
  -5   0   3       4279.46       4515.44       137.33 o                         
  -3   0   3       1469.83       1328.02        41.23 o                         
  -1   0   3      13178.77      13878.03       386.72 o                         
   1   0   3         19.28         14.67        11.00 o                         
   3   0   3         90.33        102.93        10.98 o                         
   5   0   3        471.00        466.24        25.15 o                         
   7   0   3         53.24         55.64        12.35 o                         
   9   0   3        159.67        118.84        34.81 o                         
 -10   1   3         45.12         63.54        19.36 o                         
  -9   1   3        217.08        261.55        20.78 o                         
  -8   1   3         90.99         85.18        16.76 o                         
  -7   1   3         31.64         34.75        12.12 o                         
  -6   1   3        481.43        479.57        21.02 o                         
  -5   1   3       1085.90       1142.68        40.04 o                         
  -4   1   3        376.23        428.93        14.68 o                         
  -3   1   3         16.37         19.92         4.15 o                         
  -2   1   3         12.13         12.89         2.44 o                         
  -1   1   3        142.01        118.66         8.26 o                         
   0   1   3       1736.72       1460.19        35.44 o                         
   1   1   3       6326.45       5828.89       149.64 o                         
   2   1   3        579.75        626.05        14.29 o                         
   3   1   3       3904.23       4010.79        70.36 o                         
   4   1   3         20.54         15.84         7.26 o                         
   5   1   3          1.28          3.67         6.26 o                         
   6   1   3         32.39         46.43         8.19 o                         
   7   1   3        409.82        386.05        23.53 o                         
   8   1   3        391.62        378.60        27.74 o                         
   9   1   3         65.92         48.43        14.57 o                         
  10   1   3         45.10         64.84        26.71 o                         
 -10   2   3        156.20        120.44        26.87 o                         
  -9   2   3        152.73        142.79        15.14 o                         
  -8   2   3        375.17        334.06        22.63 o                         
  -7   2   3        641.25        655.86        27.52 o                         
  -6   2   3          0.01          6.67         7.21 o                         
  -5   2   3       1189.13       1274.13        30.76 o                         
  -4   2   3        137.71        131.30        10.64 o                         
  -3   2   3         20.97         22.61         3.62 o                         
  -2   2   3       4321.30       4218.01        86.85 o                         
  -1   2   3          2.02          6.33         5.45 o                         
   0   2   3       1198.69       1164.58        27.40 o                         
   1   2   3       3303.13       3159.99        76.26 o                         
   2   2   3        168.12        186.41         8.21 o                         
   3   2   3        122.37        149.71        10.10 o                         
   4   2   3       3500.50       3529.03       101.29 o                         
   5   2   3       1106.88       1139.34        30.45 o                         
   6   2   3         23.97         24.28        14.03 o                         
   7   2   3         72.39         43.40         9.96 o                         
   8   2   3         58.27         42.49        10.37 o                         
   9   2   3          2.49         -5.11        16.49 o                         
  10   2   3          4.64         24.30        17.57 o                         
 -10   3   3        444.39        578.28        51.71 o                         
  -9   3   3          0.09         -7.46        11.20 o                         
  -8   3   3        104.73        142.97        19.69 o                         
  -7   3   3         68.61         62.29         8.95 o                         
  -6   3   3        380.61        388.23        18.08 o                         
  -5   3   3        371.85        364.45        12.75 o                         
  -4   3   3        152.18        163.06         6.42 o                         
  -3   3   3         37.50         42.75         4.66 o                         
  -2   3   3          3.68          9.95         3.34 o                         
  -1   3   3          0.97          6.95         3.30 o                         
   0   3   3        187.79        198.76         7.85 o                         
   1   3   3        260.68        248.13         9.55 o                         
   2   3   3       3653.85       3519.37        88.03 o                         
   3   3   3        106.74        118.36        18.12 o                         
   4   3   3       2067.87       2050.35        45.78 o                         
   5   3   3         36.55         49.18         6.91 o                         
   6   3   3         11.69         11.14         7.96 o                         
   7   3   3        489.52        587.64        33.65 o                         
   8   3   3        103.72        108.95        19.93 o                         
   9   3   3         12.77         18.07        15.26 o                         
  10   3   3         12.03          2.93        22.13 o                         
 -10   4   3         42.45         40.51        22.07 o                         
  -9   4   3        163.62        155.72        19.19 o                         
  -8   4   3        192.39        175.59        13.06 o                         
  -7   4   3        636.16        677.15        26.52 o                         
  -6   4   3        415.35        425.31        16.22 o                         
  -5   4   3       1118.09       1094.75        29.66 o                         
  -4   4   3         76.47         70.44         4.69 o                         
  -3   4   3        624.03        547.32        12.34 o                         
  -2   4   3        553.36        582.40        11.69 o                         
  -1   4   3       3691.10       3768.97        79.48 o                         
   0   4   3       1941.97       1900.00        48.90 o                         
   1   4   3        834.62        723.11        22.17 o                         
   2   4   3       1347.05       1282.11        35.79 o                         
   3   4   3         20.44         33.86        29.87 o                         
   4   4   3         45.52         44.25         8.87 o                         
   5   4   3       1625.07       1625.16        52.75 o                         
   6   4   3        539.24        582.89        35.02 o                         
   7   4   3        158.97        152.48        14.62 o                         
   8   4   3        128.16        117.21        13.67 o                         
   9   4   3         98.99        126.92        21.98 o                         
 -10   5   3         37.74         22.85        20.02 o                         
  -9   5   3         23.58         45.70        13.18 o                         
  -8   5   3          0.74         -5.08        10.48 o                         
  -7   5   3         28.75         21.28         6.88 o                         
  -6   5   3        106.17         85.62        26.13 o                         
  -5   5   3        422.19        423.45        14.45 o                         
  -4   5   3        310.88        304.44        10.15 o                         
  -3   5   3        187.03        215.87         8.81 o                         
  -2   5   3        888.39        822.86        18.65 o                         
  -1   5   3        939.01        869.39        21.84 o                         
   0   5   3       2153.03       2143.72        45.58 o                         
   1   5   3          0.07         -0.61         3.75 o                         
   2   5   3        466.11        416.27        15.56 o                         
   3   5   3        345.25        331.23        11.68 o                         
   4   5   3        195.03        194.05         9.60 o                         
   5   5   3          0.15         -5.20         5.20 o                         
   6   5   3         42.32         54.79         8.47 o                         
   7   5   3         26.72         34.58        11.62 o                         
   8   5   3         18.55         35.22        10.49 o                         
   9   5   3         30.44         38.07        16.10 o                         
  -9   6   3          0.88          7.00         7.55 o                         
  -8   6   3        510.77        511.86        23.63 o                         
  -7   6   3        330.98        308.79        15.46 o                         
  -6   6   3        207.48        201.00        10.22 o                         
  -5   6   3          2.12          5.45         4.15 o                         
  -4   6   3         23.44         22.19         4.41 o                         
  -3   6   3          1.63          0.95         3.35 o                         
  -2   6   3        121.06        154.15         8.76 o                         
  -1   6   3        267.35        286.95         9.37 o                         
   0   6   3       2832.90       2864.08        57.85 o                         
   1   6   3        104.00         90.53         5.38 o                         
   2   6   3        835.65        803.50        25.94 o                         
   3   6   3         36.89         37.32         5.42 o                         
   4   6   3        128.14        162.05         9.89 o                         
   5   6   3          2.94          4.99         5.63 o                         
   6   6   3        193.70        225.19        16.76 o                         
   7   6   3        110.76        111.42        11.61 o                         
   8   6   3          0.53         -7.17         9.14 o                         
   9   6   3         10.32          3.40        11.35 o                         
  -9   7   3        220.66        195.77        17.73 o                         
  -8   7   3         27.18         25.14         7.26 o                         
  -7   7   3         58.84         63.04         7.13 o                         
  -6   7   3        113.97        122.77         8.36 o                         
  -5   7   3        326.96        350.20        13.62 o                         
  -4   7   3         83.81         81.20         6.46 o                         
  -3   7   3        796.83        735.08        19.92 o                         
  -2   7   3         32.82         24.78         3.62 o                         
  -1   7   3        202.74        169.26         7.03 o                         
   0   7   3         37.11         31.95         3.72 o                         
   1   7   3        202.97        224.58        11.96 o                         
   2   7   3         86.18         87.67         6.06 o                         
   3   7   3       1315.06       1404.93        49.75 o                         
   4   7   3        329.90        357.10        13.90 o                         
   5   7   3         51.52         54.09         7.73 o                         
   6   7   3          0.08         -5.14         5.56 o                         
   7   7   3        425.88        444.68        28.34 o                         
   8   7   3        151.38        182.04        25.37 o                         
   9   7   3         16.83          7.52        14.56 o                         
  -9   8   3         49.07         42.10        11.99 o                         
  -8   8   3          0.04          3.30         6.85 o                         
  -7   8   3         46.13         49.19         7.62 o                         
  -6   8   3         10.17         14.59         5.61 o                         
  -5   8   3        122.01        121.90         9.58 o                         
  -4   8   3          0.03          0.34         5.22 o                         
  -3   8   3        307.98        318.86        12.46 o                         
  -2   8   3        158.18        161.75         7.39 o                         
  -1   8   3          0.91          7.29         3.93 o                         
   0   8   3         24.59         30.14         6.08 o                         
   1   8   3        122.52        112.65         8.55 o                         
   2   8   3         11.73          9.31         3.58 o                         
   3   8   3        126.81        132.47         7.88 o                         
   4   8   3        726.30        732.79        25.47 o                         
   5   8   3        594.17        637.84        26.41 o                         
   6   8   3        105.99         83.16        10.14 o                         
   7   8   3         14.40          6.50         8.98 o                         
   8   8   3          1.27         11.40        10.51 o                         
  -8   9   3          0.08          2.27         9.78 o                         
  -7   9   3          7.16          5.30         6.42 o                         
  -6   9   3          4.53          5.02         6.39 o                         
  -5   9   3        170.77        154.73         9.83 o                         
  -4   9   3          0.81          2.94         3.85 o                         
  -3   9   3          0.26          5.84         3.53 o                         
  -2   9   3        272.91        272.47        11.78 o                         
  -1   9   3        333.31        356.01        16.49 o                         
   0   9   3          0.64          2.89         4.64 o                         
   1   9   3         34.51         58.86         9.17 o                         
   2   9   3       1910.63       2000.69        67.86 o                         
   3   9   3        421.06        387.56        15.92 o                         
   4   9   3        151.17        134.69         9.80 o                         
   5   9   3        120.50        131.93         8.99 o                         
   6   9   3         32.28         38.63         7.81 o                         
   7   9   3         22.37         18.30         8.52 o                         
   8   9   3         35.57         24.67        23.47 o                         
  -7  10   3         92.18         79.92        11.25 o                         
  -6  10   3          7.26          3.20         7.75 o                         
  -5  10   3         75.94         79.48         9.67 o                         
  -4  10   3        676.53        652.11        23.49 o                         
  -3  10   3        216.62        196.28         8.70 o                         
  -2  10   3         12.25         11.93         2.33 o                         
  -1  10   3          3.08          3.46         3.71 o                         
   0  10   3        262.83        263.49        14.54 o                         
   1  10   3        334.69        366.12        26.12 o                         
   2  10   3        118.34         91.78        10.91 o                         
   3  10   3        158.68        163.70        10.49 o                         
   4  10   3        442.03        444.59        20.83 o                         
   5  10   3          5.91          7.89         4.21 o                         
   6  10   3        136.20        159.67        15.74 o                         
   7  10   3          5.08          3.08        16.21 o                         
  -7  11   3         51.98         25.65        21.73 o                         
  -6  11   3        119.56         91.16        13.16 o                         
  -5  11   3         50.53         41.85        10.25 o                         
  -4  11   3         30.49         20.77         3.91 o                         
  -3  11   3        289.74        277.87        13.47 o                         
  -2  11   3        144.95        158.25        16.80 o                         
  -1  11   3         24.39         28.08         5.17 o                         
   0  11   3         24.73         20.19         6.62 o                         
   1  11   3          5.16         15.97         8.33 o                         
   2  11   3        104.72        117.14        10.02 o                         
   3  11   3          0.28          0.64        11.61 o                         
   4  11   3          0.33         -5.61         8.51 o                         
   5  11   3          0.05         -1.64         9.33 o                         
   6  11   3         95.69         97.11        25.34 o                         
  -6  12   3         15.66         14.44        14.56 o                         
  -5  12   3         44.33         57.28        13.34 o                         
  -4  12   3         25.97         19.73         8.27 o                         
  -1  12   3         23.51         26.40        16.93 o                         
   0  12   3         50.95         38.71        16.60 o                         
   1  12   3        387.96        430.23        22.77 o                         
   2  12   3        220.23        184.14        20.12 o                         
   3  12   3         70.03         63.51         9.81 o                         
   4  12   3         34.14         30.11        14.42 o                         
   5  12   3        526.23        546.16        48.26 o                         
   0  13   3        185.34        178.60        31.48 o                         
   1  13   3          1.26         22.80        18.80 o                         
   2  13   3         33.94         42.26        20.93 o                         
   3  13   3         22.06         25.86        25.46 o                         
 -10   0   4         15.51         23.60        25.46 o                         
  -8   0   4        234.12        217.75        31.42 o                         
  -6   0   4        834.60        835.74        81.13 o                         
  -4   0   4        236.66        204.19        14.99 o                         
  -2   0   4         99.93         98.53        10.79 o                         
   0   0   4       3294.72       3040.18       116.69 o                         
   2   0   4        362.91        438.36        28.94 o                         
   4   0   4       2528.41       2662.62        76.90 o                         
   6   0   4        159.76        178.65        52.02 o                         
   8   0   4         96.61        136.89        19.56 o                         
  10   0   4        118.84        226.97        47.34 o                         
 -10   1   4        179.58        106.17        31.21 o                         
  -9   1   4        104.65         72.86        17.10 o                         
  -8   1   4        269.02        255.49        17.50 o                         
  -7   1   4          0.01          5.26         7.27 o                         
  -6   1   4        218.74        201.86        13.56 o                         
  -5   1   4       1781.32       1779.39        43.52 o                         
  -4   1   4       1416.08       1547.34        34.00 o                         
  -3   1   4       1011.53        980.32        22.89 o                         
  -2   1   4        904.09        964.02        23.21 o                         
  -1   1   4        100.21        118.08         7.76 o                         
   0   1   4        898.30        829.35        31.40 o                         
   1   1   4         47.81         62.51         6.33 o                         
   2   1   4         60.73         50.62         6.39 o                         
   3   1   4        336.23        343.64        11.12 o                         
   4   1   4       1867.47       1911.59        41.55 o                         
   5   1   4          0.43         -1.27         5.94 o                         
   6   1   4        672.65        713.46        33.84 o                         
   7   1   4        352.03        353.70        20.77 o                         
   8   1   4         66.06         36.72        11.64 o                         
   9   1   4        214.29        169.46        33.00 o                         
  10   1   4         96.33         52.14        31.20 o                         
 -10   2   4         22.63          6.55        15.83 o                         
  -9   2   4         21.95          5.73        23.27 o                         
  -8   2   4        155.11        152.28        14.80 o                         
  -7   2   4        315.43        356.85        16.26 o                         
  -6   2   4        753.26        792.92        21.14 o                         
  -5   2   4          9.14         10.26         3.30 o                         
  -4   2   4       1164.93       1244.14        37.51 o                         
  -3   2   4       1454.48       1446.73        29.94 o                         
  -2   2   4         22.72         26.62         4.52 o                         
  -1   2   4       2620.99       2360.41        53.97 o                         
   0   2   4       1027.94        962.30        22.61 o                         
   1   2   4       1448.97       1327.25        38.89 o                         
   2   2   4        343.75        346.24        12.60 o                         
   3   2   4          5.06          4.61         7.37 o                         
   4   2   4        149.02        150.69        11.01 o                         
   5   2   4       1059.08       1052.79        40.33 o                         
   6   2   4        141.17        162.45        14.82 o                         
   7   2   4         31.88         24.08         8.07 o                         
   8   2   4         68.98         56.09        11.89 o                         
   9   2   4         39.32         56.65        21.30 o                         
  10   2   4          0.00         -8.80        25.33 o                         
 -10   3   4          2.11         -9.59        19.02 o                         
  -9   3   4        579.68        620.84        39.50 o                         
  -8   3   4         38.79         25.45         9.30 o                         
  -7   3   4        922.28        880.14        28.41 o                         
  -6   3   4          0.01         -0.92         3.59 o                         
  -5   3   4          1.41          6.47         3.47 o                         
  -4   3   4       1207.51       1232.66        28.02 o                         
  -3   3   4         15.30         17.26         5.66 o                         
  -2   3   4        498.11        481.24        10.36 o                         
  -1   3   4        350.51        361.22        12.28 o                         
   0   3   4       4952.60       4809.21       116.85 o                         
   1   3   4          2.83         -1.23         4.47 o                         
   2   3   4       1335.36       1326.13        34.14 o                         
   3   3   4        422.63        430.89        15.14 o                         
   4   3   4         37.55         66.34         8.74 o                         
   5   3   4       2046.47       2186.74        58.89 o                         
   6   3   4         87.77         77.38         9.57 o                         
   7   3   4        240.96        218.14        23.72 o                         
   8   3   4         31.23         19.38        10.41 o                         
   9   3   4         61.77         85.90        19.98 o                         
 -10   4   4        165.77        187.63        27.72 o                         
  -9   4   4         25.82         19.49         5.91 o                         
  -8   4   4        596.45        559.83        25.00 o                         
  -7   4   4        133.35        132.75        11.34 o                         
  -6   4   4       1738.34       1826.31        45.79 o                         
  -5   4   4        186.43        168.58         7.86 o                         
  -4   4   4        105.27        132.95         7.69 o                         
  -3   4   4         40.72         50.71         6.42 o                         
  -2   4   4       1429.38       1269.35        22.00 o                         
  -1   4   4        110.41        106.14         5.88 o                         
   0   4   4        592.65        614.64        16.86 o                         
   1   4   4        895.23        907.03        21.96 o                         
   2   4   4        596.32        594.15        17.17 o                         
   3   4   4          8.50         10.15         6.00 o                         
   4   4   4         60.38         76.74         6.49 o                         
   5   4   4        250.96        261.67        13.39 o                         
   6   4   4       1597.03       1683.48        67.67 o                         
   7   4   4        380.64        311.29        22.13 o                         
   8   4   4        116.16         88.89        14.19 o                         
   9   4   4          3.88         -5.25        14.15 o                         
 -10   5   4         18.46         42.69        22.95 o                         
  -9   5   4        118.35        125.19        18.95 o                         
  -8   5   4         28.73         32.06         6.76 o                         
  -7   5   4          0.09         -2.09         6.54 o                         
  -6   5   4        270.15        281.70        25.34 o                         
  -5   5   4        188.12        177.52         8.76 o                         
  -4   5   4        270.46        270.30        13.24 o                         
  -3   5   4         25.09         16.89         4.57 o                         
  -2   5   4        744.75        742.89        16.79 o                         
  -1   5   4         45.27         59.69         4.52 o                         
   0   5   4        135.64        103.29         8.31 o                         
   1   5   4        576.38        585.99        16.97 o                         
   2   5   4         16.59         10.90         4.95 o                         
   3   5   4        285.94        277.25        16.47 o                         
   4   5   4        607.15        638.88        19.39 o                         
   5   5   4         16.57         28.59         6.84 o                         
   6   5   4        329.65        356.59        18.96 o                         
   7   5   4        131.29        110.27        13.09 o                         
   8   5   4          0.01          0.19        10.36 o                         
   9   5   4         19.18         12.12        14.41 o                         
  -9   6   4         31.62         44.06        10.58 o                         
  -8   6   4        272.30        310.27        17.96 o                         
  -7   6   4        966.77       1050.09        43.61 o                         
  -6   6   4         14.88         16.70         5.44 o                         
  -5   6   4        149.91        146.16         9.53 o                         
  -4   6   4        650.72        647.28        20.92 o                         
  -3   6   4         54.94         47.18         8.44 o                         
  -2   6   4        729.98        720.63        18.89 o                         
  -1   6   4        228.64        285.45         9.00 o                         
   0   6   4         61.51         82.43         4.92 o                         
   1   6   4       3559.32       3732.21       103.46 o                         
   2   6   4          9.35         14.35         7.43 o                         
   3   6   4       1236.73       1315.85        36.50 o                         
   4   6   4          8.39          5.43         5.70 o                         
   5   6   4        397.87        426.66        19.18 o                         
   6   6   4        179.27        196.11        13.19 o                         
   7   6   4         60.38         60.16        19.87 o                         
   8   6   4          7.64         -2.53        17.44 o                         
   9   6   4          2.57         -4.79        14.77 o                         
  -9   7   4        235.18        204.25        22.53 o                         
  -8   7   4        143.98        128.26        11.85 o                         
  -7   7   4        143.63        142.53        10.52 o                         
  -6   7   4         57.84         69.36         7.57 o                         
  -5   7   4        286.40        274.91        13.25 o                         
  -4   7   4        998.51        981.10        40.69 o                         
  -3   7   4         21.88         13.69         6.39 o                         
  -2   7   4          0.67          1.78         3.32 o                         
  -1   7   4        285.34        251.31        11.23 o                         
   0   7   4         47.30         53.06         7.55 o                         
   1   7   4        620.63        635.11        22.60 o                         
   2   7   4         51.66         62.27         4.99 o                         
   3   7   4         46.30         43.82         6.35 o                         
   4   7   4        512.54        492.28        27.26 o                         
   5   7   4        486.28        463.93        36.06 o                         
   6   7   4        569.97        609.37        30.62 o                         
   7   7   4          2.13         -7.00         7.70 o                         
   8   7   4         54.80         46.16        13.49 o                         
  -8   8   4         12.35         11.22         7.95 o                         
  -7   8   4         73.66         53.01         8.48 o                         
  -6   8   4        142.14        149.36        18.91 o                         
  -5   8   4        250.51        258.74        11.91 o                         
  -4   8   4         40.74         49.56         7.38 o                         
  -3   8   4          7.96         12.22         4.19 o                         
  -2   8   4        618.51        617.29        19.19 o                         
  -1   8   4         63.49         64.40         4.14 o                         
   0   8   4        102.17        100.37         8.92 o                         
   1   8   4         12.84         15.55         2.09 o                         
   2   8   4        139.08        131.32        11.25 o                         
   3   8   4        544.10        583.11        23.91 o                         
   4   8   4          0.01          6.73         5.16 o                         
   5   8   4        349.06        386.67        19.47 o                         
   6   8   4         49.45         61.30        11.21 o                         
   7   8   4         35.10         41.98         8.25 o                         
   8   8   4        103.40        146.76        21.99 o                         
  -8   9   4         70.55         51.80        12.73 o                         
  -7   9   4        127.91        120.42        10.89 o                         
  -6   9   4         10.76         22.52         7.44 o                         
  -5   9   4          8.62         11.07         5.48 o                         
  -4   9   4        579.96        528.48        25.86 o                         
  -3   9   4         71.10         82.49         5.81 o                         
  -2   9   4          0.10          3.27         3.22 o                         
  -1   9   4          5.82          7.09         2.64 o                         
   0   9   4        406.16        399.07        18.54 o                         
   1   9   4        146.28        151.72        10.90 o                         
   2   9   4         14.11         26.17         8.24 o                         
   3   9   4        637.27        630.30        24.72 o                         
   4   9   4        105.27        122.62        11.13 o                         
   5   9   4        269.32        293.26        17.33 o                         
   6   9   4         12.13         14.44         8.51 o                         
   7   9   4          2.93          1.07         8.38 o                         
  -7  10   4        297.65        302.70        20.09 o                         
  -6  10   4          2.18         -3.75         5.63 o                         
  -5  10   4         18.81         25.24         6.41 o                         
  -4  10   4          1.15          0.78         4.88 o                         
  -3  10   4          0.99          4.18         3.05 o                         
  -2  10   4        516.59        507.22        17.93 o                         
  -1  10   4        125.91        130.46        11.51 o                         
   0  10   4         65.74         69.01         7.65 o                         
   1  10   4         40.19         36.45         6.29 o                         
   2  10   4          5.29          0.58         8.03 o                         
   3  10   4        388.59        396.52        23.94 o                         
   4  10   4          2.46          0.17         3.13 o                         
   5  10   4         27.33         19.62        15.15 o                         
   6  10   4          0.07         11.81         7.73 o                         
   7  10   4        227.63        242.91        44.82 o                         
  -6  11   4          5.01          5.94        10.93 o                         
  -5  11   4        294.84        280.18        17.32 o                         
  -4  11   4         99.81        121.94         8.79 o                         
  -3  11   4        622.88        592.84        27.88 o                         
  -2  11   4         61.17         56.22         9.78 o                         
  -1  11   4         17.80         18.88         9.42 o                         
   0  11   4         30.84         35.76         7.84 o                         
   1  11   4        204.77        206.07        17.14 o                         
   2  11   4         13.77         24.85         7.56 o                         
   3  11   4          0.28         11.96         7.34 o                         
   4  11   4          0.50          9.78         9.16 o                         
   5  11   4         53.37         55.62        24.20 o                         
   6  11   4         34.29         17.93        16.78 o                         
  -5  12   4          0.56         -5.60        13.73 o                         
  -4  12   4         84.87         98.01        15.47 o                         
  -3  12   4          0.02          2.93         5.07 o                         
  -2  12   4        312.18        300.76        46.57 o                         
  -1  12   4         15.84         15.49         8.82 o                         
   0  12   4        150.59        149.35        12.83 o                         
   1  12   4          0.01         11.64         7.88 o                         
   2  12   4        360.47        374.75        34.17 o                         
   3  12   4         45.32         45.94        11.21 o                         
   4  12   4          6.49          8.23        11.85 o                         
   5  12   4          0.94        -11.07        15.20 o                         
  -1  13   4        101.01         98.15        22.00 o                         
   0  13   4          5.99          4.93        18.53 o                         
   1  13   4        204.44        234.36        30.95 o                         
   2  13   4         29.50         44.13        21.07 o                         
  -9   0   5        279.72        221.55        25.64 o                         
  -7   0   5         57.47         58.46        15.13 o                         
  -5   0   5        259.76        214.20        35.50 o                         
  -3   0   5        129.26        142.05        30.02 o                         
  -1   0   5       1944.77       1853.39        95.01 o                         
   1   0   5         43.11         60.66         8.59 o                         
   3   0   5        752.42        606.97        65.71 o                         
   5   0   5        171.07        201.43        16.94 o                         
   7   0   5          0.06         -1.00        24.20 o                         
   9   0   5         13.97         -0.13        20.40 o                         
 -10   1   5        229.64        249.01        53.36 o                         
  -9   1   5         19.22          8.07         4.66 o                         
  -8   1   5          2.25          6.43         2.51 o                         
  -7   1   5        470.85        473.68        23.67 o                         
  -6   1   5          0.19          8.12         9.97 o                         
  -5   1   5        555.82        523.32        18.12 o                         
  -4   1   5       1636.68       1786.80        40.53 o                         
  -3   1   5       3586.12       3616.51        56.23 o                         
  -2   1   5       2072.07       2144.68        40.05 o                         
  -1   1   5        347.23        331.21        14.37 o                         
   0   1   5       1143.18       1182.65        32.06 o                         
   1   1   5       2784.74       2740.88        57.96 o                         
   2   1   5       2901.90       2918.75        60.28 o                         
   3   1   5        701.29        700.49        31.29 o                         
   4   1   5         46.71         40.43         7.66 o                         
   5   1   5        255.13        274.10        13.76 o                         
   6   1   5       1051.94       1178.78        44.03 o                         
   7   1   5         34.99         34.69        11.11 o                         
   8   1   5          0.04         -1.43        16.23 o                         
   9   1   5         38.32         62.94        32.07 o                         
 -10   2   5         39.24         29.06        18.98 o                         
  -9   2   5         28.24         21.45         8.64 o                         
  -8   2   5         34.97         45.46         7.53 o                         
  -7   2   5         54.83         76.57        10.30 o                         
  -6   2   5       1665.48       1703.30        49.70 o                         
  -5   2   5          0.07         13.71         8.26 o                         
  -4   2   5       2185.46       2179.40        40.80 o                         
  -3   2   5         77.14         70.08         5.27 o                         
  -2   2   5        572.23        643.70        31.49 o                         
  -1   2   5         52.68         51.83         6.03 o                         
   0   2   5        662.34        597.50        17.45 o                         
   1   2   5        514.64        515.92        17.98 o                         
   2   2   5          9.24         15.41         6.72 o                         
   3   2   5         72.41         77.02         8.22 o                         
   4   2   5        105.02         96.38         8.69 o                         
   5   2   5         37.72         34.41         7.06 o                         
   6   2   5        206.98        197.76        13.85 o                         
   7   2   5          9.06         32.68        10.43 o                         
   8   2   5        312.26        388.16        31.83 o                         
   9   2   5          1.52        -12.02        27.73 o                         
 -10   3   5         15.58         22.47        17.10 o                         
  -9   3   5         42.67         20.61        16.30 o                         
  -8   3   5       1067.59       1097.73        44.98 o                         
  -7   3   5         55.41         55.99         6.93 o                         
  -6   3   5        735.76        778.73        26.57 o                         
  -5   3   5        735.22        778.55        25.73 o                         
  -4   3   5          6.24         12.50         6.08 o                         
  -3   3   5          7.17          6.43         3.51 o                         
  -2   3   5        302.14        305.00         9.34 o                         
  -1   3   5        684.22        680.85        20.05 o                         
   0   3   5         10.70         24.40         5.08 o                         
   1   3   5        527.40        555.26        18.32 o                         
   2   3   5       1059.98       1103.25        30.13 o                         
   3   3   5       1097.58       1024.15        26.09 o                         
   4   3   5         40.99         52.26         7.56 o                         
   5   3   5        354.53        351.65        15.94 o                         
   6   3   5       1676.97       1908.20        74.51 o                         
   7   3   5          8.23         10.82        11.78 o                         
   8   3   5         30.68         19.65        11.06 o                         
   9   3   5         12.71         -1.16        15.76 o                         
 -10   4   5          0.43         -7.25        17.50 o                         
  -9   4   5         31.48         11.97        14.84 o                         
  -8   4   5         19.28         20.04         7.02 o                         
  -7   4   5        225.24        208.84        13.91 o                         
  -6   4   5        190.74        183.61        10.30 o                         
  -5   4   5        257.20        249.77        20.59 o                         
  -4   4   5         12.94         21.51         6.06 o                         
  -3   4   5        280.56        285.68        10.61 o                         
  -2   4   5         44.81         30.77         3.96 o                         
  -1   4   5        144.39        102.07         6.93 o                         
   0   4   5         34.81         34.26         4.41 o                         
   1   4   5          3.77          7.83         4.19 o                         
   2   4   5        158.12        156.04         9.31 o                         
   3   4   5        300.29        277.30        13.12 o                         
   4   4   5          3.81          2.01         5.81 o                         
   5   4   5          1.82          9.24        22.21 o                         
   6   4   5         51.81         49.65         8.46 o                         
   7   4   5        257.47        280.28        23.46 o                         
   8   4   5         13.40          2.30        12.39 o                         
   9   4   5        146.98        128.71        25.60 o                         
  -9   5   5         11.99         16.08        13.82 o                         
  -8   5   5         28.45         34.54         9.00 o                         
  -7   5   5        409.60        398.12        20.06 o                         
  -6   5   5        357.77        364.88        16.57 o                         
  -5   5   5       1037.99       1135.92        34.59 o                         
  -4   5   5        292.83        299.21        13.07 o                         
  -3   5   5        710.89        658.85        17.00 o                         
  -2   5   5        290.62        260.94         8.41 o                         
  -1   5   5        454.82        446.85        13.95 o                         
   0   5   5        417.44        431.35        18.07 o                         
   1   5   5        313.71        309.85        11.27 o                         
   2   5   5        439.16        417.96        15.16 o                         
   3   5   5        216.24        232.51        12.35 o                         
   4   5   5          6.03          3.40         8.64 o                         
   5   5   5        204.96        210.17        14.00 o                         
   6   5   5        142.50        157.96        16.07 o                         
   7   5   5        670.73        700.62        32.75 o                         
   8   5   5         43.26         28.50        12.77 o                         
   9   5   5        262.64        255.06        32.92 o                         
  -9   6   5         26.06          3.51        26.32 o                         
  -8   6   5        222.41        209.68        14.66 o                         
  -7   6   5        564.76        618.43        25.54 o                         
  -6   6   5         78.72         72.80         8.55 o                         
  -5   6   5        183.57        216.18        21.45 o                         
  -4   6   5        495.43        514.90        19.99 o                         
  -3   6   5         47.53         55.39         5.87 o                         
  -2   6   5          7.81         12.06         3.51 o                         
  -1   6   5         16.26         19.90         3.98 o                         
   0   6   5          2.53          5.88         3.60 o                         
   1   6   5          9.08         16.07         6.10 o                         
   2   6   5        122.31        130.03         7.25 o                         
   3   6   5          5.27         11.37         8.04 o                         
   4   6   5        783.17        828.08        32.79 o                         
   5   6   5        305.10        310.45        17.32 o                         
   6   6   5          1.15          3.24         7.39 o                         
   7   6   5        182.23        212.72        21.35 o                         
   8   6   5         78.27         72.56        11.91 o                         
  -9   7   5        368.60        382.85        38.87 o                         
  -8   7   5         95.12         95.45        12.79 o                         
  -7   7   5        326.54        336.94        17.86 o                         
  -6   7   5        336.59        302.13        15.45 o                         
  -5   7   5        147.34        164.22        11.54 o                         
  -4   7   5        110.23        126.79        17.15 o                         
  -3   7   5        438.96        432.69        13.54 o                         
  -2   7   5         24.28         36.31         4.99 o                         
  -1   7   5        775.60        716.69        16.91 o                         
   0   7   5        270.98        259.86        10.61 o                         
   1   7   5        210.26        202.59        10.38 o                         
   2   7   5        298.84        298.93        16.75 o                         
   3   7   5        215.73        238.57        13.39 o                         
   4   7   5        105.74         90.22        10.04 o                         
   5   7   5        513.71        517.20        24.40 o                         
   6   7   5        218.97        211.55        19.31 o                         
   7   7   5        117.26        115.41        20.69 o                         
   8   7   5         48.55         47.33        16.44 o                         
  -8   8   5        258.64        230.47        16.14 o                         
  -7   8   5         28.39         25.26         8.06 o                         
  -6   8   5          6.40          5.13         6.00 o                         
  -5   8   5        206.55        221.10        27.46 o                         
  -4   8   5          3.12          3.78         5.04 o                         
  -3   8   5        260.16        259.75        11.50 o                         
  -2   8   5          8.85          7.30         3.59 o                         
  -1   8   5        336.14        316.50        13.48 o                         
   0   8   5        218.53        224.70         8.82 o                         
   1   8   5          2.38         -2.82         2.82 o                         
   2   8   5         19.41         35.97         9.60 o                         
   3   8   5        420.30        427.09        19.14 o                         
   4   8   5        649.39        698.29        40.15 o                         
   5   8   5        213.23        206.31        17.75 o                         
   6   8   5         29.86         49.26         8.84 o                         
   7   8   5         11.12          5.90        10.21 o                         
  -8   9   5        128.86         92.84        13.67 o                         
  -7   9   5         96.66         85.78        13.03 o                         
  -6   9   5        705.32        712.16        34.92 o                         
  -5   9   5          4.85          1.81         5.51 o                         
  -4   9   5        128.95        116.65         8.14 o                         
  -3   9   5        549.36        501.34        38.23 o                         
  -2   9   5        237.65        231.16        10.86 o                         
  -1   9   5        121.74        127.01         7.87 o                         
   0   9   5        277.83        304.48        11.09 o                         
   1   9   5        342.27        340.39        12.99 o                         
   2   9   5         64.39         58.44         6.04 o                         
   3   9   5        131.35        151.53        11.51 o                         
   4   9   5        187.58        184.64        14.52 o                         
   5   9   5         95.84         97.79        10.12 o                         
   6   9   5        153.65        124.00        15.40 o                         
   7   9   5         31.85         37.96        17.94 o                         
  -7  10   5          1.55         -7.78         9.06 o                         
  -6  10   5        135.60        151.05        13.49 o                         
  -5  10   5          3.89         -1.17         5.49 o                         
  -4  10   5        118.39        128.13        10.68 o                         
  -3  10   5         16.61         16.05         4.20 o                         
  -2  10   5         28.89         38.19         9.07 o                         
  -1  10   5        168.65        139.73        10.28 o                         
   0  10   5         56.10         47.74         9.22 o                         
   1  10   5          0.61          8.32         5.73 o                         
   2  10   5         71.00         70.70         8.49 o                         
   3  10   5          0.06          8.89         8.91 o                         
   4  10   5        501.26        515.28        26.30 o                         
   5  10   5         31.15         20.04         6.45 o                         
   6  10   5          4.24         -5.53        14.85 o                         
  -6  11   5          5.60          6.67        11.73 o                         
  -5  11   5          7.75          0.70         5.67 o                         
  -4  11   5        414.25        393.57        20.42 o                         
  -3  11   5          4.09          6.68         4.20 o                         
  -2  11   5       1323.07       1343.79        51.44 o                         
  -1  11   5         91.60         86.43        14.67 o                         
   0  11   5        135.24        119.00        12.45 o                         
   1  11   5        117.10        127.66         9.87 o                         
   2  11   5          0.32         -0.87         7.08 o                         
   3  11   5        183.72        165.13        23.70 o                         
   4  11   5         41.17         23.51        12.07 o                         
   5  11   5         11.40         11.43        14.04 o                         
  -4  12   5         16.92          8.53        10.93 o                         
  -3  12   5         70.89         68.27        10.13 o                         
  -2  12   5          3.56         -1.04         8.02 o                         
  -1  12   5        426.29        465.91        26.72 o                         
   0  12   5          8.26         -1.76         6.52 o                         
   1  12   5         12.50         13.07         7.79 o                         
   2  12   5        109.78        104.34        12.37 o                         
   3  12   5        180.84        198.84        32.28 o                         
   4  12   5          1.11          0.20        16.20 o                         
  -1  13   5         67.06        107.07        25.73 o                         
   0  13   5         20.57         24.93        27.46 o                         
   1  13   5         39.82         15.60        32.40 o                         
   2  13   5         91.19        142.41        34.00 o                         
 -10   0   6         67.90         44.40        27.60 o                         
  -8   0   6        825.88        840.51        66.03 o                         
  -6   0   6          7.13          3.37         9.83 o                         
  -4   0   6         66.11         73.56        11.60 o                         
  -2   0   6       1190.96       1059.55        54.49 o                         
   0   0   6         40.62         50.15        27.47 o                         
   2   0   6        785.79        744.85        31.96 o                         
   4   0   6        508.94        506.51        48.56 o                         
   6   0   6        162.98        201.08        22.17 o                         
   8   0   6         29.32         73.06        32.80 o                         
 -10   1   6         47.12          8.06        23.45 o                         
  -9   1   6        136.72        183.50        32.94 o                         
  -8   1   6         65.02         46.63        15.42 o                         
  -7   1   6         27.53         21.54        16.68 o                         
  -6   1   6         73.86         56.63         8.87 o                         
  -5   1   6         77.26         70.12         9.37 o                         
  -4   1   6        192.23        205.43        11.89 o                         
  -3   1   6        320.77        348.92        11.31 o                         
  -2   1   6        874.70        933.43        26.08 o                         
  -1   1   6       2753.11       2799.81        65.94 o                         
   0   1   6         49.11         68.78        12.06 o                         
   1   1   6       1578.04       1462.87        31.44 o                         
   2   1   6        143.24        152.75         9.72 o                         
   3   1   6         66.26         69.41         8.52 o                         
   4   1   6         62.29         64.24        12.61 o                         
   5   1   6        199.00        209.08        13.61 o                         
   6   1   6         24.38         37.28         8.19 o                         
   7   1   6         12.53         14.07         8.29 o                         
   8   1   6         54.01         19.64        15.32 o                         
   9   1   6          0.18        -19.12        23.61 o                         
 -10   2   6         12.78         27.92        19.86 o                         
  -9   2   6         26.81         19.17        23.20 o                         
  -8   2   6          6.90         -4.62         9.30 o                         
  -7   2   6        375.14        357.82        20.68 o                         
  -6   2   6         27.31         33.11         9.70 o                         
  -5   2   6         72.08         60.37         8.19 o                         
  -4   2   6         12.86         19.77         6.10 o                         
  -3   2   6       3107.05       3020.96        38.96 o                         
  -2   2   6         86.38        112.25         8.63 o                         
  -1   2   6          0.04          4.99         5.21 o                         
   0   2   6       2029.62       2000.51        49.41 o                         
   1   2   6         17.81         34.04         6.11 o                         
   2   2   6        213.91        213.70         9.86 o                         
   3   2   6         15.19         15.96         6.29 o                         
   4   2   6          3.43         10.44         6.63 o                         
   5   2   6        157.56        132.72        12.70 o                         
   6   2   6         22.72         34.16         9.37 o                         
   7   2   6         50.34         73.67        13.01 o                         
   8   2   6         19.49         21.67         9.81 o                         
   9   2   6         46.11         80.55        16.82 o                         
 -10   3   6        357.93        400.05        41.39 o                         
  -9   3   6          7.10         21.55        15.97 o                         
  -8   3   6        127.22        131.79        16.13 o                         
  -7   3   6         44.26         30.29         8.25 o                         
  -6   3   6        244.62        253.58        15.04 o                         
  -5   3   6        975.55       1039.91        32.53 o                         
  -4   3   6        353.96        362.05        16.46 o                         
  -3   3   6        923.36        929.07        20.15 o                         
  -2   3   6         54.87         56.38         7.41 o                         
  -1   3   6        598.83        584.38        18.88 o                         
   0   3   6        258.43        248.90        10.57 o                         
   1   3   6         90.20         78.67         7.62 o                         
   2   3   6       1766.39       1829.20        45.67 o                         
   3   3   6       1089.65       1091.40        36.85 o                         
   4   3   6       1020.84       1128.40        31.34 o                         
   5   3   6          0.39         11.56         6.92 o                         
   6   3   6          3.89         25.08         9.13 o                         
   7   3   6        334.82        342.17        22.25 o                         
   8   3   6        197.23        224.56        19.09 o                         
   9   3   6         14.37         33.97        12.30 o                         
 -10   4   6          5.80         38.80        35.46 o                         
  -9   4   6         43.88         52.16        20.87 o                         
  -8   4   6        152.86        160.40        24.24 o                         
  -7   4   6          1.72         13.42         8.19 o                         
  -6   4   6        462.85        458.73        22.29 o                         
  -5   4   6          0.64          7.44        11.17 o                         
  -4   4   6        562.98        541.94        23.86 o                         
  -3   4   6         24.96         26.99         5.22 o                         
  -2   4   6        520.71        481.63        13.39 o                         
  -1   4   6        193.83        177.71        11.98 o                         
   0   4   6         12.57          9.83         8.58 o                         
   1   4   6        238.57        264.80        11.88 o                         
   2   4   6        215.03        167.61        10.14 o                         
   3   4   6        165.15        173.27        10.98 o                         
   4   4   6        180.80        154.17        12.59 o                         
   5   4   6        200.11        213.39        13.44 o                         
   6   4   6          7.39          6.35         8.89 o                         
   7   4   6         16.58         19.99        11.71 o                         
   8   4   6         82.19         81.29        20.94 o                         
   9   4   6          6.78         11.78        18.35 o                         
  -9   5   6         75.42         78.37        21.56 o                         
  -8   5   6         70.33         57.31        11.99 o                         
  -7   5   6         86.95         96.16        11.95 o                         
  -6   5   6       1763.23       1914.34        69.07 o                         
  -5   5   6       2590.95       2552.47        80.12 o                         
  -4   5   6       1987.28       2036.98        59.19 o                         
  -3   5   6         15.01         15.98         4.53 o                         
  -2   5   6        262.66        258.10         9.75 o                         
  -1   5   6        927.98        965.46        27.50 o                         
   0   5   6        806.05        815.40        25.01 o                         
   1   5   6        264.45        256.29        11.83 o                         
   2   5   6          1.87          4.63         4.91 o                         
   3   5   6         55.09         67.28        10.18 o                         
   4   5   6         54.60         53.62         8.02 o                         
   5   5   6        157.43        201.03        14.61 o                         
   6   5   6        245.07        205.03        17.85 o                         
   7   5   6        300.59        287.51        27.27 o                         
   8   5   6        972.98       1012.27        69.15 o                         
  -9   6   6         56.84         46.51        18.15 o                         
  -8   6   6         38.59         35.92        10.91 o                         
  -7   6   6        543.50        557.53        31.67 o                         
  -6   6   6        189.94        196.31        15.23 o                         
  -5   6   6          0.06         -2.15         6.69 o                         
  -4   6   6          3.96          2.82         6.29 o                         
  -3   6   6        419.04        411.58        22.85 o                         
  -2   6   6          6.10          7.58         4.16 o                         
  -1   6   6        263.11        278.93        10.36 o                         
   0   6   6        348.56        372.88        15.16 o                         
   1   6   6        233.71        237.08        10.44 o                         
   2   6   6         11.85         14.62         9.43 o                         
   3   6   6         76.58         77.66         8.30 o                         
   4   6   6          7.06          8.99         6.34 o                         
   5   6   6        222.24        242.58        20.89 o                         
   6   6   6          8.79          3.28         7.77 o                         
   7   6   6         38.57         14.89        15.70 o                         
   8   6   6         62.77         65.06        19.58 o                         
  -9   7   6         40.34         62.74        21.80 o                         
  -8   7   6        253.36        217.33        17.76 o                         
  -7   7   6        130.80        115.55        12.38 o                         
  -6   7   6        184.07        177.20        13.57 o                         
  -5   7   6        954.85       1022.99        33.50 o                         
  -4   7   6         56.01         49.27         7.40 o                         
  -3   7   6        149.82        157.16         8.41 o                         
  -2   7   6         11.46         17.51         4.58 o                         
  -1   7   6        252.80        248.58        11.61 o                         
   0   7   6       1218.14       1237.21        39.27 o                         
   1   7   6          2.36          3.43         3.94 o                         
   2   7   6         18.66         29.54         5.75 o                         
   3   7   6        564.56        583.07        24.50 o                         
   4   7   6        189.74        185.33        13.46 o                         
   5   7   6          2.91         23.81        13.99 o                         
   6   7   6        761.09        766.84        40.65 o                         
   7   7   6        479.99        458.26        33.16 o                         
   8   7   6         73.63         87.61        23.00 o                         
  -8   8   6        266.39        239.97        33.36 o                         
  -7   8   6         80.85         69.16        10.79 o                         
  -6   8   6        169.62        189.59        14.86 o                         
  -5   8   6        286.40        301.93        15.79 o                         
  -4   8   6        155.16        189.37        11.39 o                         
  -3   8   6        247.95        254.56        10.69 o                         
  -2   8   6        759.21        730.70        26.37 o                         
  -1   8   6          6.23         11.05         5.89 o                         
   0   8   6         59.29         75.75         7.26 o                         
   1   8   6          1.00         -2.94         3.15 o                         
   2   8   6        142.81        128.16         9.81 o                         
   3   8   6        111.35        131.51         9.93 o                         
   4   8   6        265.41        284.00        17.88 o                         
   5   8   6         25.21         19.37         7.97 o                         
   6   8   6        223.55        201.59        18.53 o                         
   7   8   6         71.51         66.87        18.12 o                         
  -7   9   6         64.32         74.38        14.49 o                         
  -6   9   6        102.03         93.19         9.85 o                         
  -5   9   6        648.77        662.89        27.28 o                         
  -4   9   6         40.95         30.99         6.18 o                         
  -3   9   6         43.95         39.23         5.58 o                         
  -2   9   6        241.03        215.16        10.56 o                         
  -1   9   6         28.10         29.61         4.63 o                         
   0   9   6        381.79        376.70        12.08 o                         
   1   9   6          1.24          4.70         4.56 o                         
   2   9   6          0.29         -3.26         3.66 o                         
   3   9   6         86.47         74.18         7.19 o                         
   4   9   6         14.87         14.78         4.83 o                         
   5   9   6         22.05         36.20         8.31 o                         
   6   9   6          4.01         -1.72        11.51 o                         
  -7  10   6        108.75        122.88        16.62 o                         
  -6  10   6         38.60         51.90        10.71 o                         
  -5  10   6         13.75         20.57         7.44 o                         
  -4  10   6        129.55        130.72        10.20 o                         
  -3  10   6        223.29        227.12        12.79 o                         
  -2  10   6         43.76         48.43         4.86 o                         
  -1  10   6         28.63         22.30         3.22 o                         
   0  10   6          1.02          7.53         5.56 o                         
   1  10   6         31.57         34.22        10.02 o                         
   2  10   6          3.65          0.40         2.45 o                         
   3  10   6          0.16          8.59         3.70 o                         
   4  10   6          6.83          4.81         5.27 o                         
   5  10   6        390.79        366.59        27.14 o                         
   6  10   6         30.17         21.33        26.40 o                         
  -6  11   6          6.65         -1.87        12.13 o                         
  -5  11   6          0.54          5.26         5.79 o                         
  -4  11   6         17.74         19.07         6.90 o                         
  -3  11   6        321.19        292.03        17.87 o                         
  -2  11   6          8.72          9.79         3.53 o                         
  -1  11   6        403.69        372.72        19.84 o                         
   0  11   6        267.15        298.23        19.04 o                         
   1  11   6        116.42         96.60        11.02 o                         
   2  11   6         99.21        120.74        17.11 o                         
   3  11   6          8.35         -0.09         9.75 o                         
   4  11   6        112.74         95.04        19.25 o                         
   5  11   6          0.14        -11.07        16.28 o                         
  -2  12   6         58.55         55.24        12.13 o                         
  -1  12   6          8.01          8.21        10.00 o                         
   0  12   6        115.51        108.86        15.28 o                         
   1  12   6         69.95         53.79        14.33 o                         
   2  12   6         12.83         18.08        23.33 o                         
   3  12   6         60.98         75.18        20.00 o                         
   4  12   6         15.97         10.00        20.13 o                         
  -2  13   6          8.18        -12.67        16.93 o                         
  -1  13   6         52.29         64.67        25.07 o                         
   0  13   6        281.98        297.11        36.69 o                         
   1  13   6         26.97         41.33        30.53 o                         
  -9   0   7          3.20          5.87        18.53 o                         
  -7   0   7        667.39        693.67        50.40 o                         
  -5   0   7       1545.37       1587.54        56.48 o                         
  -3   0   7        480.83        448.60        39.42 o                         
  -1   0   7       3279.83       3286.74       121.81 o                         
   1   0   7         26.81         42.65        16.93 o                         
   3   0   7       1679.84       1708.66        70.47 o                         
   5   0   7        508.57        477.54        38.89 o                         
   7   0   7        494.27        539.51        48.95 o                         
   9   0   7         50.62         77.20        43.07 o                         
 -10   1   7          1.72         39.57        32.66 o                         
  -9   1   7         57.63         42.86        18.15 o                         
  -8   1   7        234.49        221.79        17.88 o                         
  -7   1   7        726.52        718.28        37.86 o                         
  -6   1   7        267.08        271.78        20.54 o                         
  -5   1   7         57.22         46.34         7.87 o                         
  -4   1   7        145.12        129.22        10.91 o                         
  -3   1   7         66.31         35.79         8.68 o                         
  -2   1   7          0.57         -1.50         5.36 o                         
  -1   1   7        421.82        437.56        24.01 o                         
   0   1   7       1503.50       1540.13        41.22 o                         
   1   1   7       2323.93       2179.06        44.76 o                         
   2   1   7          4.20         11.56         8.83 o                         
   3   1   7         27.51         34.35         8.39 o                         
   4   1   7        234.30        222.16        15.14 o                         
   5   1   7        615.54        615.96        32.64 o                         
   6   1   7         53.08         62.61        11.93 o                         
   7   1   7         63.53         56.72        15.01 o                         
   8   1   7         49.13         85.92        23.71 o                         
   9   1   7          0.16          8.27        27.60 o                         
 -10   2   7         13.69         26.53        29.86 o                         
  -9   2   7         32.03         38.57        15.05 o                         
  -8   2   7          8.32         -2.13        13.74 o                         
  -7   2   7         14.54         46.73        13.03 o                         
  -6   2   7        393.79        384.65        25.27 o                         
  -5   2   7         25.92         39.32         9.40 o                         
  -4   2   7         36.74         32.94         8.81 o                         
  -3   2   7        134.94        139.64         7.06 o                         
  -2   2   7       1641.22       1606.83        36.61 o                         
  -1   2   7       2330.55       2424.66        59.48 o                         
   0   2   7        221.19        224.02        11.58 o                         
   1   2   7        330.63        344.83        15.15 o                         
   2   2   7        605.50        659.88        24.74 o                         
   3   2   7        106.72        116.60        10.39 o                         
   4   2   7         15.63         13.10         8.11 o                         
   5   2   7        432.75        459.81        31.10 o                         
   6   2   7         18.17          3.10         8.34 o                         
   7   2   7         29.74         20.84        12.11 o                         
   8   2   7        233.32        218.81        33.43 o                         
   9   2   7         14.15          7.47        30.13 o                         
  -9   3   7        364.70        391.70        47.11 o                         
  -8   3   7         42.33         38.41        13.27 o                         
  -7   3   7        318.79        296.29        21.75 o                         
  -6   3   7         23.96         25.85         9.46 o                         
  -5   3   7        845.09        935.76        30.83 o                         
  -4   3   7        408.78        418.43        17.98 o                         
  -3   3   7        529.12        502.25        15.94 o                         
  -2   3   7        533.15        561.27        17.74 o                         
  -1   3   7        143.52        147.19        11.05 o                         
   0   3   7        604.92        630.93        21.24 o                         
   1   3   7        989.56        955.34        29.85 o                         
   2   3   7        212.53        217.55        12.50 o                         
   3   3   7         41.44         55.13         7.96 o                         
   4   3   7        107.51        103.88        10.20 o                         
   5   3   7        444.25        448.32        23.91 o                         
   6   3   7        120.36        116.80        13.58 o                         
   7   3   7          0.92          1.27        21.24 o                         
   8   3   7         62.97         40.79        22.20 o                         
  -9   4   7         84.08         72.22        20.70 o                         
  -8   4   7         42.28         17.62        13.50 o                         
  -7   4   7         24.21         21.14        12.14 o                         
  -6   4   7        665.98        651.15        27.83 o                         
  -5   4   7         21.64         25.53         8.29 o                         
  -4   4   7          0.21          1.58         7.93 o                         
  -3   4   7         64.35         67.05         5.55 o                         
  -2   4   7          1.40         -1.34         4.97 o                         
  -1   4   7        841.02        787.03        23.52 o                         
   0   4   7         50.20         50.46        10.99 o                         
   1   4   7         13.98         13.79         5.82 o                         
   2   4   7        137.28        138.59        12.75 o                         
   3   4   7        322.43        305.36        16.09 o                         
   4   4   7          1.45        126.52       149.85 o                         
   5   4   7        104.19         79.85        11.68 o                         
   6   4   7          0.88          1.52         9.32 o                         
   7   4   7          0.95         12.33        13.72 o                         
   8   4   7         25.38          4.19        50.20 o                         
  -9   5   7          0.46          7.59        30.66 o                         
  -8   5   7          2.20         -8.81         9.55 o                         
  -7   5   7          2.59          1.94         9.30 o                         
  -6   5   7          5.42          3.82         7.49 o                         
  -5   5   7       1923.22       1986.88        92.18 o                         
  -4   5   7        547.24        522.63        17.53 o                         
  -3   5   7       1613.64       1649.71        37.96 o                         
  -2   5   7        464.01        520.08        16.81 o                         
  -1   5   7        120.74        139.80        10.36 o                         
   0   5   7         24.37         19.68         7.18 o                         
   1   5   7        197.90        192.04        10.93 o                         
   2   5   7         42.61         41.78         6.40 o                         
   3   5   7         20.42         10.35         6.38 o                         
   4   5   7          7.51          3.43         6.85 o                         
   5   5   7         50.55         56.15        10.84 o                         
   6   5   7          3.94          7.41         8.94 o                         
   7   5   7        213.48        192.80        21.80 o                         
   8   5   7        122.02         85.62        36.67 o                         
  -9   6   7        217.34        252.18        50.22 o                         
  -8   6   7          5.12         -1.43        14.63 o                         
  -7   6   7        310.51        270.21        22.11 o                         
  -6   6   7        110.73        122.39        13.42 o                         
  -5   6   7        325.09        334.14        17.89 o                         
  -4   6   7         78.78         85.66         8.23 o                         
  -3   6   7        197.73        193.43        10.12 o                         
  -2   6   7        331.00        338.61        12.82 o                         
  -1   6   7          6.70         11.00         4.86 o                         
   0   6   7         66.90         70.56         7.01 o                         
   1   6   7         19.66         22.04         4.75 o                         
   2   6   7        455.39        437.03        24.11 o                         
   3   6   7        142.73        123.17        10.29 o                         
   4   6   7        103.54         99.91        12.73 o                         
   5   6   7         13.99          8.93         7.04 o                         
   6   6   7         24.00         16.60        10.54 o                         
   7   6   7        238.54        242.29        30.05 o                         
   8   6   7          1.12         -9.79        17.41 o                         
  -8   7   7         26.23         22.63        11.00 o                         
  -7   7   7         61.47         58.00        11.98 o                         
  -6   7   7        107.19        117.01        13.15 o                         
  -5   7   7        615.65        646.09        26.13 o                         
  -4   7   7       1122.85       1169.08        44.85 o                         
  -3   7   7        611.37        637.64        21.55 o                         
  -2   7   7        523.17        521.50        19.91 o                         
  -1   7   7        181.80        167.88        10.40 o                         
   0   7   7        381.53        405.16        17.68 o                         
   1   7   7        472.61        495.67        18.50 o                         
   2   7   7         54.49         46.42         6.46 o                         
   3   7   7        206.19        180.34        16.96 o                         
   4   7   7        109.55        106.22        11.76 o                         
   5   7   7          0.26         -1.48         7.59 o                         
   6   7   7          0.16         -8.91         8.91 o                         
   7   7   7         26.05         18.10        14.12 o                         
  -8   8   7          9.92         10.34        14.12 o                         
  -7   8   7        221.13        205.10        17.91 o                         
  -6   8   7         24.59         18.37         8.07 o                         
  -5   8   7         86.93        105.69        10.68 o                         
  -4   8   7        318.68        326.50        30.65 o                         
  -3   8   7        487.79        507.98        19.31 o                         
  -2   8   7         80.01         86.39        10.42 o                         
  -1   8   7        376.55        347.58        14.53 o                         
   0   8   7         35.20         49.69         5.71 o                         
   1   8   7         84.70         66.07         7.12 o                         
   2   8   7        351.64        369.86        18.12 o                         
   3   8   7        107.05        111.82         9.31 o                         
   4   8   7         11.71         15.49         7.59 o                         
   5   8   7         10.48          6.04         7.39 o                         
   6   8   7          9.09         23.41        11.16 o                         
   7   8   7        146.41        125.62        27.68 o                         
  -7   9   7        172.03        148.98        18.48 o                         
  -6   9   7         30.11         27.76         9.54 o                         
  -5   9   7         10.18         21.36         8.08 o                         
  -4   9   7        327.11        361.49        29.57 o                         
  -3   9   7         29.12         41.60         6.35 o                         
  -2   9   7         86.24         90.64         7.03 o                         
  -1   9   7         27.93         22.93         4.64 o                         
   0   9   7        105.63        125.08         8.30 o                         
   1   9   7         61.62         61.11         6.34 o                         
   2   9   7         28.95         29.21         4.81 o                         
   3   9   7          0.80          0.86         5.48 o                         
   4   9   7          0.06          1.47         6.94 o                         
   5   9   7         15.59         27.84         8.66 o                         
   6   9   7         61.22         84.01        20.18 o                         
  -6  10   7         92.85         85.01        16.94 o                         
  -5  10   7          0.09         -0.66         6.82 o                         
  -4  10   7        232.07        232.05        16.03 o                         
  -3  10   7         93.74         92.40         7.85 o                         
  -2  10   7        628.87        584.97        28.15 o                         
  -1  10   7         34.53         29.89         4.53 o                         
   0  10   7        471.40        445.43        17.80 o                         
   1  10   7         86.60         85.06         6.87 o                         
   2  10   7        116.64        116.74         8.10 o                         
   3  10   7          0.33          4.34         5.07 o                         
   4  10   7          7.69         15.38         8.43 o                         
   5  10   7          1.27         -1.15        17.32 o                         
  -5  11   7         38.99         45.61        12.93 o                         
  -4  11   7        172.04        137.95        16.31 o                         
  -3  11   7         87.99        119.71        10.26 o                         
  -2  11   7          4.24         19.29         7.35 o                         
  -1  11   7          2.65         13.10         8.27 o                         
   0  11   7        422.66        461.53        24.01 o                         
   1  11   7        360.50        430.17        24.22 o                         
   2  11   7        174.17        192.07        39.55 o                         
   3  11   7         26.16         25.33        17.00 o                         
   4  11   7         33.86        -10.97        27.67 o                         
  -2  12   7          5.76         32.26        15.73 o                         
  -1  12   7          0.33        -12.60        12.60 o                         
   0  12   7          3.89         -1.39        11.12 o                         
   1  12   7          2.87         -6.76        13.64 o                         
   2  12   7          1.78         -2.22        11.16 o                         
   3  12   7         83.77         76.14        24.80 o                         
  -1  13   7          1.51          7.20        19.60 o                         
   0  13   7         70.98         98.67        33.33 o                         
  -8   0   8         14.09         23.06        34.40 o                         
  -6   0   8        280.13        272.71        19.75 o                         
  -4   0   8       1623.51       1659.08       117.07 o                         
  -2   0   8        117.93        109.54        13.49 o                         
   0   0   8        191.41        207.95        17.19 o                         
   2   0   8          7.43         15.42         6.67 o                         
   4   0   8          2.03          3.75        13.60 o                         
   6   0   8         39.39          5.96        15.37 o                         
   8   0   8         19.51         -6.13        27.73 o                         
  -9   1   8          1.62          6.66        17.85 o                         
  -8   1   8         33.45         10.48        13.07 o                         
  -7   1   8         27.81         17.23         9.31 o                         
  -6   1   8        968.50        994.71        37.07 o                         
  -5   1   8        109.93         94.29         9.66 o                         
  -4   1   8          7.62         18.69         7.17 o                         
  -3   1   8        262.24        242.75        14.85 o                         
  -2   1   8         22.92         33.00         7.78 o                         
  -1   1   8        736.65        677.25        22.80 o                         
   0   1   8         66.11         91.45        13.11 o                         
   1   1   8       1023.76       1059.56        31.45 o                         
   2   1   8         65.04         75.28         7.31 o                         
   3   1   8        315.44        310.99        20.06 o                         
   4   1   8        230.19        184.09        13.24 o                         
   5   1   8        142.09        104.83        13.51 o                         
   6   1   8        108.10        100.86        13.73 o                         
   7   1   8        178.60        221.35        22.84 o                         
   8   1   8         31.92          9.87        22.87 o                         
  -9   2   8        166.00        187.11        28.58 o                         
  -8   2   8        122.35        103.98        18.23 o                         
  -7   2   8         93.79         58.65        10.82 o                         
  -6   2   8         65.93         43.89        10.84 o                         
  -5   2   8        466.50        472.12        22.38 o                         
  -4   2   8          0.05          3.15         3.51 o                         
  -3   2   8        294.59        282.10        17.09 o                         
  -2   2   8        394.61        427.64        33.58 o                         
  -1   2   8         78.37         67.86         9.03 o                         
   0   2   8        329.60        329.83        13.86 o                         
   1   2   8        663.60        685.90        25.18 o                         
   2   2   8         28.93         33.35         7.18 o                         
   3   2   8          8.35         18.87         7.46 o                         
   4   2   8        210.73        187.81        14.78 o                         
   5   2   8          2.30         -6.47         7.73 o                         
   6   2   8        185.79        112.11        20.42 o                         
   7   2   8        190.33        177.09        21.38 o                         
   8   2   8         33.64         46.96        34.00 o                         
  -9   3   8          0.43          0.17        14.90 o                         
  -8   3   8         58.34         22.31        16.52 o                         
  -7   3   8         16.76         19.64         9.09 o                         
  -6   3   8       1120.48       1214.94        61.57 o                         
  -5   3   8         36.12         26.21         7.47 o                         
  -4   3   8         46.44         53.57         6.86 o                         
  -3   3   8        582.66        543.85        16.45 o                         
  -2   3   8        311.31        346.64        24.12 o                         
  -1   3   8        748.85        712.96        25.29 o                         
   0   3   8         92.89        119.41        10.31 o                         
   1   3   8       1539.66       1553.59        47.14 o                         
   2   3   8        297.76        287.56        15.50 o                         
   3   3   8        146.56        161.02        17.76 o                         
   4   3   8         80.88         55.71        12.65 o                         
   5   3   8         45.06         39.07        10.12 o                         
   6   3   8        184.58        209.13        24.91 o                         
   7   3   8         12.39         11.25        22.58 o                         
   8   3   8          1.00          2.25        16.27 o                         
  -9   4   8         17.63        -11.93        16.87 o                         
  -8   4   8        228.81        199.90        30.26 o                         
  -7   4   8         45.37         45.78        11.74 o                         
  -6   4   8        185.42        222.40        21.54 o                         
  -5   4   8          1.82         18.60         8.93 o                         
  -4   4   8        602.82        626.74        23.10 o                         
  -3   4   8         48.84         51.16         7.35 o                         
  -2   4   8         66.11         64.16        10.74 o                         
  -1   4   8        217.77        211.19        12.76 o                         
   0   4   8        490.90        509.51        20.84 o                         
   1   4   8         12.92          3.61         5.06 o                         
   2   4   8        761.33        807.57        30.06 o                         
   3   4   8         50.38         48.86        24.75 o                         
   4   4   8        106.68        122.51        13.03 o                         
   5   4   8          8.44         -0.14        10.51 o                         
   6   4   8        233.02        227.80        19.96 o                         
   7   4   8          0.48          3.14        13.90 o                         
   8   4   8          0.22         52.13        42.13 o                         
  -9   5   8          1.16        -17.55        27.20 o                         
  -8   5   8          2.30        -12.92        37.46 o                         
  -7   5   8        172.96        139.96        13.85 o                         
  -6   5   8          1.88         -2.18         7.66 o                         
  -5   5   8         14.71         22.82         8.26 o                         
  -4   5   8       2875.10       3079.17        98.33 o                         
  -3   5   8        872.84        860.91        27.02 o                         
  -2   5   8       2037.33       2075.23        58.86 o                         
  -1   5   8        689.40        654.95        25.19 o                         
   0   5   8        148.37        158.99        18.43 o                         
   1   5   8        116.01        125.66        10.89 o                         
   2   5   8         18.89         14.45         6.83 o                         
   3   5   8        110.52        100.71        10.30 o                         
   4   5   8         68.06         56.97        12.52 o                         
   5   5   8          3.42         -0.27         9.18 o                         
   6   5   8         63.09         46.00        20.77 o                         
   7   5   8         78.57         66.91        23.50 o                         
  -8   6   8         10.29         -4.50        13.41 o                         
  -7   6   8        161.31        147.47        16.56 o                         
  -6   6   8         36.63         27.34         9.35 o                         
  -5   6   8          0.31         12.27         7.06 o                         
  -4   6   8         40.46         33.98         5.83 o                         
  -3   6   8        397.77        377.27        13.41 o                         
  -2   6   8         68.93         50.77         7.16 o                         
  -1   6   8        101.51         99.54         9.62 o                         
   0   6   8          4.72          0.34         6.02 o                         
   1   6   8        492.18        516.26        25.80 o                         
   2   6   8         84.48         82.34         9.80 o                         
   3   6   8         96.65         96.43        10.65 o                         
   4   6   8         88.57         81.82        10.04 o                         
   5   6   8        405.59        434.37        28.99 o                         
   6   6   8          8.13         12.60         9.97 o                         
   7   6   8         77.39         91.02        26.19 o                         
  -8   7   8         65.00         61.31        20.79 o                         
  -7   7   8         20.21         20.55         9.36 o                         
  -6   7   8         63.69         67.23        11.15 o                         
  -5   7   8        110.28        136.76        15.80 o                         
  -4   7   8         44.37         44.12         8.80 o                         
  -3   7   8        472.99        489.55        18.27 o                         
  -2   7   8       1127.71       1251.08        36.97 o                         
  -1   7   8       1268.28       1369.59        45.94 o                         
   0   7   8        626.11        627.55        27.63 o                         
   1   7   8         37.12         39.45         6.99 o                         
   2   7   8          6.50          4.91         5.28 o                         
   3   7   8        140.60        130.44        11.16 o                         
   4   7   8          0.36         -7.46         7.46 o                         
   5   7   8          0.38          3.49        11.39 o                         
   6   7   8          6.76          3.69        12.53 o                         
   7   7   8          5.81          3.51        21.33 o                         
  -7   8   8          6.69         -4.06         8.80 o                         
  -6   8   8         80.22         95.58        12.04 o                         
  -5   8   8          4.64          3.30         7.24 o                         
  -4   8   8        125.93        117.36        12.03 o                         
  -3   8   8         11.27         11.20         5.57 o                         
  -2   8   8        353.78        326.59        15.64 o                         
  -1   8   8        199.51        175.31        10.11 o                         
   0   8   8        787.42        740.67        27.13 o                         
   1   8   8          0.01         -0.24         5.28 o                         
   2   8   8        267.97        261.91        16.06 o                         
   3   8   8        152.51        160.62        12.61 o                         
   4   8   8        112.70        123.40        11.19 o                         
   5   8   8          2.78         -9.10         9.10 o                         
   6   8   8         12.63         18.32        14.18 o                         
  -7   9   8        160.12        119.68        14.16 o                         
  -6   9   8        321.99        302.73        21.94 o                         
  -5   9   8          2.97          6.36         7.39 o                         
  -4   9   8         21.48         24.20         7.04 o                         
  -3   9   8         26.31         28.24         7.17 o                         
  -2   9   8         72.22         80.47         7.92 o                         
  -1   9   8         14.42         13.03         5.04 o                         
   0   9   8          0.05          6.61         5.92 o                         
   1   9   8         10.29         18.95         6.81 o                         
   2   9   8        284.77        291.10        16.17 o                         
   3   9   8         25.17         25.78        11.03 o                         
   4   9   8         29.32         29.19         8.54 o                         
   5   9   8         16.66         35.83        18.66 o                         
  -6  10   8          1.08          9.93        10.03 o                         
  -5  10   8         85.19        101.59        12.86 o                         
  -4  10   8          4.67         12.40         7.64 o                         
  -3  10   8         75.86         61.01         8.73 o                         
  -2  10   8          5.22         -0.42         4.75 o                         
  -1  10   8        536.74        557.17        22.31 o                         
   0  10   8          3.40          7.95         4.54 o                         
   1  10   8        231.59        200.10        11.36 o                         
   2  10   8        113.27        115.23         9.52 o                         
   3  10   8          0.78         -6.43         7.07 o                         
   4  10   8          3.78         -0.20        10.02 o                         
  -5  11   8        119.18         91.44        16.24 o                         
  -4  11   8          1.30          8.00         7.89 o                         
  -3  11   8         39.38         32.55         6.90 o                         
  -2  11   8        127.63        133.29        11.07 o                         
  -1  11   8         42.86         48.63         8.41 o                         
   0  11   8          3.66          3.11         9.71 o                         
   1  11   8          0.02         12.96        14.96 o                         
   2  11   8        143.01         81.22        24.81 o                         
   3  11   8          0.43         21.57        14.53 o                         
  -3  12   8        110.73        100.55        22.40 o                         
  -2  12   8          6.71        -13.07        19.46 o                         
  -1  12   8          6.52         -9.26        16.65 o                         
   0  12   8          1.46         -7.19        17.00 o                         
   1  12   8          3.46         19.82        14.60 o                         
   2  12   8         41.47         71.33        26.27 o                         
  -9   0   9         25.28         30.13        25.06 o                         
  -7   0   9         46.96         35.78        16.47 o                         
  -5   0   9        370.75        397.76        28.10 o                         
  -3   0   9        768.05        747.39        35.32 o                         
  -1   0   9        349.98        351.57        21.04 o                         
   1   0   9         48.36         61.52        10.27 o                         
   3   0   9        118.19         84.80        15.81 o                         
   5   0   9          0.19        -13.83        13.83 o                         
   7   0   9          0.02         43.99        26.66 o                         
  -9   1   9         92.05        134.53        27.60 o                         
  -8   1   9        123.95        152.81        23.74 o                         
  -7   1   9          0.02         11.09        10.96 o                         
  -6   1   9        354.78        250.96        33.42 o                         
  -5   1   9        190.47        169.44        18.85 o                         
  -4   1   9        441.90        456.24        15.82 o                         
  -3   1   9        204.54        222.77        15.55 o                         
  -2   1   9        173.57        165.27        12.75 o                         
  -1   1   9         61.32         64.57         8.92 o                         
   0   1   9        712.75        664.97        23.50 o                         
   1   1   9        634.40        612.35        25.40 o                         
   2   1   9          9.33         14.18         5.79 o                         
   3   1   9        193.69        187.00        15.67 o                         
   4   1   9          1.06          0.19         7.47 o                         
   5   1   9        424.86        419.99        30.02 o                         
   6   1   9          0.09          4.61        12.33 o                         
   7   1   9        103.39         48.61        21.39 o                         
   8   1   9         21.31         20.53        27.86 o                         
  -9   2   9         17.37         14.27        20.69 o                         
  -8   2   9         64.89         31.11        17.70 o                         
  -7   2   9         74.95         76.62        16.02 o                         
  -6   2   9         39.09         50.90        10.03 o                         
  -5   2   9          0.07         -4.04         7.57 o                         
  -4   2   9        156.12        148.07         8.33 o                         
  -3   2   9        110.96         91.95        10.39 o                         
  -2   2   9        908.53        884.76        36.52 o                         
  -1   2   9         84.95        112.32        10.23 o                         
   0   2   9        135.75        152.47        16.17 o                         
   1   2   9         15.39         23.34         6.54 o                         
   2   2   9       1058.88       1055.31        32.43 o                         
   3   2   9         30.56         32.74         8.33 o                         
   4   2   9         50.23         46.01         9.87 o                         
   5   2   9         55.35         46.38        15.99 o                         
   6   2   9         58.09         41.14        13.04 o                         
   7   2   9          0.65        -10.97        18.60 o                         
   8   2   9         12.65         52.13        43.86 o                         
  -9   3   9         11.46         59.10        25.06 o                         
  -8   3   9        338.46        360.96        62.72 o                         
  -7   3   9         16.46         12.64        10.40 o                         
  -6   3   9         33.07         22.65         9.05 o                         
  -5   3   9        242.16        208.25        19.12 o                         
  -4   3   9        367.95        351.17        14.24 o                         
  -3   3   9          9.20          9.64         6.10 o                         
  -2   3   9        640.84        641.19        25.29 o                         
  -1   3   9         46.19         46.37         7.27 o                         
   0   3   9        916.57        919.66        34.94 o                         
   1   3   9        433.06        423.52        33.13 o                         
   2   3   9        110.31         74.09        10.90 o                         
   3   3   9        263.79        291.10        18.32 o                         
   4   3   9        123.43        126.01        13.25 o                         
   5   3   9         33.55         43.78        11.20 o                         
   6   3   9         36.37         49.83        14.78 o                         
   7   3   9         34.59         71.95        23.33 o                         
  -9   4   9         20.27         33.64        19.54 o                         
  -8   4   9         10.51        -10.09        18.26 o                         
  -7   4   9        130.47        152.36        15.11 o                         
  -6   4   9          3.07         -1.95         8.32 o                         
  -5   4   9        116.70        127.49        13.99 o                         
  -4   4   9        154.52        160.16         9.68 o                         
  -3   4   9       1094.22       1069.02        36.86 o                         
  -2   4   9        278.77        314.09        15.54 o                         
  -1   4   9        143.43        146.28        13.34 o                         
   0   4   9          9.83          6.60         5.82 o                         
   1   4   9         76.96         69.69         9.91 o                         
   2   4   9         29.52         29.77        15.95 o                         
   3   4   9        137.36        127.16        12.32 o                         
   4   4   9         34.48         41.26         8.60 o                         
   5   4   9          0.85         -9.93         9.93 o                         
   6   4   9          2.92         -3.49        17.04 o                         
   7   4   9         46.81         61.69        50.73 o                         
  -8   5   9         60.07         69.08        17.98 o                         
  -7   5   9         12.74          8.74        10.33 o                         
  -6   5   9        303.04        307.99        20.11 o                         
  -5   5   9         52.53         43.51         9.35 o                         
  -4   5   9        100.18         93.02         7.31 o                         
  -3   5   9        912.21        878.28        27.36 o                         
  -2   5   9          1.56          1.25         5.35 o                         
  -1   5   9       1801.90       1892.96        61.95 o                         
   0   5   9       1003.58        984.81        49.52 o                         
   1   5   9        721.01        718.77        39.97 o                         
   2   5   9         16.68         20.02         8.45 o                         
   3   5   9         77.69         79.60        12.40 o                         
   4   5   9        248.06        232.95        19.16 o                         
   5   5   9         20.80         14.34        10.49 o                         
   6   5   9         23.44         16.70        12.56 o                         
   7   5   9        106.30        111.09        30.67 o                         
  -8   6   9        204.99        243.85        33.41 o                         
  -7   6   9          3.94         -0.36        10.26 o                         
  -6   6   9         98.89         71.80        10.83 o                         
  -5   6   9         72.27         73.13        10.03 o                         
  -4   6   9          1.09          3.26         5.81 o                         
  -3   6   9         41.53         43.79         6.12 o                         
  -2   6   9         17.91         14.74         5.45 o                         
  -1   6   9        240.97        240.89        21.76 o                         
   0   6   9         76.23         73.21         9.01 o                         
   1   6   9          0.03          3.93         7.06 o                         
   2   6   9        722.12        662.26        35.12 o                         
   3   6   9          4.58         12.45         7.83 o                         
   4   6   9          2.66          2.64         9.84 o                         
   5   6   9          5.48          5.65        10.20 o                         
   6   6   9         38.46         19.16        14.48 o                         
  -7   7   9        297.02        284.25        39.83 o                         
  -6   7   9         70.26         61.30        10.82 o                         
  -5   7   9        226.74        209.10        17.53 o                         
  -4   7   9          0.04          4.96         6.02 o                         
  -3   7   9          7.81         11.32         6.07 o                         
  -2   7   9        571.99        578.15        24.08 o                         
  -1   7   9       1120.49       1188.97        45.31 o                         
   0   7   9        131.92        128.50        18.35 o                         
   1   7   9        149.82        107.76         8.73 o                         
   2   7   9        243.00        254.16        18.69 o                         
   3   7   9         46.07         56.06         8.98 o                         
   4   7   9         28.93         38.98        11.13 o                         
   5   7   9          9.11         15.50        12.45 o                         
   6   7   9         21.97         21.68        12.81 o                         
  -7   8   9          3.93        -15.41        15.41 o                         
  -6   8   9         93.22        102.05        13.18 o                         
  -5   8   9          7.30          6.53         7.61 o                         
  -4   8   9         68.81         72.75         9.04 o                         
  -3   8   9        212.91        199.42        16.10 o                         
  -2   8   9         38.81         43.31         7.17 o                         
  -1   8   9         34.63         35.34         6.38 o                         
   0   8   9        170.78        192.71        11.54 o                         
   1   8   9        412.29        385.24        21.13 o                         
   2   8   9        111.34        108.31        10.08 o                         
   3   8   9        400.58        435.78        27.20 o                         
   4   8   9          2.10         -8.59        12.32 o                         
   5   8   9         19.39         29.58        11.72 o                         
  -6   9   9         87.31         73.62        14.02 o                         
  -5   9   9        733.84        769.95        71.40 o                         
  -4   9   9         54.88         47.21        11.41 o                         
  -3   9   9        233.77        243.80        14.23 o                         
  -2   9   9        185.21        193.11        10.72 o                         
  -1   9   9         57.15         59.98         6.25 o                         
   0   9   9        311.95        341.18        14.04 o                         
   1   9   9         21.88         22.49         6.21 o                         
   2   9   9         59.30         44.72         8.61 o                         
   3   9   9         30.13         24.40         9.29 o                         
   4   9   9        196.78        192.03        20.71 o                         
   5   9   9         41.20         28.31        20.00 o                         
  -5  10   9          7.43          7.82         8.86 o                         
  -4  10   9         29.91         31.46         9.24 o                         
  -3  10   9          6.09         -0.65         6.14 o                         
  -2  10   9        230.26        259.35        12.92 o                         
  -1  10   9         17.07         24.84         5.47 o                         
   0  10   9         26.67         40.18         7.11 o                         
   1  10   9          7.35         13.23         6.67 o                         
   2  10   9        513.80        548.73        35.86 o                         
   3  10   9          9.43          8.40        13.51 o                         
   4  10   9         26.34         50.80        25.86 o                         
  -4  11   9        102.70        115.05        21.07 o                         
  -3  11   9          0.89         -1.69         6.79 o                         
  -2  11   9         13.33         12.98        11.23 o                         
  -1  11   9        134.68        120.87        13.85 o                         
   0  11   9         78.05         78.96        18.58 o                         
   1  11   9         12.11          5.99        11.18 o                         
   2  11   9         17.30         -2.61        15.24 o                         
  -8   0  10         67.38        107.87        25.73 o                         
  -6   0  10        252.12        259.76        25.42 o                         
  -4   0  10        629.00        584.95        75.69 o                         
  -2   0  10        416.04        374.76        60.15 o                         
   0   0  10          1.81          1.41        10.19 o                         
   2   0  10        199.08        194.90        17.50 o                         
   4   0  10         49.30         63.47        23.07 o                         
   6   0  10         44.58         37.87        27.07 o                         
  -8   1  10        102.87        117.85        23.24 o                         
  -7   1  10        243.40        298.63        32.25 o                         
  -6   1  10         15.45         17.21        11.97 o                         
  -5   1  10        143.43        136.68        13.55 o                         
  -4   1  10        764.45        739.36        28.10 o                         
  -3   1  10        382.41        393.12        34.07 o                         
  -2   1  10        402.17        403.82        17.94 o                         
  -1   1  10          4.50         10.75         7.31 o                         
   0   1  10       1432.01       1511.29        55.41 o                         
   1   1  10        243.90        241.23        16.03 o                         
   2   1  10        490.63        464.63        23.75 o                         
   3   1  10         34.78         35.99        12.64 o                         
   4   1  10         55.19         39.51        10.93 o                         
   5   1  10         41.51         35.07        11.52 o                         
   6   1  10         10.20         51.58        18.01 o                         
   7   1  10         19.52         21.89        26.70 o                         
  -8   2  10         37.37          4.65        18.29 o                         
  -7   2  10          1.40         30.82        21.69 o                         
  -6   2  10         10.00          3.17         8.66 o                         
  -5   2  10         64.49         66.82        10.45 o                         
  -4   2  10         18.03          3.33         4.65 o                         
  -3   2  10          5.54         17.18         7.73 o                         
  -2   2  10          2.86          4.33         6.73 o                         
  -1   2  10        651.67        711.55        32.13 o                         
   0   2  10        319.74        322.88        20.11 o                         
   1   2  10       1242.54       1217.02        49.22 o                         
   2   2  10         66.46         62.19         7.89 o                         
   3   2  10        291.63        287.95        19.50 o                         
   4   2  10         59.39         67.46        15.76 o                         
   5   2  10         74.51         70.53        12.50 o                         
   6   2  10          2.65         37.66        21.04 o                         
   7   2  10         15.41         34.66        21.99 o                         
  -8   3  10        105.08         97.38        18.73 o                         
  -7   3  10        224.78        262.07        30.70 o                         
  -6   3  10         21.78         21.89         9.68 o                         
  -5   3  10         92.31         97.32        12.23 o                         
  -4   3  10        124.55        156.35         8.68 o                         
  -3   3  10         17.72         17.90         7.82 o                         
  -2   3  10        295.44        268.48        24.35 o                         
  -1   3  10        373.96        356.95        18.92 o                         
   0   3  10         39.01         32.60         8.87 o                         
   1   3  10        433.47        433.06        23.83 o                         
   2   3  10          0.07         11.81         8.51 o                         
   3   3  10        147.49        120.17        13.70 o                         
   4   3  10         48.16         34.22        13.36 o                         
   5   3  10         60.50         53.18        13.56 o                         
   6   3  10         83.36         68.65        32.13 o                         
   7   3  10          4.48          2.80        25.46 o                         
  -8   4  10        235.55        243.42        34.33 o                         
  -7   4  10        120.36        104.25        19.69 o                         
  -6   4  10         72.41         55.04        10.07 o                         
  -5   4  10         78.07         66.56        11.16 o                         
  -4   4  10        333.08        340.51        13.98 o                         
  -3   4  10        516.93        505.80        41.23 o                         
  -2   4  10        948.88        982.68        44.14 o                         
  -1   4  10        349.10        343.26        18.38 o                         
   0   4  10        582.64        564.91        28.29 o                         
   1   4  10        244.79        228.99        24.73 o                         
   2   4  10        122.37        113.07        10.83 o                         
   3   4  10        286.03        311.73        22.00 o                         
   4   4  10        244.36        259.23        19.88 o                         
   5   4  10         11.19         25.47        14.81 o                         
   6   4  10         20.62          1.44        14.71 o                         
   7   4  10         74.33         43.07        31.87 o                         
  -8   5  10          8.62         11.37        21.73 o                         
  -7   5  10        266.33        318.59        31.72 o                         
  -6   5  10         51.79         54.77        13.38 o                         
  -5   5  10         74.39         69.22        11.30 o                         
  -4   5  10        168.96        161.58        10.46 o                         
  -3   5  10          2.91          7.76         6.15 o                         
  -2   5  10         34.02         38.72         7.90 o                         
  -1   5  10         93.69         89.11        12.29 o                         
   0   5  10        479.83        456.80        36.85 o                         
   1   5  10         11.22         16.30         8.12 o                         
   2   5  10        252.82        247.00        17.75 o                         
   3   5  10         22.90          9.71        12.49 o                         
   4   5  10         15.29         16.41        10.27 o                         
   5   5  10         48.22         23.77        16.87 o                         
   6   5  10          1.03         12.06        27.32 o                         
  -7   6  10          0.41         -4.98        14.53 o                         
  -6   6  10         10.56         18.76         9.62 o                         
  -5   6  10        495.32        499.62        26.73 o                         
  -4   6  10         13.96         23.76         7.43 o                         
  -3   6  10         63.51         68.08         7.75 o                         
  -2   6  10         32.68         51.77        10.94 o                         
  -1   6  10         81.01         71.02         8.42 o                         
   0   6  10          6.04          4.68         5.44 o                         
   1   6  10         25.07         18.92         8.12 o                         
   2   6  10        186.41        158.10        13.97 o                         
   3   6  10        538.48        531.47        40.88 o                         
   4   6  10         29.99          1.66        25.66 o                         
   5   6  10        221.42        224.89        26.12 o                         
   6   6  10         56.23         39.32        16.79 o                         
  -7   7  10        230.72        297.10        33.20 o                         
  -6   7  10         39.32         39.42        11.52 o                         
  -5   7  10          4.92          0.35         7.62 o                         
  -4   7  10        198.77        218.47        13.14 o                         
  -3   7  10         65.35         72.14         8.69 o                         
  -2   7  10        143.52        139.24        11.06 o                         
  -1   7  10         61.36         72.89         9.45 o                         
   0   7  10        334.85        375.82        20.74 o                         
   1   7  10        159.60        181.29        11.68 o                         
   2   7  10        368.95        367.13        24.65 o                         
   3   7  10          3.52         19.78        11.84 o                         
   4   7  10         47.44         36.58        13.27 o                         
   5   7  10         93.71         72.78        16.46 o                         
  -6   8  10         39.95          7.49        16.88 o                         
  -5   8  10        371.18        351.75        26.10 o                         
  -4   8  10         17.83         11.49         7.33 o                         
  -3   8  10          6.48          9.86         7.25 o                         
  -2   8  10         47.15         51.94         6.61 o                         
  -1   8  10        170.95        170.37        11.00 o                         
   0   8  10        104.21        133.97         9.86 o                         
   1   8  10        375.46        370.63        20.24 o                         
   2   8  10         76.36         79.53        13.13 o                         
   3   8  10         23.31         34.26        12.47 o                         
   4   8  10        194.29        224.86        27.41 o                         
   5   8  10          8.44         27.82        29.20 o                         
  -5   9  10          2.69          0.17         9.45 o                         
  -4   9  10        197.62        197.56        14.97 o                         
  -3   9  10         82.84         89.09         9.55 o                         
  -2   9  10        188.51        190.79        11.38 o                         
  -1   9  10         24.28         17.27         6.87 o                         
   0   9  10         32.36         33.33         6.47 o                         
   1   9  10        251.65        264.80        17.05 o                         
   2   9  10         16.60         25.22         9.87 o                         
   3   9  10         27.15         20.07        15.19 o                         
   4   9  10         80.89         56.56        13.40 o                         
  -4  10  10         11.27         -2.94         6.87 o                         
  -3  10  10        145.27        143.87        15.56 o                         
  -2  10  10         14.89         31.01         9.79 o                         
  -1  10  10        200.06        204.39        40.49 o                         
   0  10  10          1.89         18.30         7.46 o                         
   1  10  10          0.02          9.31         8.98 o                         
   2  10  10         55.75         39.60        22.80 o                         
  -2  11  10         27.63         37.69        11.18 o                         
  -1  11  10          4.11          6.27        11.45 o                         
   0  11  10         61.33         41.74        17.19 o                         
  -7   0  11        277.86        272.57        48.83 o                         
  -5   0  11         49.52        114.65        23.92 o                         
  -3   0  11        309.64        305.12        41.57 o                         
  -1   0  11        140.89        154.60        20.83 o                         
   1   0  11        237.22        202.66        23.96 o                         
   3   0  11        197.30        182.05        20.89 o                         
   5   0  11        118.03        221.51        44.94 o                         
  -8   1  11         91.30         87.17        35.87 o                         
  -7   1  11          3.09         15.84        15.06 o                         
  -6   1  11          7.58          7.20        17.49 o                         
  -5   1  11          5.82          9.16        11.99 o                         
  -4   1  11        199.79        154.31        14.08 o                         
  -3   1  11         21.81          2.98         7.55 o                         
  -2   1  11        590.32        619.67        31.05 o                         
  -1   1  11        257.99        227.36        16.07 o                         
   0   1  11         31.70         50.17         9.56 o                         
   1   1  11        107.66        115.08        12.80 o                         
   2   1  11         50.53         41.94         7.95 o                         
   3   1  11        456.30        490.91        29.74 o                         
   4   1  11        168.02        136.34        17.51 o                         
   5   1  11         31.15         18.90        21.06 o                         
   6   1  11          3.56          3.87        18.27 o                         
  -8   2  11        144.54        168.11        26.05 o                         
  -7   2  11          3.00          3.98        21.46 o                         
  -6   2  11        420.41        402.46        31.29 o                         
  -5   2  11         15.25         15.13        10.41 o                         
  -4   2  11        167.67        172.81        13.08 o                         
  -3   2  11          1.72         -3.73         7.68 o                         
  -2   2  11         36.31         42.60        10.27 o                         
  -1   2  11        586.71        574.90        26.67 o                         
   0   2  11        493.42        499.74        25.46 o                         
   1   2  11        358.45        364.64        22.98 o                         
   2   2  11        179.23        155.08        13.77 o                         
   3   2  11         22.03         20.22         8.99 o                         
   4   2  11         55.24         29.50        21.63 o                         
   5   2  11          0.11         21.35        18.64 o                         
   6   2  11         20.97         20.22        29.31 o                         
  -8   3  11         25.49         32.15        17.68 o                         
  -7   3  11        186.79        134.41        28.43 o                         
  -6   3  11        242.08        228.73        24.07 o                         
  -5   3  11        517.23        553.64        37.14 o                         
  -4   3  11         35.08         32.48         6.88 o                         
  -3   3  11         78.62        101.43        13.47 o                         
  -2   3  11        109.06        106.14        12.42 o                         
  -1   3  11        427.08        459.15        22.72 o                         
   0   3  11        230.66        261.25        18.13 o                         
   1   3  11          5.67         17.45         8.82 o                         
   2   3  11        196.93        202.85        14.99 o                         
   3   3  11         54.82         51.65        18.37 o                         
   4   3  11        138.16        121.61        19.48 o                         
   5   3  11         10.40        -10.42        14.38 o                         
   6   3  11         12.21          5.23        18.65 o                         
  -7   4  11        320.29        343.27        38.75 o                         
  -6   4  11         26.52         10.76        21.69 o                         
  -5   4  11         34.28         31.15        10.33 o                         
  -4   4  11         48.00         31.17         5.89 o                         
  -3   4  11        279.30        298.38        13.95 o                         
  -2   4  11        974.14       1077.13        48.70 o                         
  -1   4  11        109.88        124.81        16.61 o                         
   0   4  11        229.84        217.78        17.38 o                         
   1   4  11       1163.29       1293.96        58.72 o                         
   2   4  11        137.39        140.38        15.40 o                         
   3   4  11         10.72         16.64         9.37 o                         
   4   4  11         84.08         73.40        31.92 o                         
   5   4  11        298.01        294.30        28.75 o                         
   6   4  11         15.51         13.87        30.26 o                         
  -7   5  11          9.59         -0.80        16.39 o                         
  -6   5  11        351.15        311.35        33.69 o                         
  -5   5  11          2.94         -7.00         8.52 o                         
  -4   5  11         16.91         20.16         6.93 o                         
  -3   5  11          1.91         10.10         6.03 o                         
  -2   5  11        134.44        115.52        12.60 o                         
  -1   5  11         91.57         84.12        10.61 o                         
   0   5  11          1.52         17.21         7.98 o                         
   1   5  11        113.48         76.14        10.63 o                         
   2   5  11        111.74        125.91        13.59 o                         
   3   5  11        123.28        153.69        16.99 o                         
   4   5  11         27.97         17.29        14.11 o                         
   5   5  11          0.88         29.28        18.13 o                         
  -7   6  11         37.06         52.72        17.72 o                         
  -6   6  11        115.80        132.04        41.61 o                         
  -5   6  11         37.28         18.97        10.87 o                         
  -4   6  11        503.26        520.25        23.34 o                         
  -3   6  11         79.95         80.92         8.49 o                         
  -2   6  11        106.64        103.88        10.51 o                         
  -1   6  11         56.31         50.35         9.42 o                         
   0   6  11         78.63         91.84        10.91 o                         
   1   6  11         22.48         37.89         9.26 o                         
   2   6  11         70.79         52.86        13.16 o                         
   3   6  11          0.15         -4.03        11.79 o                         
   4   6  11        358.73        315.95        26.57 o                         
   5   6  11         32.04         49.94        19.31 o                         
  -6   7  11        483.01        466.17        49.19 o                         
  -5   7  11         99.87        125.53        23.78 o                         
  -4   7  11         31.43         27.67         9.17 o                         
  -3   7  11         19.85         12.55         5.73 o                         
  -2   7  11         41.85         67.68        11.18 o                         
  -1   7  11        127.41        119.91        12.29 o                         
   0   7  11          4.37          9.84         7.11 o                         
   1   7  11        102.48        131.07        14.18 o                         
   2   7  11         30.24         32.62        10.48 o                         
   3   7  11         84.31         67.11        20.42 o                         
   4   7  11         17.59         15.68        15.22 o                         
  -5   8  11         12.79         18.03        11.10 o                         
  -4   8  11         55.10         60.66         9.64 o                         
  -3   8  11        239.97        272.40        14.56 o                         
  -2   8  11         47.19         46.47         7.68 o                         
  -1   8  11          4.30         15.00        11.02 o                         
   0   8  11        654.37        721.36        29.83 o                         
   1   8  11        378.53        430.39        22.90 o                         
   2   8  11        174.32        140.53        17.44 o                         
   3   8  11          6.95         15.56        13.31 o                         
   4   8  11          9.01          3.85        32.93 o                         
  -4   9  11         99.39         41.57        12.70 o                         
  -3   9  11         46.96         43.19         8.19 o                         
  -2   9  11          0.47          1.09         7.78 o                         
  -1   9  11         43.11         63.47         8.87 o                         
   0   9  11          2.71         12.85        10.68 o                         
   1   9  11        147.10        155.83        17.46 o                         
   2   9  11         57.87         63.16        16.14 o                         
  -2  10  11         10.49          3.25         7.97 o                         
  -1  10  11          0.54          2.01         9.13 o                         
   0  10  11         40.20          3.44        16.79 o                         
   1  10  11          7.55        -21.33        22.66 o                         
  -6   0  12       1037.97        967.58       118.99 o                         
  -4   0  12        231.72        235.36        26.97 o                         
  -2   0  12        243.83        233.00        23.40 o                         
   0   0  12        236.76        234.13        27.89 o                         
   2   0  12        802.16        887.79        57.25 o                         
   4   0  12        109.91         92.95        36.41 o                         
  -7   1  12         38.55         31.32        18.45 o                         
  -6   1  12          4.89          2.19        15.66 o                         
  -5   1  12         37.34          9.61        23.44 o                         
  -4   1  12         61.48         63.77        12.86 o                         
  -3   1  12         16.30          3.34         9.09 o                         
  -2   1  12         23.29         16.74        10.83 o                         
  -1   1  12        340.46        355.11        32.79 o                         
   0   1  12        346.90        387.16        20.30 o                         
   1   1  12        116.45        131.17        17.28 o                         
   2   1  12        141.56        111.24        12.83 o                         
   3   1  12          9.75         -6.42        10.82 o                         
   4   1  12        261.24        197.36        35.89 o                         
   5   1  12         70.71         85.01        21.73 o                         
  -7   2  12        104.75        120.21        24.49 o                         
  -6   2  12          9.29         24.70        17.20 o                         
  -5   2  12        725.41        810.42        53.59 o                         
  -4   2  12         14.65         15.11         5.79 o                         
  -3   2  12        243.90        244.45        17.96 o                         
  -2   2  12        183.57        163.17        17.28 o                         
  -1   2  12        165.21        187.31        17.55 o                         
   0   2  12        173.88        146.16        22.41 o                         
   1   2  12        568.21        579.09        33.29 o                         
   2   2  12         19.16         24.97        10.54 o                         
   3   2  12        566.41        620.92        46.83 o                         
   4   2  12          2.46         15.74        16.79 o                         
   5   2  12          4.29         15.77        18.43 o                         
  -7   3  12          8.86         -3.94        34.06 o                         
  -6   3  12         18.92         38.13        18.56 o                         
  -5   3  12        147.39        169.97        33.91 o                         
  -4   3  12         46.41         43.79         7.60 o                         
  -3   3  12         12.99         32.25         9.31 o                         
  -2   3  12         76.97         99.36        12.15 o                         
  -1   3  12         12.23          7.47         8.54 o                         
   0   3  12          3.56          3.14         9.45 o                         
   1   3  12          5.61         -2.24         9.06 o                         
   2   3  12         26.28         36.32        10.91 o                         
   3   3  12         33.65         24.84        14.35 o                         
   4   3  12         21.11          1.16        17.58 o                         
   5   3  12        286.73        280.90        38.49 o                         
  -7   4  12         49.27         55.08        19.14 o                         
  -6   4  12        315.78        363.00        43.88 o                         
  -5   4  12         51.85         43.51        20.25 o                         
  -4   4  12          4.12         14.47         5.78 o                         
  -3   4  12          2.00         -3.06        10.98 o                         
  -2   4  12          9.50          7.07        12.46 o                         
  -1   4  12        111.59        117.34        17.75 o                         
   0   4  12         19.17         24.17         8.71 o                         
   1   4  12        226.94        217.04        28.75 o                         
   2   4  12        148.87        170.42        18.94 o                         
   3   4  12        158.92        163.57        19.72 o                         
   4   4  12          0.01        -12.63        12.63 o                         
   5   4  12         43.50         61.81        49.13 o                         
  -6   5  12         22.59         18.79        15.32 o                         
  -5   5  12         83.80         73.14        33.27 o                         
  -4   5  12         80.08         65.74        13.24 o                         
  -3   5  12        452.38        448.54        26.71 o                         
  -2   5  12          4.13          1.70         9.44 o                         
  -1   5  12         59.04         56.38        12.12 o                         
   0   5  12        497.97        558.40        35.30 o                         
   1   5  12         20.87         11.01        12.29 o                         
   2   5  12         12.62         28.41        14.04 o                         
   3   5  12         18.72         10.60        12.92 o                         
   4   5  12         16.03         44.31        21.26 o                         
  -6   6  12         12.22         -8.23        17.26 o                         
  -5   6  12        238.83        262.17        43.25 o                         
  -4   6  12          7.48         10.57         6.37 o                         
  -3   6  12        137.06        125.15        15.55 o                         
  -2   6  12         29.31         44.49         8.88 o                         
  -1   6  12        161.13        184.99        16.17 o                         
   0   6  12         54.59         62.39        13.54 o                         
   1   6  12          7.12          5.40        10.33 o                         
   2   6  12         37.14         39.68        13.07 o                         
   3   6  12         12.55         25.25        13.06 o                         
   4   6  12          0.00          0.23        14.58 o                         
  -5   7  12         35.16         50.49        18.00 o                         
  -4   7  12          0.18          6.39         6.93 o                         
  -3   7  12          0.64          7.50         7.52 o                         
  -2   7  12          0.02         -6.73         9.13 o                         
  -1   7  12          1.41         -0.57         8.13 o                         
   0   7  12         19.41          3.06        10.67 o                         
   1   7  12         20.07         16.74         9.61 o                         
   2   7  12          7.71         -8.60        10.30 o                         
   3   7  12          0.46          2.75        13.16 o                         
  -4   8  12          0.96         -3.83         8.38 o                         
  -3   8  12        141.05        144.82        20.15 o                         
  -2   8  12        333.03        309.12        20.76 o                         
  -1   8  12         72.22         93.43        10.97 o                         
   0   8  12        175.43        207.97        40.00 o                         
   1   8  12         75.42         71.79        13.81 o                         
   2   8  12        228.29        180.15        26.96 o                         
  -2   9  12          0.64          0.99         9.44 o                         
  -1   9  12         61.01         44.16        18.45 o                         
   0   9  12          4.41         31.66        15.74 o                         
  -5   0  13        383.38        423.99        57.92 o                         
  -3   0  13         63.08         75.22        19.86 o                         
  -1   0  13         46.82         34.30        22.40 o                         
   1   0  13         10.45         -1.49        12.62 o                         
   3   0  13        607.28        748.88        98.82 o                         
  -6   1  13         83.02         84.07        33.40 o                         
  -5   1  13         18.41         23.04        23.39 o                         
  -4   1  13         29.23         55.21        20.97 o                         
  -3   1  13         99.37         92.64        15.71 o                         
  -2   1  13         80.61        101.06        15.17 o                         
  -1   1  13         31.66         19.57         9.73 o                         
   0   1  13         51.81         54.55        14.54 o                         
   1   1  13         27.99         15.57        11.21 o                         
   2   1  13        158.49        135.55        23.40 o                         
   3   1  13         36.90         21.82        14.05 o                         
   4   1  13          0.63         -2.97        21.13 o                         
  -6   2  13          0.08         17.52        20.08 o                         
  -5   2  13          3.57         18.98        17.08 o                         
  -4   2  13        827.55       1004.50        71.50 o                         
  -3   2  13         53.82         23.85        11.88 o                         
  -2   2  13          4.36         -9.91        14.12 o                         
  -1   2  13        106.94         74.72        13.75 o                         
   0   2  13        302.69        293.73        28.93 o                         
   1   2  13        103.82        103.01        15.61 o                         
   2   2  13         91.30        105.20        19.74 o                         
   3   2  13         26.11         22.83        20.64 o                         
   4   2  13        176.19        163.25        28.48 o                         
  -6   3  13          9.31        -20.44        24.93 o                         
  -5   3  13         12.39         23.26        17.67 o                         
  -4   3  13          0.86          9.83        11.02 o                         
  -3   3  13        255.82        300.59        38.96 o                         
  -2   3  13         78.77        115.16        14.84 o                         
  -1   3  13         45.92         35.76        11.84 o                         
   0   3  13         10.15          5.27        17.32 o                         
   1   3  13         97.77         86.26        14.31 o                         
   2   3  13         22.22         10.29        15.06 o                         
   3   3  13         65.35         71.96        24.63 o                         
   4   3  13          8.15         43.60        18.64 o                         
  -6   4  13         22.14         22.40        21.09 o                         
  -5   4  13        424.82        420.54        50.44 o                         
  -4   4  13         35.18         50.68        12.38 o                         
  -3   4  13         42.55         49.53        18.05 o                         
  -2   4  13         13.60         13.24        13.70 o                         
  -1   4  13         65.74         64.79        16.43 o                         
   0   4  13          1.53        -10.96        10.96 o                         
   1   4  13        120.66        142.42        18.16 o                         
   2   4  13         39.02         32.25        15.40 o                         
   3   4  13        141.37        147.82        31.81 o                         
   4   4  13         13.12          1.33        26.00 o                         
  -5   5  13         36.07         19.25        23.73 o                         
  -4   5  13         24.71         20.86         9.07 o                         
  -3   5  13         57.04         39.30        10.10 o                         
  -2   5  13        147.27        147.03        18.40 o                         
  -1   5  13         10.77         26.33        12.34 o                         
   0   5  13         13.35         15.34        13.62 o                         
   1   5  13        121.53        131.35        17.53 o                         
   2   5  13         44.31         74.77        19.59 o                         
   3   5  13        197.60        194.81        59.29 o                         
  -5   6  13          0.68         -8.17        18.33 o                         
  -4   6  13        813.97        939.02        72.26 o                         
  -3   6  13         55.66         46.38        11.62 o                         
  -2   6  13          6.08          5.40        10.12 o                         
  -1   6  13        110.28         93.55        23.46 o                         
   0   6  13        481.61        501.35        56.92 o                         
   1   6  13          0.01         -1.21        10.24 o                         
   2   6  13          0.00          7.27        13.33 o                         
   3   6  13          8.73         23.79        20.97 o                         
  -4   7  13          2.07          8.00        11.56 o                         
  -3   7  13          3.29         10.40        14.21 o                         
  -2   7  13         79.98         77.75        13.50 o                         
  -1   7  13         12.05          4.39        12.91 o                         
   0   7  13          8.61          4.89         9.54 o                         
   1   7  13          3.69         14.34        16.04 o                         
   2   7  13         81.04         84.14        16.44 o                         
  -2   8  13          0.09         -4.63         9.62 o                         
  -1   8  13        357.00        321.69        24.97 o                         
   0   8  13         19.49         31.39        16.70 o                         
  -4   0  14        270.61        275.09        45.76 o                         
  -2   0  14        784.90        854.94        99.67 o                         
   0   0  14         12.92          0.93        21.86 o                         
   2   0  14         61.59         45.20        25.33 o                         
  -5   1  14          6.42        -18.98        34.20 o                         
  -4   1  14        143.74        156.02        29.81 o                         
  -3   1  14         30.28         16.78        22.95 o                         
  -2   1  14         43.12         49.40        16.89 o                         
  -1   1  14         86.66        124.33        21.26 o                         
   0   1  14        173.21        180.17        32.10 o                         
   1   1  14         68.92         90.73        38.40 o                         
   2   1  14         84.31         80.90        23.33 o                         
   3   1  14         12.38         17.54        24.06 o                         
  -5   2  14         21.80         32.66        36.86 o                         
  -4   2  14        108.92         94.48        25.00 o                         
  -3   2  14        144.46        198.98        28.20 o                         
  -2   2  14          5.28         24.82        14.86 o                         
  -1   2  14          9.47          2.84        13.45 o                         
   0   2  14         62.41        100.44        21.62 o                         
   1   2  14         38.39         33.80        21.14 o                         
   2   2  14        140.23        139.78        35.01 o                         
   3   2  14         44.56         53.83        21.81 o                         
  -5   3  14         34.80         48.06        20.97 o                         
  -4   3  14        236.65        258.11        44.42 o                         
  -3   3  14         15.34         12.81        16.39 o                         
  -2   3  14         35.38         48.69        15.17 o                         
  -1   3  14         92.40        116.81        22.21 o                         
   0   3  14          0.03        -21.13        21.13 o                         
   1   3  14         24.55         20.21        16.40 o                         
   2   3  14         44.97         49.20        26.21 o                         
   3   3  14         11.18         -7.47        36.13 o                         
  -4   4  14        226.36        213.78        50.82 o                         
  -3   4  14         75.92         59.14        19.92 o                         
  -2   4  14        257.02        255.72        37.50 o                         
  -1   4  14          2.87         -7.58        15.15 o                         
   0   4  14         30.27         -3.02        21.07 o                         
   1   4  14          0.04         -7.85        14.51 o                         
   2   4  14        212.28        306.35        61.16 o                         
  -4   5  14          2.60        -15.54        27.20 o                         
  -3   5  14         39.80         21.06        15.47 o                         
  -2   5  14         63.23         74.77        45.53 o                         
  -1   5  14          3.27         37.49        29.00 o                         
   0   5  14         28.07         21.58        14.85 o                         
   1   5  14         30.97         37.31        20.80 o                         
   2   5  14         80.46         82.81        28.80 o                         
  -3   6  14        361.58        375.28        41.72 o                         
  -2   6  14          6.81         21.48        12.55 o                         
  -1   6  14         84.72         84.62        52.27 o                         
   0   6  14          8.46         22.94        19.85 o                         
  -3   0  15          1.29         -8.53        28.13 o                         
  -1   0  15        334.28        462.34        70.72 o                         
   1   0  15         20.58         19.73        39.73 o                         
  -3   1  15        120.03        120.06        25.83 o                         
  -2   1  15         10.65          5.12        17.25 o                         
  -1   1  15         13.28         30.87        18.28 o                         
   0   1  15         50.71         15.75        46.33 o                         
   1   1  15         26.60         23.88        19.16 o                         
  -3   2  15         16.52         45.49        23.64 o                         
  -2   2  15         83.67         89.40        23.10 o                         
  -1   2  15         70.26         23.30        19.44 o                         
   0   2  15         54.77         57.94        33.87 o                         
   1   2  15        211.69        144.06        40.28 o                         
  -3   3  15        315.17        350.10        58.04 o                         
  -2   3  15        160.83        140.90        27.75 o                         
  -1   3  15         41.14         23.09        21.94 o                         
   0   3  15         12.28         -7.73        21.06 o                         
   1   3  15          0.03         10.67        22.00 o                         
  -2   4  15         14.08         10.93        26.13 o                         
  -1   4  15        309.65        320.21        56.57 o                         
                                                                                
