# Supplementary material for: Buthalital and methitural – 5,5-substituted derivatives of 2-thio­barbituric acid forming the same type of hydrogen-bonded chain
Source: Acta Crystallogr E Crystallogr Commun. 2017 Nov 21;73(Pt 12):1908–12. doi: 10.1107/S205698901701653X (PMC5730250; doi:10.1107/S205698901701653X)
Supplement: Supplementary file 3 [file e-73-01908-IIsup3.hkl]

data_II                                                                         
_shelx_title ' s92 in C2/c'                                                     
_shelx_refln_list_code          4                                               
_shelx_F_calc_maximum      329.89                                               
_exptl_crystal_F_000      1232.00                                               
_reflns_d_resolution_high  0.8101                                               
                                                                                
loop_                                                                           
 _space_group_symop_operation_xyz                                               
 'x, y, z'                                                                      
 '-x, y, -z+1/2'                                                                
 'x+1/2, y+1/2, z'                                                              
 '-x+1/2, y+1/2, -z+1/2'                                                        
 '-x, -y, -z'                                                                   
 'x, -y, z-1/2'                                                                 
 '-x+1/2, -y+1/2, -z'                                                           
 'x+1/2, -y+1/2, z-1/2'                                                         
                                                                                
_cell_length_a    15.1873                                                       
_cell_length_b     9.0920                                                       
_cell_length_c    20.8684                                                       
_cell_angle_alpha  90.000                                                       
_cell_angle_beta   96.083                                                       
_cell_angle_gamma  90.000                                                       
                                                                                
_shelx_F_squared_multiplier     1.000                                           
                                                                                
loop_                                                                           
 _refln_index_h                                                                 
 _refln_index_k                                                                 
 _refln_index_l                                                                 
 _refln_F_squared_calc                                                          
 _refln_F_squared_meas                                                          
 _refln_F_squared_sigma                                                         
 _refln_observed_status                                                         
   6   0   0       1290.86       1210.12        28.94 o                         
   8   0   0       2614.17       2607.44        41.15 o                         
  10   0   0       1141.94       1109.31        25.99 o                         
  12   0   0       4036.97       3825.52       105.54 o                         
  14   0   0        202.21        174.73        27.29 o                         
  16   0   0         38.42          8.41        24.99 o                         
  18   0   0        705.29        708.06        70.05 o                         
   3   1   0       1515.50       1510.72        19.45 o                         
   5   1   0       7771.45       7664.44        82.74 o                         
   7   1   0       2173.49       2036.12        26.80 o                         
   9   1   0        235.57        317.75         8.76 o                         
  11   1   0       3332.84       3392.10        48.72 o                         
  13   1   0       2717.13       2631.96        52.66 o                         
  15   1   0         43.84         80.87        19.13 o                         
  17   1   0       2020.93       2191.36        69.43 o                         
   0   2   0      11682.08      10975.64       163.82 o                         
   2   2   0       2387.06       2440.85        26.73 o                         
   4   2   0       3810.66       3492.08        40.34 o                         
   6   2   0       3585.70       3713.00        45.75 o                         
   8   2   0         61.86         41.28         5.30 o                         
  10   2   0        159.86        167.74         8.69 o                         
  12   2   0        312.66        301.83        13.01 o                         
  14   2   0         76.82         87.34        14.72 o                         
  16   2   0        730.15        780.39        33.92 o                         
  18   2   0         57.08         29.05        18.78 o                         
   1   3   0        714.62        726.09        11.44 o                         
   3   3   0        933.68       1047.87        12.47 o                         
   5   3   0       4823.50       4945.33        57.31 o                         
   7   3   0       2694.12       2806.07        33.73 o                         
   9   3   0        688.72        738.93        14.09 o                         
  11   3   0       4998.66       5184.07        81.89 o                         
  13   3   0       2656.47       2667.50        62.35 o                         
  15   3   0          5.47         28.93        13.67 o                         
  17   3   0       1663.59       1750.45        50.81 o                         
   0   4   0      42155.33      44453.56       619.58 o                         
   2   4   0       1975.62       2033.33        31.80 o                         
   4   4   0       7844.63       7813.34        83.23 o                         
   6   4   0       5965.51       5782.49        58.04 o                         
   8   4   0       6794.19       6448.10        79.13 o                         
  10   4   0          1.99         -3.09         7.69 o                         
  12   4   0       5387.49       5167.47        85.51 o                         
  14   4   0         96.22        106.84        12.16 o                         
  16   4   0         11.83         33.27        10.32 o                         
   1   5   0        537.76        507.73         8.46 o                         
   3   5   0       4065.53       4154.97        47.74 o                         
   5   5   0       4044.05       3973.82        45.74 o                         
   7   5   0       8012.80       7722.22        90.88 o                         
   9   5   0         39.97         53.09         8.32 o                         
  11   5   0       3765.04       3704.65        59.75 o                         
  13   5   0       1567.49       1497.73        42.46 o                         
  15   5   0       1001.48       1065.76        50.58 o                         
   0   6   0       6584.32       6368.29        91.46 o                         
   2   6   0        289.17        269.23         7.24 o                         
   4   6   0       1296.28       1150.72        17.37 o                         
   6   6   0       1058.89        947.40        17.01 o                         
   8   6   0       2947.01       2844.68        40.71 o                         
  10   6   0         23.74         26.65         7.76 o                         
  12   6   0        378.66        412.78        16.75 o                         
  14   6   0        307.44        311.27        19.14 o                         
   1   7   0       1852.53       1840.61        22.83 o                         
   3   7   0        651.98        527.90        14.43 o                         
   5   7   0       1222.39       1194.24        25.20 o                         
   7   7   0        560.45        529.37        15.47 o                         
   9   7   0       2314.71       2435.07        46.13 o                         
  11   7   0          1.52         -3.13         8.77 o                         
  13   7   0         10.94         27.91        12.20 o                         
   0   8   0      13019.58      13030.70       229.04 o                         
   2   8   0        320.89        425.87        11.67 o                         
   4   8   0       2389.50       2258.28        39.48 o                         
   6   8   0       7389.49       7382.54       113.85 o                         
   8   8   0         39.23         62.20         7.57 o                         
  10   8   0        373.64        329.99        13.99 o                         
  12   8   0          0.30        -10.34        10.34 o                         
   1   9   0         70.53        109.57         6.50 o                         
   3   9   0          6.29          2.41         6.73 o                         
   5   9   0        704.20        599.85        18.98 o                         
   7   9   0        202.60        210.58        13.11 o                         
   9   9   0         87.73         76.58        11.35 o                         
  11   9   0       2516.80       2636.05        66.92 o                         
   0  10   0       1333.03       1371.99        65.91 o                         
   2  10   0        172.39        191.14        13.46 o                         
   4  10   0        319.15        314.73        21.24 o                         
   6  10   0        340.82        314.73        20.23 o                         
   8  10   0        534.33        552.02        24.67 o                         
   1  11   0         11.72         16.41        16.64 o                         
   3  11   0        433.02        484.47        35.71 o                         
 -17   1   1        229.54        188.39        24.15 o                         
 -15   1   1        489.36        461.39        26.01 o                         
 -13   1   1        282.60        231.08        15.64 o                         
 -11   1   1       1092.94        979.11        26.47 o                         
  -9   1   1      14148.74      15064.67       159.43 o                         
  -7   1   1       8045.72       8250.71        93.37 o                         
  -5   1   1      12592.13      12005.44       129.13 o                         
  -3   1   1         88.51         65.75         4.59 o                         
   3   1   1        293.44        357.60         7.42 o                         
   5   1   1       2992.18       2742.24        32.72 o                         
   7   1   1       3009.83       3217.07        36.96 o                         
   9   1   1       1054.32       1017.22        17.58 o                         
  11   1   1       1836.00       1910.70        30.23 o                         
  13   1   1       1816.32       1877.91        46.88 o                         
  15   1   1        108.54         88.63        20.53 o                         
  17   1   1       1901.52       2015.08        73.15 o                         
 -18   2   1        283.43        263.66        21.77 o                         
 -16   2   1       4918.04       5259.85       133.82 o                         
 -14   2   1       5662.21       5627.07       120.27 o                         
 -12   2   1        681.46        674.27        18.61 o                         
 -10   2   1       2892.01       2641.04        31.85 o                         
  -8   2   1       4340.41       4279.14        47.29 o                         
  -6   2   1        273.88        228.08         7.68 o                         
  -4   2   1        318.23        341.08         7.86 o                         
  -2   2   1       3086.01       3140.70        32.44 o                         
   0   2   1      28778.42      28272.09       317.67 o                         
   2   2   1       6577.70       6922.20        76.54 o                         
   4   2   1         20.96         11.20         5.31 o                         
   6   2   1      31882.17      32336.86       358.63 o                         
   8   2   1       2292.45       2002.32        23.34 o                         
  10   2   1       3746.61       3427.27        43.82 o                         
  12   2   1       6978.85       6804.42       132.94 o                         
  14   2   1         32.25         23.56        10.64 o                         
  16   2   1        127.76        117.11        13.21 o                         
  18   2   1        623.00        636.90        28.23 o                         
 -17   3   1        237.40        214.12        15.80 o                         
 -15   3   1         88.37         69.39        13.44 o                         
 -13   3   1       1399.53       1384.96        33.15 o                         
 -11   3   1       3665.45       3560.50        49.34 o                         
  -9   3   1       6100.05       5869.00        69.23 o                         
  -7   3   1       4482.79       4371.07        49.88 o                         
  -5   3   1       2702.19       2642.12        34.20 o                         
  -3   3   1        596.86        609.30         9.98 o                         
  -1   3   1        649.11        855.04        10.86 o                         
   1   3   1       2585.49       2310.42        24.10 o                         
   3   3   1      15959.06      15936.47       177.05 o                         
   5   3   1       1929.22       2000.76        24.36 o                         
   7   3   1        291.67        293.80         8.81 o                         
   9   3   1       4134.96       3859.65        45.09 o                         
  11   3   1        775.07        793.71        19.32 o                         
  13   3   1        533.35        612.88        23.35 o                         
  15   3   1         61.28         69.06        13.85 o                         
  17   3   1       1055.36       1158.50        47.52 o                         
 -16   4   1         18.71         43.22        12.35 o                         
 -14   4   1          0.01          5.03         9.89 o                         
 -12   4   1       1852.11       1732.65        33.50 o                         
 -10   4   1        601.81        708.58        12.98 o                         
  -8   4   1        144.84        149.08         5.94 o                         
  -6   4   1       1336.38       1393.42        21.76 o                         
  -4   4   1         12.48         32.58         5.09 o                         
  -2   4   1       2157.72       2019.63        21.48 o                         
   0   4   1        277.98        504.10         7.98 o                         
   2   4   1        475.69        475.62         8.21 o                         
   4   4   1        330.95        392.32         8.63 o                         
   6   4   1       3694.44       3294.31        35.89 o                         
   8   4   1         12.85         25.42         6.68 o                         
  10   4   1         40.89         48.84         7.91 o                         
  12   4   1        502.17        524.93        17.97 o                         
  14   4   1         62.89         54.23        10.46 o                         
  16   4   1        276.44        269.42        22.65 o                         
 -15   5   1        110.65        101.88        16.43 o                         
 -13   5   1        131.96        118.32        14.78 o                         
 -11   5   1        889.96        941.42        24.68 o                         
  -9   5   1        373.06        389.05        11.38 o                         
  -7   5   1         32.93         43.61         6.36 o                         
  -5   5   1       1130.60       1151.54        15.34 o                         
  -3   5   1       5064.81       5393.44        58.56 o                         
  -1   5   1          3.34         26.48         4.52 o                         
   1   5   1       2479.89       2333.88        23.52 o                         
   3   5   1       3005.81       2758.92        33.51 o                         
   5   5   1         22.32         39.87         5.41 o                         
   7   5   1       1660.41       1812.63        23.02 o                         
   9   5   1       2647.20       2671.10        41.74 o                         
  11   5   1       2433.42       2454.40        42.50 o                         
  13   5   1        448.73        506.32        22.98 o                         
  15   5   1         60.18        108.46        14.78 o                         
 -14   6   1       1464.17       1522.68        41.79 o                         
 -12   6   1       1689.42       1769.22        37.83 o                         
 -10   6   1         57.38         57.25         7.85 o                         
  -8   6   1       7274.77       7306.02        97.00 o                         
  -6   6   1       1940.90       1801.93        27.60 o                         
  -4   6   1       2531.55       2731.16        33.26 o                         
  -2   6   1        240.88        245.50         6.43 o                         
   0   6   1       1169.93       1284.13        16.42 o                         
   2   6   1        820.19        703.91        10.35 o                         
   4   6   1        117.96        128.21         7.71 o                         
   6   6   1       6467.01       6067.94        97.27 o                         
   8   6   1       1837.41       1944.79        34.98 o                         
  10   6   1        206.71        177.25         7.83 o                         
  12   6   1       2878.24       3007.93        57.65 o                         
  14   6   1        107.18        134.69        16.92 o                         
 -13   7   1         17.47         44.32        13.08 o                         
 -11   7   1       1085.14       1225.01        31.63 o                         
  -9   7   1       3565.69       3541.90        60.69 o                         
  -7   7   1        766.95        799.88        18.27 o                         
  -5   7   1       4017.56       3987.47        60.07 o                         
  -3   7   1        726.69        639.34        13.22 o                         
  -1   7   1         63.68         77.96         6.08 o                         
   1   7   1       7184.92       6880.00        79.97 o                         
   3   7   1          5.88          5.65         4.70 o                         
   5   7   1        430.27        467.81        12.86 o                         
   7   7   1        716.28        838.20        19.25 o                         
   9   7   1       4171.16       4201.91        72.11 o                         
  11   7   1        373.14        354.34        21.94 o                         
  13   7   1        672.64        705.27        37.77 o                         
 -12   8   1         13.09         16.77        12.46 o                         
 -10   8   1        141.97        147.77         9.92 o                         
  -8   8   1        617.21        593.02        16.78 o                         
  -6   8   1       1446.06       1400.37        25.81 o                         
  -4   8   1        243.56        239.70        10.00 o                         
  -2   8   1       2291.01       2052.70        31.03 o                         
   2   8   1       6855.63       6708.71        86.33 o                         
   4   8   1        114.89        150.49         7.72 o                         
   6   8   1       4670.54       4578.70        68.83 o                         
   8   8   1        396.55        396.35        14.71 o                         
  10   8   1         43.57         52.91        11.66 o                         
  12   8   1        126.85        152.39        18.24 o                         
 -11   9   1         79.60        147.13        13.33 o                         
  -9   9   1          2.25          2.81        12.67 o                         
  -7   9   1          8.25         36.16         9.69 o                         
  -5   9   1         41.10         42.16         8.51 o                         
  -3   9   1        633.73        668.34        17.00 o                         
  -1   9   1        627.68        604.12        16.40 o                         
   1   9   1       1160.59       1249.43        26.73 o                         
   3   9   1       1121.69       1112.06        27.07 o                         
   5   9   1        723.86        726.88        22.61 o                         
   7   9   1         85.61        108.09         9.14 o                         
   9   9   1        449.72        402.09        20.07 o                         
  11   9   1       1016.76       1076.14        48.20 o                         
  -8  10   1         98.03        171.86        21.38 o                         
  -6  10   1        236.88        210.41        13.90 o                         
  -4  10   1         36.85          9.95        14.58 o                         
  -2  10   1         67.39         64.69        15.35 o                         
   0  10   1        250.47        260.77        17.01 o                         
   2  10   1       2028.08       2132.32        52.21 o                         
   4  10   1        226.64        243.48        15.87 o                         
   6  10   1       2708.38       2820.79        58.85 o                         
   8  10   1         21.42         44.98        12.06 o                         
  -3  11   1        603.80        563.37        33.54 o                         
  -1  11   1         66.98         86.12        20.67 o                         
   1  11   1        736.53        644.46        64.46 o                         
   3  11   1         29.48         40.70        19.88 o                         
 -18   0   2        357.23        366.25        30.03 o                         
 -16   0   2        648.89        737.17        41.75 o                         
 -14   0   2       8900.27       8719.45       302.51 o                         
 -12   0   2          0.03         27.39        10.90 o                         
 -10   0   2       2655.56       2148.52        55.92 o                         
  -8   0   2      24385.02      25664.31       351.29 o                         
  -6   0   2      18511.58      18506.60       258.03 o                         
  -4   0   2      32214.45      32240.52       508.45 o                         
  -2   0   2        368.55        398.46         9.25 o                         
   2   0   2       3924.05       3495.72        65.32 o                         
   4   0   2       7290.92       6562.18       114.94 o                         
   6   0   2       7435.06       8615.10       122.74 o                         
   8   0   2          5.08         29.72         8.27 o                         
  10   0   2        146.17        191.47        11.33 o                         
  12   0   2       4108.98       4238.84        88.01 o                         
  14   0   2         12.67          6.32        12.27 o                         
  16   0   2          1.08         50.56        22.29 o                         
  18   0   2       2171.29       2247.46       152.21 o                         
 -17   1   2         93.69        129.83        20.09 o                         
 -15   1   2       1243.99       1280.70        44.24 o                         
 -13   1   2       1029.73        994.34        27.42 o                         
 -11   1   2       2321.43       2346.35        32.27 o                         
  -9   1   2         22.95         35.32         5.96 o                         
  -7   1   2       2675.82       2734.80        36.38 o                         
  -5   1   2         33.57         17.45         5.50 o                         
  -3   1   2      27505.16      27341.21       291.13 o                         
  -1   1   2         50.76         75.43         6.67 o                         
   1   1   2        114.26        155.10         4.60 o                         
   3   1   2      12588.51      11908.64       151.13 o                         
   5   1   2       3264.19       3297.68        38.20 o                         
   7   1   2      19153.42      19269.80       224.43 o                         
   9   1   2       4296.22       3759.03        47.04 o                         
  11   1   2       1592.15       1473.14        29.14 o                         
  13   1   2       3732.16       3502.25        71.06 o                         
  15   1   2         92.54         96.52        12.92 o                         
  17   1   2        172.55        151.05        23.47 o                         
 -18   2   2         33.51         72.26        16.32 o                         
 -16   2   2        864.12        807.65        30.26 o                         
 -14   2   2       1348.37       1225.09        34.34 o                         
 -12   2   2         94.58         91.73        12.73 o                         
 -10   2   2        108.92        130.30         7.31 o                         
  -8   2   2          7.03          5.87         5.79 o                         
  -6   2   2      10415.60      11097.88       116.56 o                         
  -4   2   2        323.95        295.50         7.29 o                         
  -2   2   2       5188.43       5433.48        53.51 o                         
   0   2   2       5607.88       5613.58        65.69 o                         
   2   2   2       3421.23       3175.73        37.02 o                         
   4   2   2       2266.34       2522.16        31.06 o                         
   6   2   2         82.77         67.14         6.68 o                         
   8   2   2        424.08        329.57         9.89 o                         
  10   2   2        177.05        225.54         8.58 o                         
  12   2   2        266.92        252.07        12.52 o                         
  14   2   2        416.51        352.87        15.78 o                         
  16   2   2          8.95         24.04        12.32 o                         
  18   2   2        215.37        232.28        20.98 o                         
 -17   3   2          2.38         14.89        10.59 o                         
 -15   3   2        136.05        177.35        12.38 o                         
 -13   3   2        522.06        518.58        17.24 o                         
 -11   3   2         23.80         19.85         7.50 o                         
  -9   3   2         22.92         50.85         6.56 o                         
  -7   3   2         48.64         52.35         6.07 o                         
  -5   3   2      13083.28      13277.17       143.80 o                         
  -3   3   2      11409.52      11746.86       121.72 o                         
  -1   3   2      15507.33      15279.64       156.80 o                         
   1   3   2         10.54         37.04         5.18 o                         
   3   3   2        741.78        734.82        12.27 o                         
   5   3   2        118.21        143.44         7.00 o                         
   7   3   2      13211.20      13286.44       146.09 o                         
   9   3   2       1586.95       1414.45        21.75 o                         
  11   3   2       1444.54       1506.94        27.70 o                         
  13   3   2        215.48        205.88        12.49 o                         
  15   3   2         42.09         16.28        10.74 o                         
  17   3   2         37.60         52.54        13.43 o                         
 -16   4   2        861.22        791.48        24.07 o                         
 -14   4   2       1306.21       1388.23        36.92 o                         
 -12   4   2        116.65        140.54        10.60 o                         
 -10   4   2       5672.50       5484.22        74.59 o                         
  -8   4   2       7613.49       7193.48        83.57 o                         
  -6   4   2          0.18          1.87         4.65 o                         
  -4   4   2       5444.25       5075.60        56.38 o                         
  -2   4   2      10406.20      10518.44       102.57 o                         
   0   4   2       8677.27       9178.85       102.79 o                         
   2   4   2       2755.66       2891.86        30.53 o                         
   4   4   2        943.37        826.91        13.34 o                         
   6   4   2       3323.81       3420.43        37.24 o                         
   8   4   2         36.38         28.95         5.58 o                         
  10   4   2       1731.16       1906.81        37.99 o                         
  12   4   2        782.29        771.66        24.39 o                         
  14   4   2       2362.93       2386.58        63.34 o                         
  16   4   2          0.04         22.76        13.97 o                         
 -15   5   2        625.80        716.82        28.33 o                         
 -13   5   2       1035.85       1001.31        27.94 o                         
 -11   5   2       2858.29       2700.89        48.48 o                         
  -9   5   2       1815.90       1782.88        25.91 o                         
  -7   5   2       1397.59       1272.06        23.57 o                         
  -5   5   2        649.17        718.84        13.07 o                         
  -3   5   2       2383.61       2465.69        25.84 o                         
  -1   5   2       1264.99       1214.31        22.39 o                         
   1   5   2       1698.97       1539.15        17.57 o                         
   3   5   2       3465.25       3372.07        38.12 o                         
   5   5   2        164.11        106.17         6.36 o                         
   7   5   2       1986.78       2063.64        24.21 o                         
   9   5   2        386.07        415.61        13.74 o                         
  11   5   2        679.65        641.61        18.16 o                         
  13   5   2       4124.45       4437.09        89.10 o                         
  15   5   2        361.39        383.24        18.46 o                         
 -14   6   2       1257.46       1277.70        51.87 o                         
 -12   6   2        109.35        142.35         9.60 o                         
 -10   6   2        246.17        267.18        13.26 o                         
  -8   6   2       9507.84       9439.84       126.89 o                         
  -6   6   2         15.68         15.20         7.16 o                         
  -4   6   2       7038.20       7019.25        80.20 o                         
  -2   6   2         12.81         48.63         6.11 o                         
   0   6   2       5413.96       5429.17        57.45 o                         
   2   6   2          3.27         59.74         4.30 o                         
   4   6   2       2619.02       2483.24        31.85 o                         
   6   6   2        659.64        704.33        15.04 o                         
   8   6   2        439.27        493.73        16.24 o                         
  10   6   2        144.52        139.30         6.62 o                         
  12   6   2          0.01         42.17         9.53 o                         
  14   6   2          8.45          3.61        11.67 o                         
 -13   7   2       1579.47       1569.26        43.87 o                         
 -11   7   2          6.29          6.38         6.05 o                         
  -9   7   2         12.02         19.93         7.04 o                         
  -7   7   2          5.69         13.70         5.53 o                         
  -5   7   2       1446.53       1506.70        26.77 o                         
  -3   7   2         64.11        108.76         7.55 o                         
  -1   7   2        755.45        699.52        12.63 o                         
   1   7   2       1976.88       1928.11        24.37 o                         
   3   7   2       1040.47       1079.96        18.63 o                         
   5   7   2         10.70         15.93         6.45 o                         
   7   7   2        399.15        401.96        11.68 o                         
   9   7   2        549.39        541.67        16.68 o                         
  11   7   2          0.31          9.60         9.37 o                         
  13   7   2       1683.61       1770.02        65.47 o                         
 -12   8   2        175.69        198.90        15.66 o                         
 -10   8   2       2248.54       2251.77        48.67 o                         
  -8   8   2       2571.74       2650.38        45.03 o                         
  -6   8   2       1351.62       1347.97        32.98 o                         
  -4   8   2       1007.66       1021.62        24.39 o                         
  -2   8   2         33.49         48.80         5.88 o                         
   0   8   2        162.34        177.15         8.70 o                         
   2   8   2         24.01         46.52         6.94 o                         
   4   8   2         54.05         76.10         7.05 o                         
   6   8   2        383.69        452.59        12.89 o                         
   8   8   2        273.60        285.54        11.16 o                         
  10   8   2        756.17        732.61        27.20 o                         
  12   8   2       1752.66       1749.23        70.82 o                         
 -11   9   2       1310.96       1257.07        49.74 o                         
  -9   9   2        108.49        113.18        10.63 o                         
  -7   9   2        735.39        687.87        29.26 o                         
  -5   9   2          1.42          0.22         8.22 o                         
  -3   9   2       1650.16       1727.31        34.06 o                         
  -1   9   2        100.73        102.15         6.37 o                         
   1   9   2         22.16         22.22         5.45 o                         
   3   9   2       2899.40       2941.11        51.99 o                         
   5   9   2        126.93        108.03         9.06 o                         
   7   9   2       4486.57       4557.08       100.89 o                         
   9   9   2        571.29        650.16        29.90 o                         
  -8  10   2        727.94        664.89        36.20 o                         
  -6  10   2        108.47         94.21        13.89 o                         
  -4  10   2        440.96        396.86        24.22 o                         
  -2  10   2        137.31        150.85        15.18 o                         
   0  10   2        108.76         86.97        12.39 o                         
   2  10   2         95.86        157.57        12.29 o                         
   4  10   2          3.58         15.58        10.80 o                         
   6  10   2        917.69        948.50        35.76 o                         
   8  10   2        316.88        250.89        32.49 o                         
  -3  11   2          0.03         22.59        13.20 o                         
  -1  11   2        393.93        370.75        26.85 o                         
   1  11   2        592.13        565.71        29.79 o                         
   3  11   2         97.70         35.02        17.88 o                         
 -17   1   3          5.73         16.18        10.26 o                         
 -15   1   3        632.07        709.51        37.32 o                         
 -13   1   3       3331.23       3450.94        62.88 o                         
 -11   1   3       2106.18       2171.44        31.08 o                         
  -9   1   3       6966.17       6681.60        71.73 o                         
  -7   1   3       6523.46       6845.19        71.79 o                         
  -5   1   3       2084.47       2027.12        25.42 o                         
  -3   1   3       2493.67       2675.38        25.42 o                         
  -1   1   3        891.92        932.87        10.50 o                         
   1   1   3      40870.79      39384.65       670.71 o                         
   3   1   3         76.68         79.56         5.18 o                         
   5   1   3        119.12        195.62         6.60 o                         
   7   1   3       7876.56       7579.39        86.26 o                         
   9   1   3        580.17        470.91        10.43 o                         
  11   1   3         88.23         62.37         8.62 o                         
  13   1   3       3802.81       3687.23        64.02 o                         
  15   1   3        489.89        588.55        38.45 o                         
  17   1   3        413.28        500.22        33.57 o                         
 -18   2   3        125.77        174.53        13.93 o                         
 -16   2   3        459.57        493.66        23.16 o                         
 -14   2   3         67.76         28.92         8.92 o                         
 -12   2   3        342.66        352.87        11.02 o                         
 -10   2   3        973.12        947.16        14.95 o                         
  -8   2   3        152.06        205.89         7.01 o                         
  -6   2   3       4414.73       4772.83        49.55 o                         
  -4   2   3        443.75        543.58         9.44 o                         
   0   2   3      12917.42      13593.51       152.78 o                         
   2   2   3      47387.44      48392.48       686.29 o                         
   4   2   3       2807.43       2753.73        31.74 o                         
   6   2   3         80.20         50.82         5.75 o                         
   8   2   3       3700.91       3465.05        39.08 o                         
  10   2   3       7585.47       7298.06        93.12 o                         
  12   2   3        635.84        650.22        16.52 o                         
  14   2   3       1997.88       1886.97        46.72 o                         
  16   2   3        351.61        299.58        15.86 o                         
 -17   3   3        444.49        478.35        26.52 o                         
 -15   3   3       3065.68       3010.02        69.19 o                         
 -13   3   3       2437.77       2344.05        42.81 o                         
 -11   3   3         53.47         58.46         9.72 o                         
  -9   3   3      15521.55      15938.43       182.31 o                         
  -7   3   3        381.74        455.66        12.27 o                         
  -5   3   3      14270.49      14748.77       158.32 o                         
  -3   3   3        471.68        359.41         7.82 o                         
  -1   3   3      13343.50      12970.76       129.66 o                         
   1   3   3       3327.04       3375.10        38.81 o                         
   3   3   3       1206.77       1560.31        21.43 o                         
   5   3   3         14.35         64.56         6.04 o                         
   7   3   3       3216.98       3528.67        40.45 o                         
   9   3   3       3756.10       3887.83        52.14 o                         
  11   3   3          0.43          2.80         9.17 o                         
  13   3   3       1375.83       1525.51        35.17 o                         
  15   3   3       2325.32       2313.00        68.49 o                         
  17   3   3         63.71         26.29        11.87 o                         
 -16   4   3         59.88         33.76        13.58 o                         
 -14   4   3          0.01         23.99         9.89 o                         
 -12   4   3        250.03        257.31        11.84 o                         
 -10   4   3        595.94        519.27        17.72 o                         
  -8   4   3       1545.66       1508.90        22.11 o                         
  -6   4   3        714.24        524.01        13.78 o                         
  -4   4   3        988.52       1058.99        13.69 o                         
  -2   4   3        228.60        243.46         7.12 o                         
   0   4   3        659.35        702.90        12.17 o                         
   2   4   3        107.70        130.01         5.18 o                         
   4   4   3       8495.83       9009.87       102.72 o                         
   6   4   3       3709.67       3676.25        44.94 o                         
   8   4   3       2330.50       2150.14        27.04 o                         
  10   4   3        217.40        212.95        10.69 o                         
  12   4   3          4.18         40.03        14.06 o                         
  14   4   3        123.30        140.27        15.30 o                         
  16   4   3        229.83        157.62        27.20 o                         
 -15   5   3        439.39        433.58        18.59 o                         
 -13   5   3         26.54         33.91         9.08 o                         
 -11   5   3       1675.74       1803.68        32.09 o                         
  -9   5   3       3772.93       3771.42        49.01 o                         
  -7   5   3       1990.22       1930.10        23.85 o                         
  -5   5   3          1.47         13.90         4.88 o                         
  -3   5   3       2872.82       2752.95        29.15 o                         
  -1   5   3       3153.46       3048.98        34.15 o                         
   1   5   3         14.50         75.30         6.46 o                         
   3   5   3        200.78        233.33        10.89 o                         
   5   5   3       3189.91       3110.62        40.29 o                         
   7   5   3       1366.49       1267.37        18.10 o                         
   9   5   3        556.63        519.15        28.85 o                         
  11   5   3        836.97        819.54        18.03 o                         
  13   5   3        412.42        364.14        15.48 o                         
  15   5   3       1773.25       1844.12        48.62 o                         
 -14   6   3         18.10         21.45         9.12 o                         
 -12   6   3       1254.92       1181.91        26.97 o                         
 -10   6   3         27.23         21.10         6.00 o                         
  -8   6   3         67.85         65.60         6.21 o                         
  -6   6   3       3011.29       3062.58        37.10 o                         
  -4   6   3        248.65        240.12         8.82 o                         
  -2   6   3      15848.36      16349.13       187.54 o                         
   0   6   3       1414.90       1535.29        25.79 o                         
   2   6   3       5444.33       5526.75        58.59 o                         
   4   6   3       3127.65       3274.36        40.38 o                         
   6   6   3        602.13        595.73        18.57 o                         
   8   6   3       5415.23       5328.78        83.27 o                         
  10   6   3       2062.42       1928.05        37.70 o                         
  12   6   3          9.83          5.34         9.75 o                         
  14   6   3        825.79        860.01        42.29 o                         
 -13   7   3       1014.76        946.32        32.55 o                         
 -11   7   3         46.19         28.15        10.69 o                         
  -9   7   3       1257.45       1227.93        30.84 o                         
  -7   7   3       3063.10       3092.60        43.34 o                         
  -5   7   3       6236.97       5950.81        84.33 o                         
  -3   7   3       1587.32       1502.80        21.69 o                         
  -1   7   3         50.29         52.52         5.63 o                         
   1   7   3       1293.49       1217.38        18.10 o                         
   3   7   3        162.92        166.18         7.95 o                         
   5   7   3        360.77        254.07         9.50 o                         
   7   7   3          1.08         18.83         5.42 o                         
   9   7   3        620.43        606.25        20.06 o                         
  11   7   3        272.88        299.94        19.51 o                         
  13   7   3       2902.33       2979.63        95.25 o                         
 -12   8   3       1075.18       1148.58        39.23 o                         
 -10   8   3        311.37        399.96        18.92 o                         
  -8   8   3       1773.76       1693.85        42.42 o                         
  -6   8   3        586.28        595.35        25.09 o                         
  -4   8   3        534.81        563.10        14.52 o                         
  -2   8   3       3552.15       3328.32        48.49 o                         
   0   8   3        356.02        332.06        10.90 o                         
   2   8   3       3077.31       2930.08        41.99 o                         
   4   8   3        228.16        274.02        10.19 o                         
   6   8   3       2159.24       2118.53        37.81 o                         
   8   8   3          0.26         32.04         7.14 o                         
  10   8   3         18.26         25.76         9.81 o                         
  12   8   3        708.92        728.19        40.58 o                         
 -11   9   3        550.55        574.08        26.79 o                         
  -9   9   3        157.21        156.10        16.00 o                         
  -7   9   3       1213.39       1277.44        41.77 o                         
  -5   9   3        285.37        298.64        21.95 o                         
  -3   9   3        298.75        344.36        17.22 o                         
  -1   9   3       1159.05       1076.49        23.27 o                         
   1   9   3        593.09        583.08        15.57 o                         
   3   9   3         25.12         81.36         7.27 o                         
   5   9   3         27.08         43.83         9.95 o                         
   7   9   3       2520.17       2694.97        54.59 o                         
   9   9   3        700.02        789.65        30.50 o                         
  -8  10   3        133.95        197.77        17.64 o                         
  -6  10   3         58.93         87.87        15.55 o                         
  -4  10   3       1029.34        990.84        48.66 o                         
  -2  10   3        686.58        747.96        34.47 o                         
   0  10   3        973.22        966.61        31.52 o                         
   2  10   3        467.74        447.70        21.05 o                         
   4  10   3        143.97        228.93        14.58 o                         
   6  10   3         21.34          3.15         8.51 o                         
  -3  11   3       1074.86       1018.32        47.56 o                         
  -1  11   3        770.07        777.90        37.18 o                         
   1  11   3       1291.16       1312.93        46.88 o                         
 -18   0   4       3016.34       3574.25       170.92 o                         
 -16   0   4         37.36         59.43        15.34 o                         
 -14   0   4       2253.87       2243.59        79.66 o                         
 -12   0   4       1915.53       1869.92        47.39 o                         
 -10   0   4       2074.13       2133.66        35.88 o                         
  -8   0   4       8332.64       8125.83       111.27 o                         
  -6   0   4      14251.12      13953.70       192.30 o                         
  -4   0   4       6006.94       5887.63        87.53 o                         
  -2   0   4      12268.70      11391.33       161.47 o                         
   0   0   4      11240.66      10735.98       178.31 o                         
   2   0   4      50234.36      49373.62      1265.87 o                         
   4   0   4      34035.48      34248.08       547.68 o                         
   8   0   4      14786.14      14656.18       236.57 o                         
  10   0   4       3487.30       3189.06        52.18 o                         
  12   0   4          1.98         10.46        10.06 o                         
  14   0   4       5585.95       5581.31       163.24 o                         
  16   0   4       8346.27       8424.22       393.86 o                         
  18   0   4          6.25         46.53        48.47 o                         
 -17   1   4          8.23         11.45        16.40 o                         
 -15   1   4         90.35         48.10        12.90 o                         
 -13   1   4          0.75         52.28         7.64 o                         
 -11   1   4         52.07         60.75         6.20 o                         
  -9   1   4       9002.89       9220.14        89.59 o                         
  -7   1   4        469.36        363.58         8.68 o                         
  -5   1   4       2932.40       3322.46        33.06 o                         
  -3   1   4      13126.30      12447.40       108.18 o                         
  -1   1   4       7998.54       8124.55        86.81 o                         
   1   1   4      19953.89      19069.71       217.74 o                         
   3   1   4      13746.93      13539.02       167.71 o                         
   5   1   4        506.96        335.69         7.85 o                         
   7   1   4       3067.93       3586.69        38.74 o                         
   9   1   4        104.01        195.27         7.04 o                         
  11   1   4        175.07        106.01        10.10 o                         
  13   1   4        109.68         69.33        15.02 o                         
  15   1   4       1393.98       1478.08        43.01 o                         
  17   1   4        225.50        252.81        19.80 o                         
 -18   2   4        100.47        104.84        22.47 o                         
 -16   2   4        346.16        363.06        22.21 o                         
 -14   2   4          1.28         -6.03         7.55 o                         
 -12   2   4         58.34        119.03         8.66 o                         
 -10   2   4       2432.08       2471.05        33.41 o                         
  -8   2   4       1795.32       1737.52        21.26 o                         
  -6   2   4       4976.86       5378.19        58.10 o                         
  -4   2   4        101.03        145.55         5.64 o                         
  -2   2   4      19342.37      20355.82       196.78 o                         
   0   2   4      15365.37      16038.87       155.63 o                         
   2   2   4       5140.00       4998.98        55.85 o                         
   4   2   4       1136.83       1418.29        17.00 o                         
   6   2   4        964.05       1081.58        16.64 o                         
   8   2   4        508.85        598.12        11.74 o                         
  10   2   4       1388.71       1303.84        19.32 o                         
  12   2   4         17.22         38.08         7.59 o                         
  14   2   4        110.19         62.73         9.13 o                         
  16   2   4        174.60        197.73        16.25 o                         
 -17   3   4        282.26        274.74        18.28 o                         
 -15   3   4         37.43         42.69         9.40 o                         
 -13   3   4        420.62        347.73        13.30 o                         
 -11   3   4        136.58         91.10         6.56 o                         
  -9   3   4       4547.61       4858.85        53.95 o                         
  -7   3   4        450.05        425.71         8.32 o                         
  -5   3   4        110.50        134.86         6.02 o                         
  -3   3   4         48.74         77.18         5.21 o                         
  -1   3   4      11905.71      12414.29       141.06 o                         
   1   3   4        356.91        416.15        11.69 o                         
   3   3   4      18935.17      19983.81       214.40 o                         
   5   3   4       1203.14        922.10        19.02 o                         
   7   3   4          9.05         15.09         5.76 o                         
   9   3   4         35.34         58.83         6.47 o                         
  11   3   4       1326.33       1447.75        43.57 o                         
  13   3   4          0.48         27.34         8.66 o                         
  15   3   4        887.43        793.23        36.02 o                         
  17   3   4         12.87          4.88        13.59 o                         
 -16   4   4         16.51          3.92        11.16 o                         
 -14   4   4       3320.62       3627.59        67.02 o                         
 -12   4   4        168.93        198.40        10.87 o                         
 -10   4   4       2481.46       2396.20        32.73 o                         
  -8   4   4       4759.36       4688.29        51.27 o                         
  -6   4   4       5047.73       4900.32        50.37 o                         
  -4   4   4        267.05        236.83         7.39 o                         
  -2   4   4        917.71       1064.05        12.37 o                         
   0   4   4       1498.28       1512.75        18.24 o                         
   2   4   4       3277.38       3568.63        38.62 o                         
   4   4   4      22681.02      23371.00       255.80 o                         
   6   4   4       1021.56       1075.52        22.87 o                         
   8   4   4      13865.64      13609.57       172.34 o                         
  10   4   4      13541.25      13182.47       192.40 o                         
  12   4   4       3250.85       3214.95        62.24 o                         
  14   4   4       1774.06       1807.29        43.70 o                         
  16   4   4       2995.97       3016.67        87.88 o                         
 -15   5   4        171.38        177.50        14.17 o                         
 -13   5   4        214.86        207.80        10.78 o                         
 -11   5   4       1568.13       1469.12        26.32 o                         
  -9   5   4       2663.80       2669.62        48.31 o                         
  -7   5   4        189.27        192.80         7.35 o                         
  -5   5   4        787.69        799.48        11.92 o                         
  -3   5   4       1597.39       1451.67        17.08 o                         
  -1   5   4      11834.30      11987.84       131.31 o                         
   1   5   4        423.57        365.52         9.56 o                         
   3   5   4       6378.59       6090.08        69.51 o                         
   5   5   4       6150.48       6423.85        74.33 o                         
   7   5   4       4462.94       4502.21        62.62 o                         
   9   5   4        918.93       1024.21        23.85 o                         
  11   5   4         21.05         11.61        10.37 o                         
  13   5   4         60.12         72.34         9.54 o                         
  15   5   4         35.46         59.02        18.90 o                         
 -14   6   4        936.57        855.39        26.59 o                         
 -12   6   4          0.20          4.29         9.49 o                         
 -10   6   4       1078.32       1062.95        21.40 o                         
  -8   6   4          4.53         67.42         8.86 o                         
  -6   6   4          1.38         39.72         6.24 o                         
  -4   6   4       2286.65       2200.36        24.62 o                         
  -2   6   4        241.11        348.34         6.85 o                         
   0   6   4       3160.32       2997.42        40.55 o                         
   2   6   4        123.19        165.26         6.57 o                         
   4   6   4       3359.46       3327.65        43.70 o                         
   6   6   4       1389.78       1336.69        20.65 o                         
   8   6   4        215.95        155.11        13.63 o                         
  10   6   4         62.89         53.75         6.78 o                         
  12   6   4        490.30        533.32        23.74 o                         
  14   6   4        524.10        569.40        30.95 o                         
 -13   7   4        434.89        486.18        25.12 o                         
 -11   7   4        537.19        525.83        19.53 o                         
  -9   7   4       2809.93       2785.67        46.72 o                         
  -7   7   4        329.38        345.48        11.49 o                         
  -5   7   4       1877.83       1765.52        31.52 o                         
  -3   7   4        405.88        438.87        10.00 o                         
  -1   7   4       2950.58       2962.11        37.58 o                         
   1   7   4         89.09        148.84         5.88 o                         
   3   7   4       1150.60       1172.34        17.90 o                         
   5   7   4          0.33         49.33         6.22 o                         
   7   7   4        462.06        419.81        10.92 o                         
   9   7   4          0.51          6.85         5.57 o                         
  11   7   4        283.29        242.98        17.38 o                         
  13   7   4        348.97        440.67        24.76 o                         
 -12   8   4        200.64        179.71        13.15 o                         
 -10   8   4        311.26        297.49        15.92 o                         
  -8   8   4         13.40         12.62        10.34 o                         
  -6   8   4       2707.50       2703.51        47.80 o                         
  -4   8   4        266.35        227.21        10.09 o                         
  -2   8   4         25.59         70.33         7.45 o                         
   0   8   4        397.21        391.54        11.28 o                         
   2   8   4        347.16        290.76        10.52 o                         
   4   8   4        851.62        901.26        31.08 o                         
   6   8   4         18.25         36.26         7.06 o                         
   8   8   4       4481.67       4759.13       111.39 o                         
  10   8   4       2573.44       2651.21        73.02 o                         
  12   8   4         66.53         71.83        16.15 o                         
 -11   9   4        624.41        602.80        46.00 o                         
  -9   9   4       1903.70       2010.12        84.17 o                         
  -7   9   4       1818.22       1796.59        45.76 o                         
  -5   9   4        128.03        144.74        11.32 o                         
  -3   9   4       1910.40       1744.05        38.85 o                         
  -1   9   4       1361.62       1369.02        32.47 o                         
   1   9   4         69.02         78.15         8.99 o                         
   3   9   4       4825.75       4917.65        90.31 o                         
   5   9   4        721.91        673.59        26.10 o                         
   7   9   4       3921.78       4163.51        89.12 o                         
   9   9   4        358.14        302.11        17.58 o                         
  -8  10   4       1192.74       1209.79        44.69 o                         
  -6  10   4        152.80        145.54        14.68 o                         
  -4  10   4        201.77        199.95        18.56 o                         
  -2  10   4       1444.85       1417.74        36.91 o                         
   0  10   4        475.65        441.50        23.58 o                         
   2  10   4       1553.36       1434.95        38.65 o                         
   4  10   4       2058.74       2191.79        60.18 o                         
   6  10   4         77.50         96.97        11.26 o                         
  -1  11   4        289.40        358.15        31.95 o                         
   1  11   4          0.86          7.15        26.14 o                         
 -17   1   5       1355.10       1259.72        45.83 o                         
 -15   1   5         23.41         23.79         7.66 o                         
 -13   1   5       7319.17       7448.26       102.93 o                         
 -11   1   5       2596.80       2604.21        31.62 o                         
  -9   1   5       1122.25       1042.66        15.56 o                         
  -7   1   5       1870.84       1887.63        20.00 o                         
  -5   1   5       4413.95       4370.98        40.78 o                         
  -3   1   5       7210.36       7593.29        68.53 o                         
  -1   1   5       3822.78       4129.21        44.86 o                         
   1   1   5       1833.24       1780.50        21.34 o                         
   3   1   5       1647.17       1702.95        21.51 o                         
   5   1   5      15032.45      14860.53       169.30 o                         
   7   1   5       2783.21       2706.03        31.95 o                         
   9   1   5      10840.28      10899.48       129.19 o                         
  11   1   5        743.16        690.89        17.21 o                         
  13   1   5         29.31         11.46        10.58 o                         
  15   1   5        402.91        425.75        18.45 o                         
  17   1   5        238.03        275.16        20.32 o                         
 -18   2   5         84.57         94.47        12.16 o                         
 -16   2   5        725.89        589.87        29.88 o                         
 -14   2   5       1280.73       1261.96        26.95 o                         
 -12   2   5       9474.41       9361.19       121.36 o                         
 -10   2   5       4827.65       4879.72        53.46 o                         
  -8   2   5      16790.49      16247.67       166.16 o                         
  -6   2   5      26649.19      26670.39       269.89 o                         
  -4   2   5       3793.76       3846.33        36.36 o                         
  -2   2   5      29998.80      30219.65       318.27 o                         
   0   2   5      31006.27      31743.55       327.54 o                         
   2   2   5      16834.97      16319.01       180.28 o                         
   4   2   5       9231.96       9659.35       118.47 o                         
   6   2   5       2843.97       3135.86        35.32 o                         
   8   2   5        709.60        674.50        10.35 o                         
  10   2   5       2178.38       2253.63        33.42 o                         
  12   2   5        411.39        341.58        12.00 o                         
  14   2   5        738.35        781.85        22.36 o                         
  16   2   5       1333.02       1395.94        42.74 o                         
 -17   3   5       4085.25       4570.79       143.65 o                         
 -15   3   5         69.17         66.63         9.74 o                         
 -13   3   5       7032.06       6745.05       103.93 o                         
 -11   3   5         29.13         10.38         7.31 o                         
  -9   3   5        464.42        404.20         8.53 o                         
  -7   3   5         25.46         42.41         5.75 o                         
  -5   3   5          5.51         35.48         5.23 o                         
  -3   3   5      15366.30      16665.70       164.06 o                         
  -1   3   5      12010.74      12759.76       145.44 o                         
   1   3   5      16408.96      17148.71       182.41 o                         
   3   3   5       2389.48       2834.28        30.19 o                         
   5   3   5      18812.87      18556.76       211.83 o                         
   7   3   5       5473.36       5058.29        57.61 o                         
   9   3   5       2461.13       2450.96        37.23 o                         
  11   3   5      10425.91      10508.03       166.21 o                         
  13   3   5       2213.11       2151.13        46.05 o                         
  15   3   5        210.22        242.95        16.18 o                         
  17   3   5        181.55        128.81        17.88 o                         
 -16   4   5        165.67        202.89        16.01 o                         
 -14   4   5         98.26        105.53        10.30 o                         
 -12   4   5         14.44          7.04         6.50 o                         
 -10   4   5       1341.65       1343.97        19.86 o                         
  -8   4   5         14.23          9.63         5.60 o                         
  -6   4   5       2550.16       2487.66        29.21 o                         
  -4   4   5       2867.21       2629.46        27.28 o                         
  -2   4   5       1663.29       1661.63        22.18 o                         
   0   4   5         37.08         16.49         8.18 o                         
   2   4   5       6523.98       6931.72        78.09 o                         
   4   4   5        406.26        500.20        10.74 o                         
   6   4   5         70.37         75.62        10.51 o                         
   8   4   5          6.57         18.82         7.53 o                         
  10   4   5         21.31         57.40         9.65 o                         
  12   4   5        335.89        330.53        19.71 o                         
  14   4   5         42.46         35.70        11.82 o                         
  16   4   5         76.63         37.73        16.52 o                         
 -15   5   5        137.22         89.91        15.70 o                         
 -13   5   5        587.09        565.00        16.67 o                         
 -11   5   5       1449.01       1325.42        28.01 o                         
  -9   5   5         63.66         68.80        10.17 o                         
  -7   5   5        577.20        606.01        11.51 o                         
  -5   5   5        199.79        250.35         7.76 o                         
  -3   5   5       4287.22       4370.92        41.92 o                         
  -1   5   5         22.42         42.70         5.08 o                         
   1   5   5        277.46        337.86         8.67 o                         
   3   5   5        538.38        522.06         8.98 o                         
   5   5   5       2656.84       2518.40        37.44 o                         
   7   5   5       1635.34       1537.97        27.56 o                         
   9   5   5        161.89        153.55        10.32 o                         
  11   5   5       5397.76       5304.45        91.62 o                         
  13   5   5          7.38          1.67        12.26 o                         
  15   5   5         47.71         69.40        21.66 o                         
 -14   6   5        476.88        491.80        20.54 o                         
 -12   6   5       1500.99       1510.92        36.07 o                         
 -10   6   5       1921.53       1736.37        35.05 o                         
  -8   6   5       5189.85       5188.75        76.82 o                         
  -6   6   5      14472.78      13860.40       159.29 o                         
  -4   6   5       1722.03       1570.33        20.41 o                         
  -2   6   5       7189.16       7154.22        79.37 o                         
   0   6   5       4938.32       5185.59        64.64 o                         
   2   6   5          5.01         17.02         5.23 o                         
   4   6   5       2083.87       2179.35        29.94 o                         
   6   6   5       2351.00       2327.95        50.77 o                         
   8   6   5        442.26        406.98        15.11 o                         
  10   6   5        441.79        445.44        22.01 o                         
  12   6   5         68.86         64.90        13.52 o                         
  14   6   5        313.64        305.76        21.09 o                         
 -13   7   5       3546.94       3722.89        97.38 o                         
 -11   7   5        217.92        260.21        16.35 o                         
  -9   7   5       1059.52       1042.74        21.59 o                         
  -7   7   5         34.68         66.04         9.29 o                         
  -5   7   5        285.66        270.38         7.75 o                         
  -3   7   5         54.20         33.01         7.63 o                         
  -1   7   5       1848.72       1739.38        30.53 o                         
   1   7   5       1507.01       1621.97        32.33 o                         
   3   7   5       1119.73        894.55        21.70 o                         
   5   7   5       4798.43       4513.11        67.36 o                         
   7   7   5        197.19        186.51        13.15 o                         
   9   7   5        960.41        882.03        25.60 o                         
  11   7   5       1746.84       1910.32        61.10 o                         
  13   7   5         67.25        109.14        18.37 o                         
 -12   8   5          1.65         17.94        11.23 o                         
 -10   8   5        951.03       1005.84        25.93 o                         
  -8   8   5          0.08          6.90         9.72 o                         
  -6   8   5        431.40        383.51        12.62 o                         
  -4   8   5         29.45         20.71         4.88 o                         
  -2   8   5       2189.03       2091.39        36.26 o                         
   0   8   5        290.20        263.03        10.05 o                         
   2   8   5          0.21          6.96         7.59 o                         
   4   8   5         11.28         68.56         9.09 o                         
   6   8   5         24.08         44.00         4.79 o                         
   8   8   5        556.29        644.95        30.95 o                         
  10   8   5          5.30         42.84        24.45 o                         
  12   8   5          0.11          3.98        14.48 o                         
  -9   9   5          9.96         12.91        10.40 o                         
  -7   9   5        465.30        461.27        28.64 o                         
  -5   9   5       1416.17       1407.55        49.17 o                         
  -3   9   5        425.15        389.09        19.46 o                         
  -1   9   5        752.66        707.22        26.77 o                         
   1   9   5          0.09         -0.04         4.85 o                         
   3   9   5       2061.39       1976.47        49.83 o                         
   5   9   5        203.30        162.37        14.10 o                         
   7   9   5         56.99         60.06        10.84 o                         
   9   9   5        199.91        178.91        17.10 o                         
  -8  10   5       1638.12       1644.55        54.32 o                         
  -6  10   5       1680.50       1736.08        58.41 o                         
  -4  10   5          2.33         -4.60         9.89 o                         
  -2  10   5        898.82        972.61        36.60 o                         
   0  10   5        203.10        162.46        20.63 o                         
   2  10   5       1804.06       1814.69        54.96 o                         
   4  10   5        379.24        399.65        25.29 o                         
   6  10   5       1111.74       1203.48        38.45 o                         
  -1  11   5        113.49        109.12        15.99 o                         
 -18   0   6       1072.18       1026.61        77.15 o                         
 -16   0   6        132.00        243.36        21.95 o                         
 -14   0   6       1261.92       1153.40        40.69 o                         
 -12   0   6       2062.19       2112.67        43.23 o                         
 -10   0   6        548.48        465.93        24.24 o                         
  -8   0   6        199.55        151.60         9.20 o                         
  -6   0   6        338.01        389.30        11.84 o                         
  -4   0   6      25011.12      26842.61       485.43 o                         
  -2   0   6      28444.12      28532.15       483.56 o                         
   0   0   6     108830.65     108160.09      4242.99 o                         
   2   0   6       2621.74       3134.76        51.12 o                         
   4   0   6       6580.72       7044.92       107.59 o                         
   6   0   6        646.87        736.61        18.59 o                         
   8   0   6       4568.00       4541.45        78.32 o                         
  10   0   6       6796.14       6554.14       127.57 o                         
  12   0   6       3199.58       3082.54        69.20 o                         
  14   0   6        653.70        631.49        26.65 o                         
  16   0   6        694.60        758.91       111.48 o                         
 -17   1   6        302.84        345.58        22.79 o                         
 -15   1   6        341.54        298.85        16.30 o                         
 -13   1   6         67.79         75.13         8.59 o                         
 -11   1   6       8425.67       8292.06        98.41 o                         
  -9   1   6       1261.10       1135.00        14.52 o                         
  -7   1   6       3766.56       3759.81        36.26 o                         
  -5   1   6       2881.41       2694.07        27.03 o                         
  -3   1   6       4698.90       4753.81        49.28 o                         
  -1   1   6       5887.16       5496.26        59.86 o                         
   1   1   6        399.81        461.79        10.51 o                         
   3   1   6       2210.73       2334.17        26.42 o                         
   5   1   6         75.14        114.00         7.92 o                         
   7   1   6         59.37         33.62         6.67 o                         
   9   1   6          7.36         11.40         5.05 o                         
  11   1   6       1112.95       1065.90        24.99 o                         
  13   1   6       1814.73       1669.89        37.61 o                         
  15   1   6        646.02        622.73        26.64 o                         
  17   1   6       1617.74       1803.25        63.35 o                         
 -18   2   6        211.65        264.72        25.23 o                         
 -16   2   6          5.12         47.77        17.35 o                         
 -14   2   6         23.93         14.23         8.12 o                         
 -12   2   6        705.48        626.42        13.28 o                         
 -10   2   6         74.70         92.28         6.73 o                         
  -8   2   6       3359.35       3463.26        37.15 o                         
  -6   2   6       1927.90       2051.48        20.02 o                         
  -4   2   6      35054.09      37442.99       386.47 o                         
  -2   2   6       3689.99       4365.89        46.19 o                         
   0   2   6        181.42        314.95         6.41 o                         
   2   2   6        962.39        809.33        12.05 o                         
   4   2   6       8459.42       8924.81        99.59 o                         
   6   2   6         67.11         44.80         5.23 o                         
   8   2   6        284.60        217.21         8.04 o                         
  10   2   6         34.53         34.61         6.34 o                         
  12   2   6        521.63        514.22        19.73 o                         
  14   2   6        221.95        278.17        12.53 o                         
  16   2   6        126.42        112.94        13.78 o                         
 -17   3   6        100.05         45.82        12.18 o                         
 -15   3   6        589.25        670.11        22.59 o                         
 -13   3   6        503.39        485.31        13.76 o                         
 -11   3   6       9308.10       9207.10       114.53 o                         
  -9   3   6          7.95         42.67         7.77 o                         
  -7   3   6       1020.29        890.16        16.01 o                         
  -5   3   6        282.64        299.27         8.44 o                         
  -3   3   6       7301.88       8170.19        77.83 o                         
  -1   3   6       5480.19       5153.50        51.37 o                         
   1   3   6       2662.68       3032.26        31.69 o                         
   3   3   6        190.63        156.18         5.25 o                         
   5   3   6       4961.66       5293.21        58.76 o                         
   7   3   6        183.02        184.84         8.92 o                         
   9   3   6       1434.72       1432.35        23.78 o                         
  11   3   6       1253.82       1245.85        29.49 o                         
  13   3   6        881.91        862.99        28.82 o                         
  15   3   6        599.13        608.83        32.74 o                         
 -16   4   6       2093.14       2221.08        61.11 o                         
 -14   4   6        877.55        855.50        21.84 o                         
 -12   4   6         15.15         27.21         7.31 o                         
 -10   4   6       4407.76       4593.62        65.52 o                         
  -8   4   6        383.96        400.19         8.91 o                         
  -6   4   6        109.24        102.50         7.01 o                         
  -4   4   6      28953.05      30986.76       322.15 o                         
  -2   4   6      13778.78      14411.81       141.21 o                         
   0   4   6       6203.35       6068.45        67.76 o                         
   2   4   6       1744.91       1786.83        25.12 o                         
   4   4   6       6633.70       6698.13        80.07 o                         
   6   4   6       2918.03       2821.97        34.52 o                         
   8   4   6        949.49        889.50        21.03 o                         
  10   4   6       1260.45       1188.28        25.89 o                         
  12   4   6       2036.89       1934.41        44.05 o                         
  14   4   6         40.21         48.32        12.82 o                         
  16   4   6         75.03        116.45        20.06 o                         
 -15   5   6        424.66        366.50        18.65 o                         
 -13   5   6        350.92        270.32        14.19 o                         
 -11   5   6       3917.48       4017.37        75.55 o                         
  -9   5   6       1531.23       1504.36        25.51 o                         
  -7   5   6       8942.53       9132.49       109.61 o                         
  -5   5   6       2460.16       2320.62        25.89 o                         
  -3   5   6        865.38        828.43        15.93 o                         
  -1   5   6       2087.97       2054.82        24.47 o                         
   1   5   6         39.20         40.55         7.01 o                         
   3   5   6         25.23         12.34         3.83 o                         
   5   5   6       1238.38       1374.64        22.09 o                         
   7   5   6       5870.49       5737.10        94.69 o                         
   9   5   6       1307.50       1261.50        24.30 o                         
  11   5   6       2677.07       2753.06        54.29 o                         
  13   5   6       1101.07        986.66        42.24 o                         
  15   5   6       1477.17       1468.50        56.06 o                         
 -14   6   6         35.54         55.80        11.48 o                         
 -12   6   6         62.85         29.84        11.39 o                         
 -10   6   6        303.62        439.95        13.51 o                         
  -8   6   6        637.52        654.23        21.64 o                         
  -6   6   6        441.55        513.83        11.95 o                         
  -4   6   6       1267.87       1148.72        15.97 o                         
  -2   6   6        712.05        910.86        14.86 o                         
   0   6   6       1403.70       1280.52        18.46 o                         
   2   6   6        384.03        306.19         8.44 o                         
   4   6   6        349.11        351.95        11.11 o                         
   6   6   6        121.34        105.80         9.94 o                         
   8   6   6        482.41        456.84        17.77 o                         
  10   6   6        152.79        154.49        13.32 o                         
  12   6   6        869.68        861.86        38.26 o                         
  14   6   6         23.69         43.65        14.74 o                         
 -13   7   6        105.59        122.93        15.48 o                         
 -11   7   6         95.86        107.66        11.24 o                         
  -9   7   6        802.95        813.73        20.21 o                         
  -7   7   6        126.64         87.83        10.18 o                         
  -5   7   6        747.86        738.05        12.79 o                         
  -3   7   6       2450.12       2381.84        35.86 o                         
  -1   7   6        391.28        365.60        12.33 o                         
   1   7   6       1808.73       1670.68        24.71 o                         
   3   7   6       1008.65        786.82        17.40 o                         
   5   7   6       1244.28       1347.83        25.47 o                         
   7   7   6         44.90         42.50         7.72 o                         
   9   7   6        723.64        667.63        19.64 o                         
  11   7   6         16.38         50.94        16.76 o                         
  13   7   6          7.99          9.96        19.39 o                         
 -12   8   6         23.45          2.93        11.21 o                         
 -10   8   6        197.60        169.63        13.27 o                         
  -8   8   6         80.12         80.31         9.13 o                         
  -6   8   6       3372.04       3168.19        48.52 o                         
  -4   8   6        770.22        748.83        15.77 o                         
  -2   8   6       1878.45       1866.23        33.88 o                         
   0   8   6       1012.45        957.12        19.96 o                         
   2   8   6        181.29        190.24         9.96 o                         
   4   8   6        687.98        778.08        26.49 o                         
   6   8   6       4101.66       4198.29        80.17 o                         
   8   8   6          9.72        -13.56        13.76 o                         
  10   8   6       1079.26       1019.70        41.12 o                         
  -9   9   6        335.28        346.82        19.27 o                         
  -7   9   6       1264.20       1317.02        42.42 o                         
  -5   9   6        667.39        704.21        27.68 o                         
  -3   9   6          1.27         16.50         9.68 o                         
  -1   9   6       1068.11       1024.96        24.31 o                         
   1   9   6        542.93        587.68        19.21 o                         
   3   9   6        169.98        139.52        16.31 o                         
   5   9   6        241.01        216.15        15.95 o                         
   7   9   6        102.93        128.21        14.01 o                         
   9   9   6        133.43         97.83        16.54 o                         
  -6  10   6         25.13         56.81        15.99 o                         
  -4  10   6       2092.29       1989.44        72.59 o                         
  -2  10   6        135.09        163.94        18.83 o                         
   0  10   6       2959.41       2865.77        69.61 o                         
   2  10   6       2736.73       2781.95        72.25 o                         
   4  10   6       2583.59       2439.85        65.19 o                         
   6  10   6         65.79         67.21        17.65 o                         
 -17   1   7        364.49        436.38        23.96 o                         
 -15   1   7        243.37        352.14        15.56 o                         
 -13   1   7         67.00         64.35         7.23 o                         
 -11   1   7       2059.04       2055.91        27.63 o                         
  -9   1   7        131.87        164.91         6.90 o                         
  -7   1   7       2206.52       2252.95        25.05 o                         
  -5   1   7       7924.40       8276.16        78.40 o                         
  -3   1   7        567.00        587.47         9.32 o                         
  -1   1   7        611.67        684.29        10.56 o                         
   1   1   7      11582.02      11648.31       127.02 o                         
   3   1   7       4639.29       5003.22        58.94 o                         
   5   1   7       2666.10       2364.25        27.48 o                         
   7   1   7       1418.71       1147.90        19.37 o                         
   9   1   7       2193.43       2081.78        28.52 o                         
  11   1   7       1229.94       1131.60        21.75 o                         
  13   1   7        143.77         66.03        11.25 o                         
  15   1   7          0.06          1.07        12.36 o                         
  17   1   7         58.12         68.28        14.79 o                         
 -18   2   7       1025.82       1016.18        56.87 o                         
 -16   2   7       3929.31       4006.86       107.77 o                         
 -14   2   7         16.65         38.82         7.26 o                         
 -12   2   7        370.76        323.89        14.73 o                         
 -10   2   7       5401.61       5559.07        61.73 o                         
  -8   2   7        383.56        322.30         6.73 o                         
  -6   2   7       5511.47       4922.33        46.68 o                         
  -4   2   7       2502.63       2068.30        21.36 o                         
  -2   2   7        781.06        967.58        14.26 o                         
   0   2   7       1966.62       2405.75        26.98 o                         
   2   2   7       8061.98       8489.60        90.13 o                         
   4   2   7          0.32         15.14         4.36 o                         
   6   2   7       7275.56       7705.41        87.94 o                         
   8   2   7       1520.01       1640.47        33.45 o                         
  10   2   7       4184.94       4087.37        68.41 o                         
  12   2   7        750.81        833.29        22.64 o                         
  14   2   7       2505.69       2335.09        55.77 o                         
  16   2   7       1316.26       1338.63        43.51 o                         
 -17   3   7         63.14        105.65        14.80 o                         
 -15   3   7        134.92        169.13        14.53 o                         
 -13   3   7       1890.02       2067.53        34.62 o                         
 -11   3   7       4402.64       4061.28        49.51 o                         
  -9   3   7         63.10         94.31         7.65 o                         
  -7   3   7        169.65        173.98         7.29 o                         
  -5   3   7        497.17        704.24        13.87 o                         
  -3   3   7       8402.27       9080.59        88.14 o                         
  -1   3   7       2955.35       2890.43        28.21 o                         
   1   3   7      18753.15      18924.74       198.95 o                         
   3   3   7       6131.45       6269.72        74.67 o                         
   5   3   7      26111.25      27613.47       295.08 o                         
   7   3   7       1493.81       1318.26        26.61 o                         
   9   3   7       1862.84       1822.06        30.48 o                         
  11   3   7       2943.28       3005.07        77.81 o                         
  13   3   7        280.91        256.95        12.55 o                         
  15   3   7          0.53         34.67        19.36 o                         
 -16   4   7        387.60        329.90        15.34 o                         
 -14   4   7        179.02        168.70        12.82 o                         
 -12   4   7        880.21        768.38        19.19 o                         
 -10   4   7          1.98         21.57         9.26 o                         
  -8   4   7        337.57        380.11        12.95 o                         
  -6   4   7        667.69        616.03         9.54 o                         
  -4   4   7        963.90        978.13        11.68 o                         
  -2   4   7       4122.14       4057.27        41.07 o                         
   0   4   7        134.80        200.64         7.00 o                         
   2   4   7       2196.55       2209.36        26.50 o                         
   4   4   7        667.75        842.83        13.14 o                         
   6   4   7         24.11         24.53         5.82 o                         
   8   4   7        293.89        310.30        11.28 o                         
  10   4   7        115.89         96.43         9.57 o                         
  12   4   7        201.28        236.24        16.65 o                         
  14   4   7          1.89          0.07        20.58 o                         
  16   4   7         15.69         22.72        15.52 o                         
 -15   5   7        143.72        120.50        14.15 o                         
 -13   5   7        254.76        244.33        13.17 o                         
 -11   5   7       1372.93       1400.71        32.84 o                         
  -9   5   7        534.19        513.22        14.37 o                         
  -7   5   7          7.49         13.19         6.05 o                         
  -5   5   7        573.62        543.02        10.34 o                         
  -3   5   7      10763.35      11296.33       116.46 o                         
  -1   5   7       7339.14       7616.39        87.30 o                         
   1   5   7       4615.84       4382.07        54.12 o                         
   3   5   7         85.21        153.81         9.05 o                         
   5   5   7        787.25        735.30        14.71 o                         
   7   5   7        588.63        565.13        15.21 o                         
   9   5   7       1003.09       1052.90        19.74 o                         
  11   5   7       1445.43       1338.22        40.15 o                         
  13   5   7         41.81        105.34        20.44 o                         
  15   5   7         30.55         41.74        16.48 o                         
 -14   6   7         49.28         33.83         9.62 o                         
 -12   6   7        633.19        636.31        19.73 o                         
 -10   6   7       3678.91       3671.67        60.77 o                         
  -8   6   7        908.99        979.45        24.56 o                         
  -6   6   7       2086.25       2140.87        28.13 o                         
  -4   6   7        682.18        691.52        10.83 o                         
  -2   6   7       3808.28       3915.83        46.70 o                         
   0   6   7          4.41          1.81         4.60 o                         
   2   6   7       1238.33       1146.30        19.78 o                         
   4   6   7        477.17        517.47        13.72 o                         
   6   6   7       1523.19       1428.92        27.56 o                         
   8   6   7        720.00        777.40        19.52 o                         
  10   6   7       1460.53       1311.81        45.09 o                         
  12   6   7        961.46        967.23        51.34 o                         
  14   6   7       1044.40       1121.45        61.48 o                         
 -13   7   7        543.04        652.54        23.12 o                         
 -11   7   7        766.34        657.14        24.01 o                         
  -9   7   7       1125.11       1117.38        27.09 o                         
  -7   7   7        174.39        216.16        13.65 o                         
  -5   7   7       2319.30       2192.41        28.95 o                         
  -3   7   7          2.15         26.76         9.70 o                         
  -1   7   7        617.29        536.23        16.28 o                         
   1   7   7       3498.19       3586.46        49.49 o                         
   3   7   7         89.49        136.57         8.33 o                         
   5   7   7       2592.43       2605.45        38.33 o                         
   7   7   7        248.08        299.36        15.06 o                         
   9   7   7        260.72        254.58        12.35 o                         
  11   7   7        769.06        820.12        37.69 o                         
  13   7   7         21.82         12.27        21.52 o                         
 -12   8   7        405.54        491.18        23.47 o                         
 -10   8   7        179.03        189.69        12.06 o                         
  -8   8   7         34.78          4.05        10.74 o                         
  -6   8   7        263.59        266.53        13.96 o                         
  -4   8   7        627.14        592.74        17.56 o                         
  -2   8   7        447.62        393.61        16.72 o                         
   0   8   7        369.43        510.86        14.01 o                         
   2   8   7       2143.61       2139.08        42.19 o                         
   4   8   7        106.03         92.25         8.94 o                         
   6   8   7         10.87         39.40        18.17 o                         
   8   8   7        156.04        181.42        11.36 o                         
  10   8   7         53.67         48.30        16.45 o                         
  -9   9   7         21.79         28.31        10.59 o                         
  -7   9   7        317.23        283.13        19.39 o                         
  -5   9   7         64.63         73.38        15.73 o                         
  -3   9   7        194.11        152.87        11.88 o                         
  -1   9   7        756.45        765.98        28.05 o                         
   1   9   7       2024.79       1919.63        53.39 o                         
   3   9   7        479.36        450.62        23.05 o                         
   5   9   7        816.81        919.43        27.20 o                         
   7   9   7         81.32        132.16        16.57 o                         
   9   9   7        651.45        593.39        33.78 o                         
  -6  10   7          0.04         43.69        14.44 o                         
  -4  10   7        227.91        290.78        16.69 o                         
  -2  10   7         56.66         73.35        13.38 o                         
   0  10   7        101.88        164.57        18.64 o                         
   2  10   7        124.44         79.45        10.82 o                         
   4  10   7         40.62         72.18        15.32 o                         
   6  10   7        280.62        311.93        19.11 o                         
 -18   0   8        400.93        529.52        42.95 o                         
 -16   0   8         18.44        -10.03        16.00 o                         
 -14   0   8        316.32        302.07        20.28 o                         
 -12   0   8        110.95        120.31        10.06 o                         
 -10   0   8         29.30         49.21         8.44 o                         
  -8   0   8       4817.66       4797.43        63.77 o                         
  -6   0   8         34.82          7.43         6.33 o                         
  -4   0   8      34171.62      33549.27       530.28 o                         
  -2   0   8        137.66        128.44        11.09 o                         
   0   0   8       2933.95       2750.43        46.08 o                         
   2   0   8      30181.07      30250.29       519.50 o                         
   4   0   8       4013.73       3518.38        58.55 o                         
   6   0   8        117.68         87.68         8.95 o                         
   8   0   8        746.39        628.25        19.56 o                         
  10   0   8       1957.47       2018.45        42.41 o                         
  12   0   8        361.05        375.90        16.42 o                         
  14   0   8         24.96         41.10        16.78 o                         
  16   0   8       1833.03       1974.16       163.95 o                         
 -17   1   8        139.75        156.71        14.60 o                         
 -15   1   8       6688.45       6761.72       148.54 o                         
 -13   1   8        206.91        205.18        10.22 o                         
 -11   1   8       6030.97       5903.56        73.91 o                         
  -9   1   8       4552.21       4516.18        45.92 o                         
  -7   1   8       1690.52       1777.20        18.48 o                         
  -5   1   8          6.35         20.83         4.34 o                         
  -3   1   8       2298.20       2412.25        26.46 o                         
  -1   1   8         18.65          6.47         4.82 o                         
   1   1   8        888.41        952.66        17.47 o                         
   3   1   8        308.40        257.14         7.26 o                         
   5   1   8        701.24        760.03        10.89 o                         
   7   1   8       8491.95       7927.30        88.96 o                         
   9   1   8       4071.68       3824.23        49.88 o                         
  11   1   8       5090.37       5036.48        78.19 o                         
  13   1   8       1347.85       1264.61        37.00 o                         
  15   1   8         50.29        100.51        19.11 o                         
  17   1   8        297.24        304.33        20.53 o                         
 -18   2   8        131.08        229.83        22.23 o                         
 -16   2   8          0.98          4.23        10.43 o                         
 -14   2   8        470.15        412.81        14.65 o                         
 -12   2   8        832.01        758.05        18.14 o                         
 -10   2   8       1019.10       1069.96        17.78 o                         
  -8   2   8        559.72        576.77        11.34 o                         
  -6   2   8        115.68         60.11         4.30 o                         
  -4   2   8       1035.99       1045.32        12.95 o                         
  -2   2   8         33.07         67.95         4.56 o                         
   0   2   8       2319.03       2449.66        26.60 o                         
   2   2   8       3244.19       3321.44        36.95 o                         
   4   2   8        126.67        212.58         9.02 o                         
   6   2   8         84.43         83.99         7.68 o                         
   8   2   8         99.23         94.75         7.40 o                         
  10   2   8        473.18        554.71        15.27 o                         
  12   2   8        730.96        679.68        21.55 o                         
  14   2   8        279.94        259.62        13.65 o                         
  16   2   8        195.89        129.46        19.95 o                         
 -17   3   8         56.79         70.95        13.00 o                         
 -15   3   8       2252.73       2172.78        54.67 o                         
 -13   3   8         65.85         47.58         6.89 o                         
 -11   3   8        779.72        654.28        18.22 o                         
  -9   3   8       2035.21       1883.92        26.77 o                         
  -7   3   8        711.02        707.82        10.68 o                         
  -5   3   8       2006.88       2153.89        22.47 o                         
  -3   3   8       2322.46       2706.68        28.24 o                         
  -1   3   8       6050.54       6073.58        62.01 o                         
   1   3   8       1418.66       1459.05        17.27 o                         
   3   3   8       2504.75       2826.59        34.95 o                         
   5   3   8         73.08         80.29         6.05 o                         
   7   3   8       4785.15       4568.21        54.06 o                         
   9   3   8        573.46        482.38        12.18 o                         
  11   3   8       2518.02       2440.75        56.12 o                         
  13   3   8         15.94         36.05        11.33 o                         
  15   3   8        221.54        173.21        21.41 o                         
 -16   4   8         77.82        106.53        12.55 o                         
 -14   4   8        323.00        315.81        17.69 o                         
 -12   4   8       1823.87       1660.71        31.84 o                         
 -10   4   8       8700.12       9024.52       131.33 o                         
  -8   4   8       2739.35       2660.39        33.96 o                         
  -6   4   8        199.32        202.31         7.97 o                         
  -4   4   8      14691.26      13994.72       131.35 o                         
  -2   4   8       4607.47       4172.82        46.20 o                         
   0   4   8       4224.86       4291.54        52.57 o                         
   2   4   8      13726.86      13718.22       149.83 o                         
   4   4   8       1425.74       1417.08        19.70 o                         
   6   4   8       3687.20       3592.45        43.67 o                         
   8   4   8         86.26         64.34         6.69 o                         
  10   4   8       2146.26       2106.04        43.06 o                         
  12   4   8         11.69         -0.68        11.34 o                         
  14   4   8        186.30        141.42        20.96 o                         
 -15   5   8       3994.04       4268.12       120.55 o                         
 -13   5   8        306.30        216.35        13.11 o                         
 -11   5   8       2109.28       2263.56        37.56 o                         
  -9   5   8        327.45        316.84        12.05 o                         
  -7   5   8         64.74         66.45         6.96 o                         
  -5   5   8         20.24         18.73         5.20 o                         
  -3   5   8       8806.63       9093.36        99.78 o                         
  -1   5   8       1074.98       1020.48        16.26 o                         
   1   5   8        319.67        273.30         7.15 o                         
   3   5   8       3350.61       3501.97        41.38 o                         
   5   5   8        142.25        117.21         6.63 o                         
   7   5   8       2115.94       2094.13        33.83 o                         
   9   5   8        523.31        547.15        20.00 o                         
  11   5   8       3048.21       3111.77       101.48 o                         
  13   5   8       1700.85       1954.33        61.82 o                         
  15   5   8         15.97         -3.18        13.25 o                         
 -14   6   8         62.68        100.24        13.56 o                         
 -12   6   8        285.66        274.11        15.06 o                         
 -10   6   8         25.37         41.91        13.46 o                         
  -8   6   8       2638.41       2574.05        46.50 o                         
  -6   6   8        425.93        428.66        13.33 o                         
  -4   6   8       6157.92       6106.04        68.13 o                         
  -2   6   8        100.12         91.13         7.15 o                         
   0   6   8       1223.23       1269.59        18.18 o                         
   2   6   8       1523.37       1477.87        24.23 o                         
   4   6   8        912.26        837.42        15.26 o                         
   6   6   8        164.71        154.96        10.65 o                         
   8   6   8        387.11        424.52        12.60 o                         
  10   6   8        412.88        418.79        19.73 o                         
  12   6   8        513.66        496.21        26.02 o                         
  14   6   8        175.41        222.79        21.51 o                         
 -13   7   8        768.22        792.73        34.75 o                         
 -11   7   8        364.56        407.85        16.32 o                         
  -9   7   8        196.21        167.56        10.71 o                         
  -7   7   8        822.38        739.00        25.53 o                         
  -5   7   8        188.68        153.31         6.25 o                         
  -3   7   8       2601.49       2497.84        38.88 o                         
  -1   7   8          7.72         20.29         7.37 o                         
   1   7   8       1038.40        993.48        19.48 o                         
   3   7   8        694.12        682.04        18.68 o                         
   5   7   8       1047.95       1079.35        22.17 o                         
   7   7   8       1199.69       1202.75        37.35 o                         
   9   7   8          6.01         -7.10        14.82 o                         
  11   7   8        915.20        886.88        39.71 o                         
 -12   8   8        368.16        403.03        23.66 o                         
 -10   8   8        706.53        677.76        22.97 o                         
  -8   8   8          9.39         24.64         8.40 o                         
  -6   8   8        266.77        204.73        10.92 o                         
  -4   8   8        410.30        392.52        11.94 o                         
  -2   8   8        596.00        621.64        21.18 o                         
   0   8   8         52.92         88.37         9.80 o                         
   2   8   8       6573.49       6901.18       117.32 o                         
   4   8   8          6.51          8.57        12.63 o                         
   6   8   8        265.46        176.55        17.94 o                         
   8   8   8         68.02         91.26        18.72 o                         
  10   8   8        830.66        856.45        39.93 o                         
  -9   9   8        149.47        163.95        13.32 o                         
  -7   9   8        100.94         68.14        12.84 o                         
  -5   9   8          2.34         30.70        11.58 o                         
  -3   9   8        327.58        361.03        17.14 o                         
  -1   9   8        453.40        435.13        15.64 o                         
   1   9   8          7.59         59.07        27.54 o                         
   3   9   8        709.89        703.41        28.11 o                         
   5   9   8         53.99          8.40        10.19 o                         
   7   9   8       1444.85       1290.97        45.43 o                         
  -6  10   8        139.37        127.80        18.36 o                         
  -4  10   8       1837.24       1710.79        55.24 o                         
  -2  10   8         14.18         36.44        11.14 o                         
   0  10   8        661.58        671.24        29.00 o                         
   2  10   8        168.67        168.98        15.14 o                         
   4  10   8          0.45          0.20        12.62 o                         
 -17   1   9        113.17        133.49        40.44 o                         
 -15   1   9        161.49        130.40        11.35 o                         
 -13   1   9       3451.34       3513.47        51.30 o                         
 -11   1   9      12295.78      12539.41       159.05 o                         
  -9   1   9       5642.69       5527.76        60.77 o                         
  -7   1   9         28.56         77.92         4.86 o                         
  -5   1   9        409.81        414.37         7.54 o                         
  -3   1   9       3893.85       3709.32        41.40 o                         
  -1   1   9       1412.34       1378.48        18.04 o                         
   1   1   9        267.54        222.39         7.97 o                         
   3   1   9       7603.99       7679.23        90.84 o                         
   5   1   9        358.68        279.62         8.05 o                         
   7   1   9        141.50        145.96         7.22 o                         
   9   1   9        268.36        268.54         9.19 o                         
  11   1   9       1987.47       1841.00        34.37 o                         
  13   1   9       1985.68       1899.00        44.27 o                         
  15   1   9       1777.79       1884.32        62.26 o                         
 -16   2   9         58.29         73.69        13.61 o                         
 -14   2   9        763.54        755.59        22.63 o                         
 -12   2   9       2481.41       2498.45        46.17 o                         
 -10   2   9        482.86        426.36         9.32 o                         
  -8   2   9        340.61        320.13         7.71 o                         
  -6   2   9       1465.26       1748.25        18.77 o                         
  -4   2   9      15231.60      16024.30       170.10 o                         
  -2   2   9       8657.41       8357.46        92.32 o                         
   0   2   9       1143.69       1203.49        20.30 o                         
   2   2   9      37432.00      38620.65       427.27 o                         
   4   2   9       7942.77       7060.93        82.12 o                         
   6   2   9        285.32        337.14         8.00 o                         
   8   2   9      15483.56      15807.92       207.34 o                         
  10   2   9       3751.09       3588.04        57.22 o                         
  12   2   9       1602.20       1584.27        38.95 o                         
  14   2   9       3679.28       3611.26        87.95 o                         
  16   2   9        802.45        859.34        38.23 o                         
 -17   3   9         33.23         55.67        16.49 o                         
 -15   3   9       1447.80       1474.04        40.49 o                         
 -13   3   9       1502.10       1485.49        31.98 o                         
 -11   3   9          8.71         29.64         7.12 o                         
  -9   3   9      12066.96      12143.54       152.63 o                         
  -7   3   9        700.52        691.24        11.25 o                         
  -5   3   9       4551.27       4687.54        47.42 o                         
  -3   3   9      18520.98      18968.02       183.56 o                         
  -1   3   9        292.91        232.21         6.12 o                         
   1   3   9       1953.91       1906.87        21.00 o                         
   3   3   9       3727.68       3710.42        43.87 o                         
   5   3   9       2167.51       2296.61        31.69 o                         
   7   3   9        782.31        839.89        19.79 o                         
   9   3   9       5179.20       5094.57        70.83 o                         
  11   3   9         37.49         41.24         8.58 o                         
  13   3   9       2106.61       2134.38        56.91 o                         
  15   3   9        549.28        553.09        33.29 o                         
 -16   4   9        368.39        324.04        18.54 o                         
 -14   4   9          1.01         38.75        10.81 o                         
 -12   4   9          0.82         17.94         9.75 o                         
 -10   4   9        278.15        256.62        11.29 o                         
  -6   4   9       1440.73       1371.34        17.91 o                         
  -2   4   9        962.51        911.38        11.41 o                         
   0   4   9       1412.19       1428.97        18.55 o                         
   2   4   9        731.27        690.84         9.70 o                         
   4   4   9          0.09         -1.48         5.72 o                         
   6   4   9        192.44        225.38         9.09 o                         
   8   4   9        567.30        610.68        17.05 o                         
  10   4   9        152.65        181.88         8.48 o                         
  12   4   9         59.38         37.62        16.26 o                         
  14   4   9        246.23        230.12        20.88 o                         
 -15   5   9          1.63         53.18        14.07 o                         
 -13   5   9        144.93        129.30        16.44 o                         
 -11   5   9          0.09         23.32         8.93 o                         
  -9   5   9       4356.90       4230.21        68.08 o                         
  -7   5   9        485.15        445.64        16.41 o                         
  -5   5   9       1193.87       1127.32        21.98 o                         
  -3   5   9       6796.93       6842.58        71.97 o                         
  -1   5   9        124.62        190.86         6.82 o                         
   1   5   9        648.80        671.47        11.32 o                         
   3   5   9        440.03        488.24        10.58 o                         
   5   5   9       1747.32       1867.18        25.20 o                         
   7   5   9        230.54        189.82        13.03 o                         
   9   5   9        324.28        283.64        10.73 o                         
  11   5   9         58.51         25.83        19.17 o                         
  13   5   9        957.59       1035.10        37.86 o                         
 -14   6   9        412.55        431.66        20.33 o                         
 -12   6   9       2626.61       2827.20        57.66 o                         
 -10   6   9       1227.43       1198.08        25.46 o                         
  -8   6   9         46.93         52.47         9.03 o                         
  -6   6   9       1276.50       1380.62        22.89 o                         
  -4   6   9      14119.80      14525.03       175.99 o                         
  -2   6   9       1260.30       1143.31        24.25 o                         
   0   6   9       2370.70       2311.03        31.26 o                         
   2   6   9       4655.79       4448.28        70.49 o                         
   4   6   9       2553.64       2580.48        44.97 o                         
   6   6   9        408.99        434.86        13.69 o                         
   8   6   9      10975.25      10812.70       190.59 o                         
  10   6   9       2349.78       2543.64        60.97 o                         
  12   6   9        318.49        245.35        31.38 o                         
 -13   7   9       1109.19       1123.44        40.11 o                         
 -11   7   9         69.90        119.95        16.00 o                         
  -9   7   9       3091.95       3253.05        65.32 o                         
  -7   7   9       1927.14       1879.33        36.86 o                         
  -5   7   9       3984.20       3749.62        42.59 o                         
  -3   7   9       2881.08       3191.87        50.17 o                         
  -1   7   9          4.58         38.67         5.88 o                         
   1   7   9        809.05        803.59        22.63 o                         
   3   7   9       5469.18       5537.57       107.99 o                         
   5   7   9         73.67        111.76         8.01 o                         
   7   7   9        919.15        951.02        22.34 o                         
   9   7   9         26.70         64.06        10.74 o                         
  11   7   9       1109.71       1067.98        42.96 o                         
 -12   8   9        232.81        261.22        20.18 o                         
 -10   8   9        264.95        322.40        17.96 o                         
  -8   8   9         39.93         85.99        12.30 o                         
  -6   8   9       1561.94       1573.30        36.12 o                         
  -4   8   9        458.95        479.05        13.88 o                         
  -2   8   9       1794.55       1824.43        45.75 o                         
   0   8   9        988.71        959.59        39.57 o                         
   2   8   9       2715.33       2685.86        70.09 o                         
   4   8   9          5.19         27.25        15.88 o                         
   6   8   9         72.22        101.81        18.90 o                         
   8   8   9         19.31         10.88        13.57 o                         
  10   8   9        361.91        255.34        28.58 o                         
  -9   9   9          5.64          8.71        13.05 o                         
  -7   9   9         61.43         48.93        10.87 o                         
  -5   9   9       1046.75       1002.34        27.97 o                         
  -3   9   9         68.62        109.52        12.66 o                         
  -1   9   9         10.19         45.33        16.59 o                         
   1   9   9       1572.86       1603.32        44.81 o                         
   3   9   9         41.96        119.87        14.26 o                         
   5   9   9       1135.51       1030.88        50.01 o                         
   7   9   9        468.07        471.88        28.22 o                         
  -6  10   9        123.82        124.79        14.31 o                         
  -4  10   9       1143.22       1066.04        37.52 o                         
  -2  10   9          7.92         49.79        15.63 o                         
   0  10   9        237.65        244.10        18.92 o                         
   2  10   9       1633.91       1641.25        58.15 o                         
   4  10   9        636.53        650.58        27.44 o                         
 -16   0  10        309.35        351.37        34.70 o                         
 -14   0  10          1.10         -0.91         7.91 o                         
 -12   0  10      19836.31      19821.18       326.89 o                         
 -10   0  10        762.16        664.95        13.31 o                         
  -8   0  10      17075.42      16986.06       284.79 o                         
  -6   0  10      16160.36      15557.80       228.47 o                         
  -4   0  10       8565.20       8420.71       118.78 o                         
  -2   0  10       7223.85       6751.90       115.46 o                         
   0   0  10        302.51        205.03        11.18 o                         
   2   0  10       1275.84       1253.55        26.88 o                         
   4   0  10       2608.92       2626.78        58.18 o                         
   6   0  10         49.94         88.59         7.10 o                         
   8   0  10       4136.43       4432.16        73.82 o                         
  10   0  10       1654.19       1581.06        42.25 o                         
  12   0  10       4161.04       4190.33        97.91 o                         
  14   0  10       3630.00       3739.08       105.90 o                         
  16   0  10       4270.44       4693.74       209.74 o                         
 -17   1  10        323.33        243.07        19.94 o                         
 -15   1  10        131.12        128.95        11.80 o                         
 -13   1  10         73.57         87.17         6.43 o                         
 -11   1  10       1414.12       1311.64        22.70 o                         
  -9   1  10        449.58        412.28         9.19 o                         
  -7   1  10       1154.48       1046.15        13.20 o                         
  -5   1  10        282.67        269.80         6.62 o                         
  -3   1  10       5447.35       5962.05        65.21 o                         
  -1   1  10       5671.97       5315.04        63.55 o                         
   1   1  10        780.71        758.74        11.87 o                         
   3   1  10       4909.85       4951.23        60.11 o                         
   5   1  10       1562.59       1329.38        20.59 o                         
   7   1  10        238.80        252.55         7.14 o                         
   9   1  10       4744.71       4631.17        64.08 o                         
  11   1  10          1.49         -6.69         6.69 o                         
  13   1  10         36.19         30.09        10.18 o                         
  15   1  10        111.76        161.17        16.69 o                         
 -16   2  10        292.40        276.92        19.70 o                         
 -14   2  10        212.34        137.11        12.11 o                         
 -12   2  10         27.53         38.06         5.80 o                         
 -10   2  10        172.38        210.27        11.03 o                         
  -8   2  10       1167.57       1070.36        13.94 o                         
  -6   2  10          9.87         27.59         4.16 o                         
  -4   2  10        295.21        252.01         6.70 o                         
  -2   2  10         27.50         73.49         5.95 o                         
   0   2  10       2569.05       2577.09        35.85 o                         
   2   2  10         20.28         50.59         6.72 o                         
   4   2  10       1102.26       1248.17        22.31 o                         
   6   2  10          4.91         12.55         4.07 o                         
   8   2  10       1231.34       1212.39        28.72 o                         
  10   2  10       2535.40       2480.66        40.90 o                         
  12   2  10         34.73         38.19         9.29 o                         
  14   2  10         71.31         30.61        19.67 o                         
  16   2  10         57.62         55.37        17.26 o                         
 -17   3  10          3.81        -13.16        13.16 o                         
 -15   3  10         63.85         86.37        12.15 o                         
 -13   3  10         18.62         25.50        13.78 o                         
 -11   3  10       2679.05       2476.11        38.66 o                         
  -9   3  10        101.27         99.69         7.17 o                         
  -7   3  10         25.20         19.32         4.93 o                         
  -5   3  10       4486.94       4496.35        44.50 o                         
  -3   3  10       1559.11       1649.92        17.77 o                         
  -1   3  10       8941.99       9128.21        98.79 o                         
   1   3  10        245.31        185.96        11.11 o                         
   3   3  10       2597.23       2525.74        40.83 o                         
   5   3  10       2438.08       2259.51        36.02 o                         
   7   3  10        943.02        981.73        19.88 o                         
   9   3  10       2871.48       2936.78        40.68 o                         
  11   3  10        941.56        976.29        31.55 o                         
  13   3  10          0.94        -12.66        12.66 o                         
  15   3  10         11.30         47.32        12.56 o                         
 -16   4  10        652.95        653.36        41.28 o                         
 -14   4  10       2410.37       2571.43        61.27 o                         
 -12   4  10       3531.38       3674.83        69.56 o                         
 -10   4  10          6.30         37.64        10.14 o                         
  -8   4  10       7316.54       7154.72        85.40 o                         
  -6   4  10       4904.42       4703.63        52.94 o                         
  -4   4  10          3.61         29.97         4.59 o                         
  -2   4  10       3264.39       3301.67        34.04 o                         
   0   4  10        451.77        406.19         7.52 o                         
   2   4  10       1848.45       1890.11        27.00 o                         
   4   4  10       2391.60       2166.06        31.09 o                         
   6   4  10       1108.32       1132.69        19.76 o                         
   8   4  10       3109.57       3033.86        48.52 o                         
  10   4  10        594.89        601.31        16.83 o                         
  12   4  10         58.31         72.67        15.00 o                         
  14   4  10       1458.03       1454.98        47.32 o                         
 -15   5  10       1078.81        934.57        36.67 o                         
 -13   5  10         65.18         90.13        11.17 o                         
 -11   5  10        147.77        126.46         9.78 o                         
  -9   5  10         24.49         11.80         6.78 o                         
  -7   5  10        822.94        662.90        13.85 o                         
  -5   5  10        187.51        182.82         6.99 o                         
  -3   5  10       2154.13       2075.32        25.14 o                         
  -1   5  10       9842.88      10086.51       119.09 o                         
   1   5  10        108.07         97.65         8.71 o                         
   3   5  10       7773.96       7855.41       103.03 o                         
   5   5  10       1496.98       1478.32        32.24 o                         
   7   5  10        264.83        256.03        14.68 o                         
   9   5  10       2929.01       2871.60        46.38 o                         
  11   5  10        350.53        290.59        18.58 o                         
  13   5  10          3.11          2.83        20.72 o                         
 -14   6  10        182.83        191.77        12.72 o                         
 -12   6  10        270.39        311.30        16.45 o                         
 -10   6  10          7.80         12.19         6.95 o                         
  -8   6  10         29.03         62.78         7.69 o                         
  -6   6  10        726.49        698.66        14.52 o                         
  -4   6  10       2770.04       2796.68        37.78 o                         
  -2   6  10        840.69        823.01        15.12 o                         
   0   6  10       2840.53       2889.87        39.82 o                         
   2   6  10        873.23        763.00        16.17 o                         
   4   6  10         36.98        137.38         9.05 o                         
   6   6  10        204.93        194.48        12.24 o                         
   8   6  10         99.58        108.75         9.56 o                         
  10   6  10         78.01        175.16        17.65 o                         
  12   6  10        404.46        389.62        23.74 o                         
 -13   7  10        393.80        395.32        21.19 o                         
 -11   7  10        644.16        582.10        20.03 o                         
  -9   7  10        142.29        165.67        13.09 o                         
  -7   7  10         50.81         59.99         8.38 o                         
  -5   7  10        309.97        241.40         6.11 o                         
  -3   7  10       3605.07       3700.73        56.22 o                         
  -1   7  10       3510.34       3323.36        50.94 o                         
   1   7  10       2571.10       2656.47        43.74 o                         
   3   7  10          9.27         16.82         9.18 o                         
   5   7  10          1.74          0.93        11.46 o                         
   7   7  10        984.65       1092.02        56.55 o                         
   9   7  10          3.66         38.65        11.73 o                         
  11   7  10         28.40         24.82        11.37 o                         
 -10   8  10         49.56         23.41        10.49 o                         
  -8   8  10       1095.68       1246.16        38.29 o                         
  -6   8  10       6101.89       6157.33       106.51 o                         
  -4   8  10         62.99         62.79         8.82 o                         
  -2   8  10       1469.41       1460.82        36.03 o                         
   0   8  10         25.69         28.33         6.32 o                         
   2   8  10          3.11          3.97        10.12 o                         
   4   8  10         15.23         28.08         7.90 o                         
   6   8  10          5.28         29.83        14.48 o                         
   8   8  10       2193.91       2025.62        76.45 o                         
  10   8  10         40.37         71.29        17.81 o                         
  -9   9  10        777.77        772.57        30.81 o                         
  -7   9  10        379.72        380.10        19.05 o                         
  -5   9  10        174.66        123.50        12.54 o                         
  -3   9  10         62.82         74.97        13.50 o                         
  -1   9  10       1000.00       1064.60        33.76 o                         
   1   9  10        558.20        670.06        23.01 o                         
   3   9  10       4273.26       4220.48        99.31 o                         
   5   9  10        261.66        247.05        20.59 o                         
   7   9  10        500.94        460.13        24.48 o                         
  -4  10  10        745.26        740.32        40.07 o                         
  -2  10  10        568.06        637.90        28.61 o                         
   0  10  10       1123.45       1124.54        52.86 o                         
   2  10  10         43.41         82.36        18.50 o                         
 -17   1  11        729.29        664.94        39.91 o                         
 -15   1  11        104.32        121.85        12.20 o                         
 -13   1  11        716.06        683.76        16.09 o                         
 -11   1  11       2364.27       2304.10        38.98 o                         
  -9   1  11        334.96        380.23        10.15 o                         
  -7   1  11        366.93        475.23         8.43 o                         
  -5   1  11       7549.73       7828.87        86.91 o                         
  -3   1  11         69.71         72.31         6.53 o                         
  -1   1  11        196.19        133.58         7.01 o                         
   1   1  11        845.96       1019.27        17.05 o                         
   3   1  11       5357.25       5624.65        69.99 o                         
   5   1  11       4431.72       4336.90        50.88 o                         
   7   1  11       2295.46       2273.99        28.92 o                         
   9   1  11      13666.98      13609.64       175.68 o                         
  11   1  11        169.38        187.49         9.27 o                         
  13   1  11          4.29         31.22        10.79 o                         
  15   1  11        614.19        560.94        31.32 o                         
 -16   2  11         10.41         21.16        14.20 o                         
 -14   2  11        106.14         90.36        10.66 o                         
 -12   2  11       2145.24       2141.69        33.41 o                         
 -10   2  11        148.89        115.88         5.24 o                         
  -8   2  11        266.14        313.83        10.28 o                         
  -6   2  11       8310.53       8446.89        87.24 o                         
  -4   2  11         64.99         92.29         6.04 o                         
  -2   2  11       6926.63       6747.56        80.19 o                         
   0   2  11      15862.54      15234.32       159.65 o                         
   2   2  11        982.52       1134.91        17.99 o                         
   4   2  11       3962.18       3613.05        51.18 o                         
   6   2  11          5.01          6.80         6.37 o                         
   8   2  11          8.03         23.61         6.56 o                         
  10   2  11        461.15        412.32        14.18 o                         
  12   2  11         13.46         62.35        10.59 o                         
  14   2  11          8.04         -8.61        11.20 o                         
 -15   3  11          0.50         15.65        18.99 o                         
 -13   3  11       4327.30       4450.82        97.19 o                         
 -11   3  11        207.34        168.80         9.81 o                         
  -9   3  11        731.37        768.03        19.17 o                         
  -7   3  11        219.75        218.21         6.85 o                         
  -5   3  11       1087.24       1051.75        17.17 o                         
  -3   3  11        233.84        164.89         7.34 o                         
  -1   3  11        763.38        766.29        12.37 o                         
   1   3  11       2223.30       2333.60        30.10 o                         
   3   3  11        143.55        189.88         8.25 o                         
   5   3  11       7105.60       7161.24        80.46 o                         
   7   3  11         41.65         61.52         6.79 o                         
   9   3  11       2822.29       2876.48        46.79 o                         
  11   3  11        166.21        164.55        11.79 o                         
  13   3  11        401.53        435.45        25.86 o                         
  15   3  11        292.63        364.27        25.76 o                         
 -16   4  11        331.84        309.18        37.64 o                         
 -14   4  11        190.85        288.22        20.90 o                         
 -12   4  11        177.85        245.72        12.59 o                         
 -10   4  11        245.66        399.84        16.83 o                         
  -8   4  11         41.66         62.26         4.64 o                         
  -6   4  11       1892.22       1988.59        27.46 o                         
  -4   4  11       2082.80       1975.34        21.98 o                         
  -2   4  11         32.10         53.54         5.16 o                         
   0   4  11       1569.14       1633.86        27.27 o                         
   2   4  11       1826.51       1772.71        23.80 o                         
   4   4  11        598.10        681.23        16.44 o                         
   6   4  11         39.86         19.45         7.37 o                         
   8   4  11        150.79        137.91        11.89 o                         
  10   4  11        135.57        133.98         8.06 o                         
  12   4  11         15.99         66.72        15.76 o                         
  14   4  11        138.89        147.49        18.22 o                         
 -15   5  11        291.23        325.50        32.44 o                         
 -13   5  11        839.99        853.02        26.87 o                         
 -11   5  11        897.65        834.74        23.52 o                         
  -9   5  11         16.98         43.06         7.18 o                         
  -7   5  11        231.31        203.60         8.58 o                         
  -5   5  11        801.34        798.80        20.08 o                         
  -3   5  11       2744.14       2877.27        32.57 o                         
  -1   5  11       1373.58       1392.64        19.71 o                         
   1   5  11        533.51        604.39        13.51 o                         
   3   5  11       1823.98       1763.74        31.60 o                         
   5   5  11        712.71        577.75        17.41 o                         
   7   5  11        227.61        251.23        11.97 o                         
   9   5  11       1534.48       1510.82        35.15 o                         
  11   5  11        328.49        287.23        24.11 o                         
  13   5  11        373.45        412.18        22.94 o                         
 -14   6  11          0.12         21.05        11.93 o                         
 -12   6  11        611.31        539.61        24.59 o                         
 -10   6  11          0.08         26.67         9.52 o                         
  -8   6  11       2248.95       2187.25        37.81 o                         
  -6   6  11       2686.13       2763.02        40.82 o                         
  -4   6  11         38.74         56.12         5.20 o                         
  -2   6  11         27.75         94.66        13.72 o                         
   0   6  11       5910.91       6098.07        83.79 o                         
   2   6  11       1477.80       1400.03        27.61 o                         
   4   6  11       3458.30       3725.72        65.21 o                         
   6   6  11          4.05        -11.32        11.32 o                         
   8   6  11         99.21         72.50        13.82 o                         
  10   6  11        339.87        301.85        17.92 o                         
  12   6  11        158.48        117.58        18.41 o                         
 -13   7  11       1163.17       1123.95        49.94 o                         
 -11   7  11        448.67        538.90        19.80 o                         
  -9   7  11        407.03        374.75        17.04 o                         
  -7   7  11         15.23         19.74        10.01 o                         
  -5   7  11       3102.34       2770.34        48.32 o                         
  -3   7  11       2083.83       2177.52        35.76 o                         
  -1   7  11        109.45        166.38        11.36 o                         
   1   7  11        538.85        518.08        16.58 o                         
   3   7  11        252.90        262.65        25.47 o                         
   5   7  11       1313.81       1268.17        28.61 o                         
   7   7  11       1291.90       1311.24        38.78 o                         
   9   7  11       1462.30       1351.81        41.63 o                         
  11   7  11        629.74        599.08        35.85 o                         
 -10   8  11       1775.06       1962.29        57.44 o                         
  -8   8  11        816.88        782.57        25.69 o                         
  -6   8  11       3111.23       2850.61        58.29 o                         
  -4   8  11         95.82        116.31        10.00 o                         
  -2   8  11        857.18        768.63        18.55 o                         
   0   8  11        304.73        296.41        16.51 o                         
   2   8  11        226.93        166.45        16.31 o                         
   4   8  11        210.71        302.38        20.38 o                         
   6   8  11        194.38        246.80        21.41 o                         
   8   8  11        303.78        392.63        24.03 o                         
  -7   9  11        235.90        176.29        15.44 o                         
  -5   9  11       1530.39       1347.59        44.00 o                         
  -3   9  11        281.10        281.10        15.76 o                         
  -1   9  11        313.55        300.54        18.31 o                         
   1   9  11        312.78        332.39        18.63 o                         
   3   9  11       1627.89       1684.04        60.68 o                         
   5   9  11         31.82         30.41        16.18 o                         
  -2  10  11        160.44        225.33        19.22 o                         
   0  10  11        700.66        734.35        32.69 o                         
   2  10  11         24.00         22.86        15.33 o                         
 -16   0  12       1301.85       1593.41       130.79 o                         
 -14   0  12        509.51        513.77        25.04 o                         
 -12   0  12       6900.79       6948.91       171.42 o                         
 -10   0  12        723.41        655.79        23.10 o                         
  -8   0  12       9160.11       8843.05       141.62 o                         
  -6   0  12       3952.74       4856.94        77.55 o                         
  -4   0  12        292.64        253.07        10.85 o                         
  -2   0  12        205.24        218.26         8.62 o                         
   0   0  12      13289.81      14202.24       256.52 o                         
   2   0  12        460.27        633.44        28.49 o                         
   4   0  12        320.00        253.50        17.44 o                         
   6   0  12       8150.52       8285.13       139.49 o                         
   8   0  12       1512.28       1332.08        30.90 o                         
  10   0  12       6559.97       6547.54       126.97 o                         
  12   0  12       5366.47       5483.48       140.28 o                         
  14   0  12         40.89          8.39        18.19 o                         
 -17   1  12        128.61        125.06        23.27 o                         
 -15   1  12       1021.09       1101.95        36.93 o                         
 -13   1  12        392.05        395.53        12.21 o                         
 -11   1  12       4360.84       4300.99        67.97 o                         
  -9   1  12          0.20          6.96         5.04 o                         
  -7   1  12       4233.80       4024.65        47.80 o                         
  -5   1  12       4298.81       4153.16        49.34 o                         
  -3   1  12         18.74         45.43         6.38 o                         
  -1   1  12       2269.19       2063.83        27.57 o                         
   1   1  12      11506.21      11392.82       122.77 o                         
   3   1  12        943.00       1009.69        17.87 o                         
   5   1  12       7621.54       7557.48        95.42 o                         
   7   1  12        744.20        635.50        12.81 o                         
   9   1  12       1997.13       2009.06        30.79 o                         
  11   1  12        200.95        172.74         9.20 o                         
  13   1  12         54.75         40.46        14.19 o                         
  15   1  12        570.56        549.10        23.00 o                         
 -16   2  12        154.19        191.05        17.73 o                         
 -14   2  12         75.67         59.09        12.24 o                         
 -12   2  12          5.68         12.08         5.32 o                         
 -10   2  12        222.99        217.08         7.74 o                         
  -8   2  12        152.29        121.34         7.74 o                         
  -6   2  12        121.03        135.31         5.58 o                         
  -4   2  12       5084.60       5230.39        63.31 o                         
  -2   2  12       1748.52       1781.42        22.44 o                         
   0   2  12         25.78         15.82         4.40 o                         
   2   2  12         16.01         25.32         5.28 o                         
   4   2  12        410.96        428.35        13.10 o                         
   6   2  12        390.76        355.29        10.90 o                         
   8   2  12        174.48        187.04         8.52 o                         
  10   2  12        128.00        136.35         7.03 o                         
  12   2  12         68.50         82.34        12.15 o                         
  14   2  12        507.66        509.65        31.04 o                         
 -15   3  12        499.16        485.04        25.04 o                         
 -13   3  12       2257.00       2276.14        55.30 o                         
 -11   3  12       2635.68       2728.37        48.02 o                         
  -9   3  12        958.05        926.94        16.34 o                         
  -7   3  12       1387.26       1294.73        24.37 o                         
  -5   3  12       3306.05       3340.10        36.93 o                         
  -3   3  12         18.14         25.77         5.13 o                         
  -1   3  12       5746.85       5678.73        66.09 o                         
   1   3  12        986.52        976.10        18.10 o                         
   3   3  12       1807.46       1731.77        26.57 o                         
   5   3  12       1551.91       1582.37        26.48 o                         
   7   3  12        523.19        480.66        14.56 o                         
   9   3  12         18.98         34.71         4.68 o                         
  11   3  12        426.13        392.85        18.91 o                         
  13   3  12          1.91         33.02        14.54 o                         
 -16   4  12        354.31        276.04        21.97 o                         
 -14   4  12        103.58         96.10        11.67 o                         
 -12   4  12       3209.12       3362.75        84.52 o                         
 -10   4  12        567.48        638.86        22.40 o                         
  -8   4  12       1743.22       1649.76        24.49 o                         
  -6   4  12         20.10         33.53         4.56 o                         
  -4   4  12       1088.45       1056.85        12.66 o                         
  -2   4  12        217.56        194.66         7.93 o                         
   0   4  12        759.83        737.65        12.34 o                         
   2   4  12       1241.81       1202.92        19.27 o                         
   4   4  12       1151.77       1118.34        32.51 o                         
   6   4  12       7904.38       7592.20       130.21 o                         
   8   4  12          4.03         11.53         7.97 o                         
  10   4  12       2616.03       2614.08        60.69 o                         
  12   4  12       3594.09       3928.22       109.27 o                         
  14   4  12         68.71         43.59        15.62 o                         
 -15   5  12        803.21        779.60        39.12 o                         
 -13   5  12        700.40        744.14        26.45 o                         
 -11   5  12       2521.11       2386.77        60.25 o                         
  -9   5  12        224.51        212.59         9.38 o                         
  -7   5  12       7114.38       6656.58        89.58 o                         
  -5   5  12       2848.88       2702.20        49.71 o                         
  -3   5  12       6406.79       6246.03        76.21 o                         
  -1   5  12        568.16        559.58        17.85 o                         
   1   5  12       4902.02       5283.62        67.29 o                         
   3   5  12        784.93        684.52        17.21 o                         
   5   5  12       2839.70       2774.92        50.74 o                         
   7   5  12        444.61        390.90        15.32 o                         
   9   5  12       1187.44       1259.05        49.32 o                         
  11   5  12        185.45        155.56        17.67 o                         
  13   5  12         14.04          5.42        13.35 o                         
 -14   6  12        126.09        118.18        16.80 o                         
 -12   6  12        365.65        349.45        17.88 o                         
 -10   6  12        294.55        240.55        12.03 o                         
  -8   6  12       1073.98       1040.35        18.26 o                         
  -6   6  12          4.03         70.52        10.30 o                         
  -4   6  12        647.25        707.18        13.34 o                         
  -2   6  12        964.45       1085.22        23.81 o                         
   0   6  12       2094.40       2065.02        37.05 o                         
   2   6  12        430.83        320.95        20.57 o                         
   4   6  12        481.49        505.19        19.03 o                         
   6   6  12         92.45        101.93        12.73 o                         
   8   6  12       1028.36        971.43        32.16 o                         
  10   6  12        147.05        215.30        22.58 o                         
  12   6  12        834.34        926.43        39.03 o                         
 -11   7  12         73.02         61.99        12.02 o                         
  -9   7  12         72.02         40.55         9.00 o                         
  -7   7  12        712.01        689.92        22.11 o                         
  -5   7  12       1111.91       1017.48        18.97 o                         
  -3   7  12        693.95        607.22        23.13 o                         
  -1   7  12         54.38         60.98         6.08 o                         
   1   7  12        667.75        680.84        17.31 o                         
   3   7  12       1210.15       1276.55        39.72 o                         
   5   7  12         88.30         73.52        14.89 o                         
   7   7  12        599.69        640.18        39.99 o                         
   9   7  12        252.95        293.58        20.28 o                         
 -10   8  12         17.49         45.72        11.11 o                         
  -8   8  12        217.72        191.87        17.52 o                         
  -6   8  12        733.63        723.28        19.63 o                         
  -4   8  12          8.57         -4.35         7.83 o                         
  -2   8  12         56.55         43.19         9.15 o                         
   0   8  12        923.04        843.92        21.77 o                         
   2   8  12          7.40         26.33         9.85 o                         
   4   8  12        918.40        934.59        35.71 o                         
   6   8  12       1961.29       2108.53        60.47 o                         
   8   8  12         57.69         83.29        17.23 o                         
  -7   9  12        227.40        261.23        18.50 o                         
  -5   9  12       1836.23       1893.23        51.47 o                         
  -3   9  12         16.51         23.55        10.74 o                         
  -1   9  12       1409.51       1533.51        46.97 o                         
   1   9  12       1814.16       1960.37        56.74 o                         
   3   9  12       1155.02       1091.64        44.87 o                         
   5   9  12       1899.73       2026.52        72.95 o                         
 -17   1  13        939.68       1034.82        67.08 o                         
 -15   1  13         46.12         70.93        18.72 o                         
 -13   1  13       3348.08       3351.67        81.52 o                         
 -11   1  13       3981.11       4005.67        65.34 o                         
  -9   1  13       3306.84       3056.50        43.77 o                         
  -7   1  13        392.32        461.43         9.46 o                         
  -5   1  13        994.27       1075.06        15.08 o                         
  -3   1  13        298.83        246.09         8.48 o                         
  -1   1  13        404.72        458.76        11.66 o                         
   1   1  13       6241.23       6183.99        67.79 o                         
   3   1  13        536.49        640.97        17.84 o                         
   5   1  13       3463.76       3221.42        57.80 o                         
   7   1  13       6293.11       6173.99        82.81 o                         
   9   1  13        461.54        447.12        11.43 o                         
  11   1  13        428.43        432.51        14.39 o                         
  13   1  13         50.67         39.25        16.23 o                         
  15   1  13          5.62         24.11        13.55 o                         
 -16   2  13         32.06         57.19        28.72 o                         
 -14   2  13        867.72        833.75        30.96 o                         
 -12   2  13        265.02        288.00        13.93 o                         
 -10   2  13       3621.68       3893.89        61.99 o                         
  -8   2  13       1555.24       1492.61        23.51 o                         
  -6   2  13       7073.13       6703.52        85.52 o                         
  -4   2  13       9134.23       8775.88       108.19 o                         
  -2   2  13        134.04        155.21         7.45 o                         
   0   2  13       1938.53       1772.95        20.07 o                         
   2   2  13         36.68         45.21         4.12 o                         
   4   2  13       2636.90       2658.49        40.06 o                         
   6   2  13       2994.34       2897.98        45.50 o                         
   8   2  13       3564.61       3779.70        60.84 o                         
  10   2  13          3.03         16.25         6.20 o                         
  12   2  13       2417.95       2360.57        65.92 o                         
  14   2  13       1153.10       1225.58        47.80 o                         
 -15   3  13        102.54        143.12        33.52 o                         
 -13   3  13         12.83         49.47        10.48 o                         
 -11   3  13          3.11          7.80         6.88 o                         
  -9   3  13        173.62        150.99        10.07 o                         
  -7   3  13        590.66        483.04        13.08 o                         
  -5   3  13         11.18         53.47         5.85 o                         
  -3   3  13        412.64        419.78        10.73 o                         
  -1   3  13       5857.35       5965.62        66.59 o                         
   1   3  13       1935.46       1772.43        24.10 o                         
   3   3  13        116.77        110.41         7.12 o                         
   5   3  13       2094.55       2067.72        30.92 o                         
   7   3  13       3659.79       3304.78        52.08 o                         
   9   3  13        588.31        596.08        18.91 o                         
  11   3  13        778.71        731.89        24.78 o                         
  13   3  13       1057.34       1101.24        42.88 o                         
 -14   4  13          0.12          2.28        18.83 o                         
 -12   4  13         31.78         33.71         9.36 o                         
 -10   4  13         31.67         48.44         8.35 o                         
  -8   4  13       1715.59       1503.14        28.42 o                         
  -6   4  13        740.44        737.69        14.97 o                         
  -4   4  13        364.55        400.33        12.27 o                         
  -2   4  13       2827.59       2869.86        38.24 o                         
   0   4  13         14.04         42.98         4.40 o                         
   2   4  13         11.35         27.88         9.11 o                         
   4   4  13        231.38        280.11        11.04 o                         
   6   4  13         81.87        146.25        15.66 o                         
   8   4  13        139.35        157.12        11.24 o                         
  10   4  13          3.00        -14.14        14.14 o                         
  12   4  13        165.77        215.05        16.70 o                         
 -13   5  13        260.76        186.07        21.03 o                         
 -11   5  13        138.26        119.33        10.57 o                         
  -9   5  13        605.91        511.54        14.63 o                         
  -7   5  13        163.34        191.80         7.45 o                         
  -5   5  13       1475.75       1402.38        19.40 o                         
  -3   5  13        350.05        439.80        23.43 o                         
  -1   5  13      10826.83      10930.48       131.15 o                         
   1   5  13       1055.75       1096.63        34.80 o                         
   3   5  13        137.72        142.19        12.06 o                         
   5   5  13          5.03         24.17         7.28 o                         
   7   5  13       1461.66       1401.95        30.41 o                         
   9   5  13         60.33         92.81        16.54 o                         
  11   5  13        204.81        185.95        18.76 o                         
 -12   6  13       1314.99       1503.71        50.29 o                         
 -10   6  13       2683.89       3136.40        82.38 o                         
  -8   6  13        767.59        747.62        22.04 o                         
  -6   6  13       2668.70       2613.42        41.56 o                         
  -4   6  13       2844.43       2871.29        40.23 o                         
  -2   6  13        387.15        346.74        13.05 o                         
   0   6  13        131.37        121.93         7.53 o                         
   2   6  13        375.30        306.82        17.34 o                         
   4   6  13       1076.82       1084.48        24.92 o                         
   6   6  13        345.44        372.57        22.07 o                         
   8   6  13        377.78        404.05        21.64 o                         
  10   6  13        427.93        470.53        31.46 o                         
 -11   7  13        806.56        809.71        41.97 o                         
  -9   7  13         64.15         72.40        12.34 o                         
  -7   7  13         17.60         17.35         9.22 o                         
  -5   7  13         29.34         60.24         8.11 o                         
  -3   7  13          5.67          7.11         5.22 o                         
  -1   7  13         45.04         36.51         6.47 o                         
   1   7  13       5583.45       5712.69       107.68 o                         
   3   7  13         22.45         69.86        17.47 o                         
   5   7  13       1281.34       1335.05        39.48 o                         
   7   7  13       3550.45       3765.51       128.64 o                         
   9   7  13        805.96        712.82        34.32 o                         
 -10   8  13        447.72        417.52        21.71 o                         
  -8   8  13        272.55        229.24        16.97 o                         
  -6   8  13       2623.42       2684.51        60.99 o                         
  -4   8  13          0.40         30.29         8.55 o                         
  -2   8  13        432.46        417.50        18.40 o                         
   0   8  13         20.64         51.50         8.71 o                         
   2   8  13         64.47         27.10        17.11 o                         
   4   8  13        727.58        827.89        51.04 o                         
   6   8  13        250.44        262.71        27.21 o                         
   8   8  13        405.29        411.08        25.50 o                         
  -5   9  13        101.46        207.86        15.79 o                         
  -3   9  13        183.83        203.67        21.56 o                         
  -1   9  13       2096.36       2188.53        73.40 o                         
   1   9  13         66.15         37.03        24.42 o                         
   3   9  13        196.30        256.46        25.11 o                         
 -16   0  14        226.95        169.53        24.17 o                         
 -14   0  14        232.35        206.54        21.14 o                         
 -12   0  14       1319.19       1357.25        39.63 o                         
 -10   0  14          9.45         15.01         9.28 o                         
  -8   0  14       2094.77       1915.75        35.80 o                         
  -6   0  14        618.84        698.03        30.75 o                         
  -4   0  14      11899.40      11807.28       172.97 o                         
  -2   0  14       4936.77       4760.76        80.03 o                         
   0   0  14       5983.82       5971.57       119.30 o                         
   2   0  14      10616.43      10226.56       192.32 o                         
   4   0  14       3841.47       3717.63        76.02 o                         
   6   0  14        283.58        296.04        11.84 o                         
   8   0  14      11424.63      11391.14       250.85 o                         
  10   0  14        156.10        157.29        15.22 o                         
  12   0  14        720.37        714.47        32.93 o                         
  14   0  14        205.36        208.14        47.71 o                         
 -15   1  14       3767.40       4037.84       118.65 o                         
 -13   1  14        156.50        178.59        12.65 o                         
 -11   1  14       5081.24       5097.45        87.00 o                         
  -9   1  14       2624.55       2372.90        37.64 o                         
  -7   1  14        205.51        185.59         8.11 o                         
  -5   1  14       1848.05       1857.05        25.20 o                         
  -3   1  14        656.57        643.45        15.11 o                         
  -1   1  14         72.29         71.06         8.80 o                         
   1   1  14       2094.53       2312.79        29.52 o                         
   3   1  14       1918.59       1848.52        26.25 o                         
   5   1  14        324.81        343.81        10.03 o                         
   7   1  14       7286.60       7332.23       104.07 o                         
   9   1  14        771.72        798.77        17.68 o                         
  11   1  14        941.48        806.02        25.73 o                         
  13   1  14       1343.47       1306.96        43.07 o                         
 -16   2  14         52.82         87.54        15.34 o                         
 -14   2  14        665.70        705.36        36.65 o                         
 -12   2  14       1020.02       1038.15        33.61 o                         
 -10   2  14        135.84        142.49         9.26 o                         
  -8   2  14        379.16        430.23        13.23 o                         
  -6   2  14         89.33         92.92         7.66 o                         
  -4   2  14        267.06        248.90         8.68 o                         
  -2   2  14        312.45        296.41        10.34 o                         
   0   2  14         95.07        107.84         5.63 o                         
   2   2  14        623.48        521.35        11.59 o                         
   4   2  14          2.86         24.12         9.24 o                         
   6   2  14          1.34         14.02         6.36 o                         
   8   2  14         41.10         43.37         7.78 o                         
  10   2  14        692.13        611.74        18.72 o                         
  12   2  14          2.15         -1.33        12.56 o                         
  14   2  14          8.27         -2.49        18.02 o                         
 -15   3  14        425.03        458.87        36.40 o                         
 -13   3  14          4.22          8.66        12.23 o                         
 -11   3  14        462.43        404.64        18.79 o                         
  -9   3  14       3662.22       3209.66        57.95 o                         
  -7   3  14       1230.81       1221.81        18.60 o                         
  -5   3  14       1086.98        977.97        19.45 o                         
  -3   3  14        102.95         97.83         6.29 o                         
  -1   3  14        536.35        618.06        15.28 o                         
   1   3  14        413.94        473.55        11.44 o                         
   3   3  14         32.94         38.56         6.43 o                         
   5   3  14        141.06        156.40         7.95 o                         
   7   3  14       4441.56       4606.67        79.18 o                         
   9   3  14          0.64         11.32         7.02 o                         
  11   3  14        282.26        283.12        17.63 o                         
  13   3  14         80.45         26.15        14.12 o                         
 -14   4  14         51.24         28.67        23.12 o                         
 -12   4  14         64.05         85.69        19.82 o                         
 -10   4  14       2151.72       2090.05        42.00 o                         
  -8   4  14       1324.68       1312.86        28.07 o                         
  -6   4  14       1183.78       1221.66        24.07 o                         
  -4   4  14       8862.38       8688.65       117.25 o                         
  -2   4  14       9958.69      10220.70       139.11 o                         
   0   4  14      15969.08      15532.93       208.43 o                         
   2   4  14       6783.72       6476.76        93.76 o                         
   4   4  14          9.51         34.52         8.34 o                         
   6   4  14       1248.22       1346.95        37.88 o                         
   8   4  14       1931.08       1976.62        44.32 o                         
  10   4  14        635.65        585.01        26.47 o                         
  12   4  14        154.46         98.49        18.70 o                         
 -13   5  14        259.12        251.89        29.70 o                         
 -11   5  14       1877.35       1844.12        51.48 o                         
  -9   5  14         80.39        124.66         5.32 o                         
  -7   5  14       1413.54       1356.73        30.27 o                         
  -5   5  14       1407.32       1475.46        25.83 o                         
  -3   5  14       4894.49       5083.26        69.86 o                         
  -1   5  14        164.90        140.84         6.69 o                         
   1   5  14        579.47        620.99        16.22 o                         
   3   5  14        959.57        985.45        23.82 o                         
   5   5  14         22.18         14.16         7.08 o                         
   7   5  14        919.96        873.46        25.77 o                         
   9   5  14         97.09        175.89        16.20 o                         
  11   5  14         13.32         43.68        13.47 o                         
 -12   6  14        608.68        549.04        33.12 o                         
 -10   6  14         89.81        106.35        12.66 o                         
  -8   6  14       2843.37       2648.70        66.23 o                         
  -6   6  14         24.72         43.26         6.90 o                         
  -4   6  14        180.23        202.32         8.39 o                         
  -2   6  14        610.28        664.38        14.98 o                         
   0   6  14         90.88         56.75         8.27 o                         
   2   6  14       1270.09       1296.56        37.89 o                         
   4   6  14         15.37         14.70         5.75 o                         
   6   6  14        147.84        231.59        28.00 o                         
   8   6  14        434.43        458.49        25.28 o                         
  10   6  14        219.30        189.01        20.72 o                         
 -11   7  14        237.28        208.20        20.60 o                         
  -9   7  14         13.92          6.70        11.31 o                         
  -7   7  14         17.33         23.59        12.01 o                         
  -5   7  14         13.61         28.90         6.60 o                         
  -3   7  14        329.65        312.83        12.02 o                         
  -1   7  14        309.97        285.20        16.26 o                         
   1   7  14        707.45        680.24        24.30 o                         
   3   7  14        390.06        330.31        20.85 o                         
   5   7  14        570.48        679.09        32.89 o                         
   7   7  14        870.48        804.40        37.56 o                         
   9   7  14         25.26         61.11        19.21 o                         
  -8   8  14        107.73         78.65        14.03 o                         
  -6   8  14        575.61        504.67        21.93 o                         
  -4   8  14        325.01        358.61        18.99 o                         
  -2   8  14       3479.29       3548.45        80.11 o                         
   0   8  14       1259.23       1058.27        56.43 o                         
   2   8  14       6348.24       6643.16       164.96 o                         
   4   8  14        258.53        225.44        20.73 o                         
   6   8  14         65.58         56.10        15.99 o                         
  -5   9  14       3367.84       3383.80       100.82 o                         
  -3   9  14         45.44        164.73        22.43 o                         
  -1   9  14        875.44        778.82        30.48 o                         
   1   9  14         13.47         53.36        16.90 o                         
   3   9  14       1117.82       1187.15        52.99 o                         
 -15   1  15        105.36        186.85        21.24 o                         
 -13   1  15       1722.27       1806.15        61.10 o                         
 -11   1  15        909.36        932.26        18.93 o                         
  -9   1  15       2871.72       2760.51        38.59 o                         
  -7   1  15       3074.16       3039.02        42.48 o                         
  -5   1  15         84.81         84.93         5.16 o                         
  -3   1  15       3756.63       3479.94        46.35 o                         
  -1   1  15       2663.01       2598.27        37.57 o                         
   1   1  15       2796.19       2921.40        37.61 o                         
   3   1  15       2852.77       2801.94        40.57 o                         
   5   1  15         20.47         22.78        10.11 o                         
   7   1  15          0.52         16.03         6.19 o                         
   9   1  15         16.08         10.00         5.98 o                         
  11   1  15         17.58         19.47        11.33 o                         
  13   1  15        847.72        730.77        28.58 o                         
 -14   2  15       7080.92       7439.05       242.59 o                         
 -12   2  15        457.28        413.94        20.76 o                         
 -10   2  15       1504.49       1625.55        31.86 o                         
  -8   2  15        330.08        303.27        11.28 o                         
  -6   2  15        569.11        620.99        15.54 o                         
  -4   2  15         75.48         57.81         7.29 o                         
  -2   2  15        220.99        269.53        11.08 o                         
   0   2  15        222.25        264.35         8.17 o                         
   2   2  15       1561.41       1525.93        22.63 o                         
   4   2  15       4684.21       4469.88        72.54 o                         
   6   2  15        274.13        214.41        12.99 o                         
   8   2  15       2429.08       2371.02        48.96 o                         
  10   2  15       1383.48       1370.58        40.11 o                         
  12   2  15       1169.64       1286.13        44.94 o                         
 -15   3  15       3108.88       3658.39       153.65 o                         
 -13   3  15         26.16        108.70        19.77 o                         
 -11   3  15         40.95         46.79         9.49 o                         
  -9   3  15       2138.61       2096.40        38.01 o                         
  -7   3  15        383.97        405.99        12.70 o                         
  -5   3  15        793.17        834.26        15.74 o                         
  -3   3  15       1228.82       1244.35        20.54 o                         
  -1   3  15       7098.77       6983.94        85.69 o                         
   1   3  15       1657.02       1654.45        26.41 o                         
   3   3  15       4878.35       4931.62        79.75 o                         
   5   3  15         42.00         75.31         8.25 o                         
   7   3  15       3186.55       3181.28        60.03 o                         
   9   3  15        882.80        879.56        34.34 o                         
  11   3  15        101.06        174.03        15.14 o                         
  13   3  15          4.65          4.31        12.56 o                         
 -14   4  15        191.61        262.35        30.18 o                         
 -12   4  15        252.61        235.51        18.86 o                         
 -10   4  15         86.06         96.30        15.30 o                         
  -8   4  15        479.85        442.59        13.44 o                         
  -6   4  15       1778.85       1723.72        26.80 o                         
  -4   4  15        112.71        136.98         7.49 o                         
  -2   4  15       3745.10       3950.80        53.33 o                         
   0   4  15         29.14         28.22         4.25 o                         
   2   4  15          4.23          6.35         6.05 o                         
   4   4  15          4.65          8.72         4.20 o                         
   6   4  15         16.72         25.46         8.98 o                         
   8   4  15         14.27         37.24         8.46 o                         
  10   4  15        560.87        565.20        32.05 o                         
  12   4  15        201.48        243.06        24.74 o                         
 -13   5  15         15.02         41.73        22.28 o                         
 -11   5  15         71.10        109.96        14.35 o                         
  -9   5  15       1928.10       1799.98        40.23 o                         
  -7   5  15          0.14          4.46         7.09 o                         
  -5   5  15        142.40        143.66         7.27 o                         
  -3   5  15          1.15         12.31         6.64 o                         
  -1   5  15       1654.81       1577.40        26.53 o                         
   1   5  15        318.54        275.16        12.33 o                         
   3   5  15       1035.45       1031.11        35.23 o                         
   5   5  15       1683.45       1543.96        42.91 o                         
   7   5  15        334.08        325.99        17.61 o                         
   9   5  15        119.14         98.83        17.39 o                         
  11   5  15        239.64        219.10        25.42 o                         
 -12   6  15        395.73        356.11        33.04 o                         
 -10   6  15        990.89       1037.03        53.79 o                         
  -8   6  15        111.52         97.47        14.11 o                         
  -6   6  15        122.00        113.94        10.23 o                         
  -4   6  15        705.66        677.15        13.30 o                         
  -2   6  15        277.49        292.32        11.03 o                         
   0   6  15        486.92        421.69        17.70 o                         
   2   6  15         41.95         15.92        10.37 o                         
   4   6  15        742.97        677.28        30.20 o                         
   6   6  15        452.21        395.56        20.76 o                         
   8   6  15       2482.47       2372.93        71.69 o                         
  10   6  15        265.50        336.13        24.49 o                         
  -9   7  15       2107.46       2270.53        60.79 o                         
  -7   7  15       2356.14       2459.24        56.60 o                         
  -5   7  15       2354.28       2273.82        46.78 o                         
  -3   7  15       1209.60       1300.54        34.22 o                         
  -1   7  15       1790.48       1827.07        47.22 o                         
   1   7  15        664.42        690.50        36.64 o                         
   3   7  15       3529.07       3761.32        99.75 o                         
   5   7  15        511.96        394.11        56.43 o                         
   7   7  15       1153.16       1278.74        54.52 o                         
  -8   8  15         10.38         26.96        10.91 o                         
  -6   8  15        706.63        775.06        24.60 o                         
  -4   8  15        495.57        549.45        20.08 o                         
  -2   8  15       1466.70       1659.22        49.13 o                         
   0   8  15        186.82        229.00        16.31 o                         
   2   8  15         73.35         77.11        16.41 o                         
   4   8  15       1121.61       1301.11        62.31 o                         
   6   8  15        217.84        259.75        20.63 o                         
  -3   9  15         42.99         48.20        15.42 o                         
  -1   9  15          2.36         32.37        17.31 o                         
   1   9  15       1431.71       1525.14        51.81 o                         
 -14   0  16        454.82        521.56        34.39 o                         
 -12   0  16       3140.20       3249.33       104.18 o                         
 -10   0  16          6.05         15.83         7.56 o                         
  -8   0  16       4677.10       4912.65       101.12 o                         
  -6   0  16       2387.68       2527.81        59.78 o                         
  -4   0  16       5298.57       5013.13        78.93 o                         
  -2   0  16       7427.27       7324.59       127.48 o                         
   0   0  16         22.65         44.69        11.24 o                         
   2   0  16        629.61        613.63        25.67 o                         
   4   0  16          3.51          7.30        15.93 o                         
   6   0  16          8.02          8.06        10.67 o                         
   8   0  16       1201.99       1318.58        59.71 o                         
  10   0  16        650.36        563.31        37.44 o                         
  12   0  16       1144.81       1167.21        98.66 o                         
 -15   1  16        109.08         67.26        23.55 o                         
 -13   1  16       1140.68       1164.56        42.82 o                         
 -11   1  16         70.32        112.47         9.36 o                         
  -9   1  16         35.49         16.25         7.61 o                         
  -7   1  16        219.62        237.41         9.84 o                         
  -5   1  16        245.82        234.79         9.22 o                         
  -3   1  16       1472.93       1543.27        23.73 o                         
  -1   1  16          0.40         18.31         6.23 o                         
   1   1  16         75.27         99.13         9.02 o                         
   3   1  16       1327.13       1362.24        27.94 o                         
   5   1  16       2136.43       2093.50        44.13 o                         
   7   1  16       3053.22       2997.02        50.00 o                         
   9   1  16       1612.84       1637.30        33.97 o                         
  11   1  16         32.55         61.08        10.64 o                         
  13   1  16        694.58        602.90        49.46 o                         
 -14   2  16         57.52         38.63        15.24 o                         
 -12   2  16        172.79        179.38        17.28 o                         
 -10   2  16         52.85         26.17         7.64 o                         
  -8   2  16       2059.80       1988.34        36.78 o                         
  -6   2  16        105.74        100.82         7.02 o                         
  -4   2  16          7.46         41.97        10.67 o                         
  -2   2  16        294.89        253.09        10.23 o                         
   0   2  16         33.82         45.67         6.33 o                         
   2   2  16          4.12         12.35         5.03 o                         
   4   2  16        556.79        559.60        17.20 o                         
   6   2  16        170.66        157.04         9.23 o                         
   8   2  16        869.66        853.08        24.40 o                         
  10   2  16        576.81        564.33        24.58 o                         
  12   2  16         18.73         17.70        10.43 o                         
 -13   3  16       1249.36       1188.71        49.51 o                         
 -11   3  16        523.57        580.06        25.17 o                         
  -9   3  16        285.95        274.64        13.82 o                         
  -7   3  16        857.59        768.75        18.40 o                         
  -5   3  16        163.37        160.08         8.78 o                         
  -3   3  16       3165.72       3167.16        44.80 o                         
  -1   3  16        118.29        117.54         8.71 o                         
   1   3  16        253.28        244.50        10.23 o                         
   3   3  16       1905.54       1851.92        35.16 o                         
   5   3  16        987.47        864.68        17.65 o                         
   7   3  16       1937.93       1947.50        38.07 o                         
   9   3  16       1119.96        994.21        32.32 o                         
  11   3  16        605.12        568.99        24.04 o                         
 -14   4  16       1137.10        941.97        56.53 o                         
 -12   4  16         73.97         59.31        13.31 o                         
 -10   4  16          1.20          9.95         8.63 o                         
  -8   4  16       3912.57       3960.16        76.42 o                         
  -6   4  16        180.81        242.13        10.70 o                         
  -4   4  16       1024.49        955.78        19.11 o                         
  -2   4  16        725.20        701.29        14.96 o                         
   0   4  16        807.70        790.44        13.36 o                         
   2   4  16        320.61        322.67        10.56 o                         
   4   4  16         54.77         26.99         9.06 o                         
   6   4  16       3695.37       3502.84        78.15 o                         
   8   4  16       1172.83       1122.03        37.21 o                         
  10   4  16        518.23        394.56        27.18 o                         
 -13   5  16        386.99        341.60        29.72 o                         
 -11   5  16        117.51         98.66        20.86 o                         
  -9   5  16         27.57         37.61        10.99 o                         
  -7   5  16        245.77        215.22        10.31 o                         
  -5   5  16        140.87        136.02         7.40 o                         
  -3   5  16         63.78         62.56         5.97 o                         
  -1   5  16       1416.57       1428.20        25.00 o                         
   1   5  16          1.63         37.92         7.47 o                         
   3   5  16       1312.59       1412.68        36.08 o                         
   5   5  16       3530.69       3704.24        79.73 o                         
   7   5  16       1167.86       1111.25        35.74 o                         
   9   5  16       2717.79       2870.42        69.03 o                         
 -10   6  16        757.88        774.81        34.65 o                         
  -8   6  16        632.67        508.06        22.06 o                         
  -6   6  16        353.01        360.69        18.68 o                         
  -4   6  16        397.73        315.38        13.95 o                         
  -2   6  16        230.74        249.09        14.88 o                         
   0   6  16        121.83         79.88         8.90 o                         
   2   6  16         86.56        113.99        13.06 o                         
   4   6  16        550.17        538.69        25.20 o                         
   6   6  16        554.91        568.56        26.82 o                         
   8   6  16         39.72        106.75        15.29 o                         
  -9   7  16         18.77         18.70        10.49 o                         
  -7   7  16          7.89         57.30        10.75 o                         
  -5   7  16        396.65        477.34        18.67 o                         
  -3   7  16       2001.77       1847.48        46.86 o                         
  -1   7  16         49.47         95.46         9.57 o                         
   1   7  16       1059.90       1106.85        36.00 o                         
   3   7  16        104.74         84.39        25.32 o                         
   5   7  16         79.68        141.51        26.82 o                         
   7   7  16         60.79         34.17        14.41 o                         
  -6   8  16       1732.92       1684.80        49.88 o                         
  -4   8  16       1163.86       1011.99        35.02 o                         
  -2   8  16        798.23        802.99        32.21 o                         
   0   8  16        422.10        304.92        28.23 o                         
   2   8  16        260.91        325.78        26.07 o                         
   4   8  16        199.48        198.34        22.48 o                         
 -15   1  17        228.33        220.29        19.19 o                         
 -13   1  17       2382.47       2469.16        72.18 o                         
 -11   1  17       1648.83       1706.87        40.10 o                         
  -9   1  17        612.19        541.92        17.57 o                         
  -7   1  17       4150.14       3948.83        57.65 o                         
  -5   1  17       1010.11        974.21        15.58 o                         
  -3   1  17        998.66        931.74        17.14 o                         
  -1   1  17       1304.99       1306.27        23.19 o                         
   1   1  17         39.90         55.04         6.51 o                         
   3   1  17        290.44        255.82        14.54 o                         
   5   1  17         27.08         14.79         6.04 o                         
   7   1  17        515.36        541.82        16.59 o                         
   9   1  17       1103.62       1157.06        36.25 o                         
  11   1  17         48.83         58.35        24.61 o                         
 -14   2  17          3.84          4.10        13.36 o                         
 -12   2  17        578.04        505.73        22.34 o                         
 -10   2  17        161.40        132.41        10.87 o                         
  -8   2  17       1370.04       1187.73        26.33 o                         
  -6   2  17       1495.49       1536.97        25.08 o                         
  -4   2  17       2498.72       2537.88        39.68 o                         
  -2   2  17      15172.13      15681.54       211.28 o                         
   0   2  17       1224.51       1157.17        22.60 o                         
   2   2  17        480.21        407.13        12.21 o                         
   4   2  17       1865.39       1908.89        46.12 o                         
   6   2  17       3847.95       3830.56        70.03 o                         
   8   2  17        325.38        302.37        17.49 o                         
  10   2  17       2416.89       2650.79        73.35 o                         
  12   2  17        889.42        963.94        35.21 o                         
 -13   3  17       1067.74       1056.69        49.53 o                         
 -11   3  17        335.83        349.06        18.91 o                         
  -9   3  17        324.53        297.22        15.53 o                         
  -7   3  17       5943.26       5900.78        92.23 o                         
  -5   3  17       1754.53       1579.40        29.33 o                         
  -3   3  17        494.60        547.90        30.60 o                         
  -1   3  17      10923.89      11136.43       158.20 o                         
   1   3  17       1181.59       1190.91        21.37 o                         
   3   3  17        249.62        237.22        10.40 o                         
   5   3  17        812.82        638.05        16.36 o                         
   7   3  17        575.01        492.45        16.15 o                         
   9   3  17          1.08          3.94        13.76 o                         
  11   3  17        211.98        243.65        15.92 o                         
 -12   4  17         52.13         56.38        17.39 o                         
 -10   4  17        354.11        345.85        20.32 o                         
  -8   4  17        327.57        202.42        23.68 o                         
  -6   4  17        100.51        131.54         7.28 o                         
  -4   4  17        708.80        678.71        15.73 o                         
  -2   4  17         55.93         48.06         9.06 o                         
   0   4  17        472.64        468.91        13.05 o                         
   2   4  17        495.11        563.73        20.56 o                         
   4   4  17         85.20        104.40         6.92 o                         
   6   4  17         60.09         75.87        12.82 o                         
   8   4  17        419.11        427.44        22.58 o                         
  10   4  17        479.59        545.77        29.31 o                         
 -11   5  17        338.95        380.22        25.51 o                         
  -9   5  17        123.64         97.55        14.21 o                         
  -7   5  17       1458.16       1426.38        33.54 o                         
  -5   5  17         81.21         86.52         7.14 o                         
  -3   5  17        206.24        243.84        10.32 o                         
  -1   5  17       3135.01       3187.65        52.66 o                         
   1   5  17         71.02        106.67         8.60 o                         
   3   5  17         10.40         14.19         8.07 o                         
   5   5  17        129.28         95.39        13.84 o                         
   7   5  17       1129.88       1250.59        51.27 o                         
   9   5  17         85.19        132.51        16.14 o                         
 -10   6  17          1.30          9.94        12.56 o                         
  -8   6  17        568.42        489.09        27.25 o                         
  -6   6  17         21.14         35.88        10.23 o                         
  -4   6  17        639.22        596.42        25.56 o                         
  -2   6  17       1097.05       1020.19        44.52 o                         
   0   6  17       1298.61       1274.13        30.82 o                         
   2   6  17        770.97        716.47        30.31 o                         
   4   6  17       1650.45       1584.49        54.03 o                         
   6   6  17       1258.70       1259.70        42.50 o                         
   8   6  17         15.31         44.38        18.84 o                         
  -9   7  17        385.97        435.87        24.31 o                         
  -7   7  17       1524.74       1493.06        50.28 o                         
  -5   7  17        360.92        367.08        18.36 o                         
  -3   7  17        973.58        925.94        33.29 o                         
  -1   7  17       1657.80       1968.31        65.97 o                         
   1   7  17        111.19         73.98        14.56 o                         
   3   7  17        145.85        171.98        20.12 o                         
   5   7  17         68.49         73.07        17.91 o                         
  -4   8  17        643.55        654.04        32.23 o                         
  -2   8  17        346.87        339.09        27.91 o                         
   0   8  17        532.55        480.46        37.51 o                         
   2   8  17         54.79         59.26        17.55 o                         
 -14   0  18         15.45          8.78        16.71 o                         
 -12   0  18       4375.58       4599.08       173.53 o                         
 -10   0  18         16.80         -6.14        11.59 o                         
  -8   0  18        658.62        616.90        25.13 o                         
  -6   0  18        337.57        380.69        17.36 o                         
  -4   0  18       1296.78       1398.06        26.69 o                         
  -2   0  18         44.75         57.75         8.78 o                         
   0   0  18        814.27        972.83        27.62 o                         
   2   0  18         79.62        115.22        12.58 o                         
   4   0  18       4743.09       4658.85       102.41 o                         
   6   0  18       3599.24       3783.18       114.77 o                         
   8   0  18         40.03         35.58         8.50 o                         
  10   0  18       7451.86       8100.68       342.03 o                         
 -13   1  18         52.81         77.91        16.32 o                         
 -11   1  18        910.49        869.55        35.94 o                         
  -9   1  18        658.87        560.50        16.10 o                         
  -7   1  18       1991.00       2047.65        38.43 o                         
  -5   1  18        187.75        137.73         5.20 o                         
  -3   1  18        948.08        955.61        18.85 o                         
  -1   1  18       4242.17       4133.69        58.77 o                         
   1   1  18       5503.82       5453.80        83.20 o                         
   3   1  18        579.22        545.66        13.78 o                         
   5   1  18       6791.14       6874.04       115.37 o                         
   7   1  18          2.92         34.77         9.84 o                         
   9   1  18        115.92         72.90        12.14 o                         
  11   1  18          0.08         64.04        20.95 o                         
 -14   2  18        402.77        477.66        27.06 o                         
 -12   2  18         11.01         31.62        15.91 o                         
 -10   2  18         12.49        -13.56        13.56 o                         
  -8   2  18         76.66         74.49        10.04 o                         
  -6   2  18         50.35         36.60        11.41 o                         
  -4   2  18        659.50        665.74        18.54 o                         
  -2   2  18       1107.45       1021.22        32.21 o                         
   0   2  18        832.60        798.85        19.69 o                         
   2   2  18          1.45         17.97         5.88 o                         
   4   2  18        205.69        170.84        13.53 o                         
   6   2  18          0.94         12.22         7.62 o                         
   8   2  18        135.85        110.44        13.36 o                         
  10   2  18          6.13         19.23        10.72 o                         
 -13   3  18        392.96        319.33        29.82 o                         
 -11   3  18        268.82        218.74        17.20 o                         
  -9   3  18       1891.91       1724.44        44.87 o                         
  -7   3  18       2220.87       2198.32        39.57 o                         
  -5   3  18         38.20         42.91         7.82 o                         
  -3   3  18         12.54         30.60         8.36 o                         
  -1   3  18       2523.35       2561.01        38.97 o                         
   1   3  18        128.14        168.03         9.62 o                         
   3   3  18        547.82        525.24        19.50 o                         
   5   3  18        773.79        807.36        27.68 o                         
   7   3  18        160.03        202.47        16.59 o                         
   9   3  18         49.82         84.70        16.24 o                         
 -12   4  18       1674.16       1735.75        61.78 o                         
 -10   4  18        850.38        899.36        28.76 o                         
  -8   4  18         58.62         45.08        15.05 o                         
  -6   4  18       1657.29       1627.52        32.76 o                         
  -4   4  18        182.07        207.51         9.75 o                         
  -2   4  18       1332.53       1380.32        31.62 o                         
   0   4  18        954.09        915.38        20.30 o                         
   2   4  18         56.47         75.82         7.66 o                         
   4   4  18        973.20        871.73        24.16 o                         
   6   4  18       1687.08       1711.11        38.26 o                         
   8   4  18         68.76         58.64        14.99 o                         
  10   4  18       2384.29       2406.27        70.40 o                         
 -11   5  18        293.05        308.58        19.96 o                         
  -9   5  18          1.83         -1.55        14.14 o                         
  -7   5  18       1810.28       1831.64        51.87 o                         
  -5   5  18        361.72        367.55        12.24 o                         
  -3   5  18         32.86         24.86         6.63 o                         
  -1   5  18       3775.72       4139.69        79.50 o                         
   1   5  18       4330.21       4492.25        88.09 o                         
   3   5  18        614.34        594.14        20.75 o                         
   5   5  18       3613.20       3969.31        81.47 o                         
   7   5  18        764.45        759.61        35.35 o                         
   9   5  18          7.41         11.29        10.95 o                         
 -10   6  18        611.56        670.09        27.35 o                         
  -8   6  18       1260.41       1251.49        52.53 o                         
  -6   6  18        405.91        580.38        21.99 o                         
  -4   6  18       1016.03       1121.63        33.65 o                         
  -2   6  18        956.82       1024.54        39.39 o                         
   0   6  18        171.71        213.64        14.34 o                         
   2   6  18        371.56        368.04        23.35 o                         
   4   6  18        145.71        141.40        17.48 o                         
   6   6  18         21.50         14.02        13.03 o                         
  -7   7  18        159.35        116.27        17.47 o                         
  -5   7  18        139.76        137.50        18.47 o                         
  -3   7  18        568.55        512.39        31.31 o                         
  -1   7  18        325.91        295.08        21.34 o                         
   1   7  18        665.41        718.57        46.85 o                         
   3   7  18         12.59        -15.80        15.80 o                         
   5   7  18         23.20         31.58        20.27 o                         
  -2   8  18         20.30         45.07        23.13 o                         
 -13   1  19          1.07          6.60        16.58 o                         
 -11   1  19       1437.61       1450.74        42.52 o                         
  -9   1  19        115.68        105.47        11.52 o                         
  -7   1  19         88.81         85.67         7.53 o                         
  -5   1  19       1622.60       1603.74        22.37 o                         
  -3   1  19       1073.95       1017.66        19.94 o                         
  -1   1  19        314.70        315.35        13.25 o                         
   1   1  19       1112.07       1086.63        24.57 o                         
   3   1  19        471.08        410.07        13.68 o                         
   5   1  19       2707.77       2672.22        52.54 o                         
   7   1  19       1754.11       1810.05        41.10 o                         
   9   1  19        189.77        235.93        17.04 o                         
  11   1  19        772.70        761.08        34.53 o                         
 -12   2  19        171.67        197.75        17.40 o                         
 -10   2  19       4678.93       4605.85       110.30 o                         
  -8   2  19        361.62        404.76        20.33 o                         
  -6   2  19       6687.44       6941.00       110.03 o                         
  -4   2  19       6109.38       6372.92       101.07 o                         
  -2   2  19        662.27        637.24        16.18 o                         
   0   2  19       1410.72       1312.17        28.32 o                         
   2   2  19        879.43        864.78        17.25 o                         
   4   2  19       1321.25       1174.14        30.78 o                         
   6   2  19       1669.36       1729.53        42.02 o                         
   8   2  19         26.35         48.66         9.98 o                         
  10   2  19         71.79        100.22        15.63 o                         
 -13   3  19         12.63         10.39        14.04 o                         
 -11   3  19        520.17        530.39        23.13 o                         
  -9   3  19        725.46        707.25        26.65 o                         
  -7   3  19        228.83        153.11        11.02 o                         
  -5   3  19        164.03        146.85         9.52 o                         
  -3   3  19        375.51        346.68        12.10 o                         
  -1   3  19        826.68        836.56        17.34 o                         
   1   3  19       1117.92       1056.02        21.33 o                         
   3   3  19       1238.97       1308.90        30.29 o                         
   5   3  19       2173.20       2185.74        47.47 o                         
   7   3  19        928.00        968.71        33.79 o                         
   9   3  19         19.41         58.65        13.54 o                         
 -12   4  19        517.51        528.79        22.62 o                         
 -10   4  19        361.04        354.70        25.24 o                         
  -8   4  19        425.78        575.16        30.17 o                         
  -6   4  19         45.97         33.02         8.79 o                         
  -4   4  19          2.22         20.00         6.24 o                         
  -2   4  19         49.53         76.97         7.48 o                         
   0   4  19        162.22        142.14        11.70 o                         
   2   4  19         30.44         38.88         8.00 o                         
   4   4  19          2.88         31.92        13.08 o                         
   6   4  19        539.43        655.51        23.74 o                         
   8   4  19         65.88        133.93        17.66 o                         
  -9   5  19         23.83         17.50         9.95 o                         
  -7   5  19        238.97        217.25        17.06 o                         
  -5   5  19        278.36        177.61        14.30 o                         
  -3   5  19        241.31        237.03        13.46 o                         
  -1   5  19        510.48        458.80        16.20 o                         
   1   5  19         37.56          5.57        10.35 o                         
   3   5  19        738.86        545.63        26.05 o                         
   5   5  19       1048.78        963.53        35.32 o                         
   7   5  19        521.02        450.68        20.47 o                         
  -8   6  19         18.70         27.00        15.82 o                         
  -6   6  19       1619.97       1584.47        53.28 o                         
  -4   6  19       2852.23       2881.12        77.69 o                         
  -2   6  19         58.40         80.03        11.56 o                         
   0   6  19        365.68        333.22        19.52 o                         
   2   6  19       1954.72       2016.84        59.40 o                         
   4   6  19         81.78         82.78        15.48 o                         
   6   6  19       2463.52       2415.17        81.36 o                         
  -5   7  19         30.02         32.43        13.93 o                         
  -3   7  19         98.77        101.29        15.08 o                         
  -1   7  19          4.09         29.74        10.88 o                         
   1   7  19        890.10       1068.79        49.99 o                         
   3   7  19        418.52        243.42        24.36 o                         
 -12   0  20        126.24        136.94        30.60 o                         
 -10   0  20       1579.52       1632.50        56.54 o                         
  -8   0  20        310.04        309.49        21.91 o                         
  -6   0  20       1105.56       1082.32        30.44 o                         
  -4   0  20       9108.62       9374.11       156.35 o                         
  -2   0  20       1028.74       1043.47        31.83 o                         
   0   0  20        801.78        820.18        25.99 o                         
   2   0  20        538.93        659.53        25.02 o                         
   4   0  20       1096.10       1101.50        34.59 o                         
   6   0  20         86.08        142.98        24.17 o                         
   8   0  20       1566.17       1408.40        70.57 o                         
  10   0  20         48.70        130.92        29.66 o                         
 -13   1  20         26.50         23.96        14.29 o                         
 -11   1  20        691.42        698.94        26.44 o                         
  -9   1  20       1738.07       1797.46        43.56 o                         
  -7   1  20        270.32        243.82        12.25 o                         
  -5   1  20        281.96        259.22        10.40 o                         
  -3   1  20       3487.41       3434.63        52.60 o                         
  -1   1  20        522.59        572.94        15.46 o                         
   1   1  20        587.49        621.92        19.09 o                         
   3   1  20         99.41         95.41         8.13 o                         
   5   1  20         25.49          7.07         9.71 o                         
   7   1  20        281.52        276.93        22.16 o                         
   9   1  20          8.32         23.90        13.56 o                         
 -12   2  20        263.64        294.02        23.86 o                         
 -10   2  20        159.43        153.19        18.70 o                         
  -8   2  20        364.35        355.85        19.22 o                         
  -6   2  20         22.61         24.79         8.80 o                         
  -4   2  20       1428.91       1364.31        28.12 o                         
  -2   2  20       1513.28       1523.23        29.75 o                         
   0   2  20        599.63        561.01        20.70 o                         
   2   2  20         89.53         87.86         6.27 o                         
   4   2  20        294.63        268.01        15.40 o                         
   6   2  20        142.36        138.84        13.12 o                         
   8   2  20        212.17        194.18        14.47 o                         
 -11   3  20         26.16         36.02        11.04 o                         
  -9   3  20       1761.53       1859.34        48.04 o                         
  -7   3  20       1075.74       1028.45        28.62 o                         
  -5   3  20        126.15        119.54         9.33 o                         
  -3   3  20       1349.15       1289.94        27.75 o                         
  -1   3  20         20.24         38.11         9.29 o                         
   1   3  20          2.38         20.04        13.18 o                         
   3   3  20        211.73        293.52        16.19 o                         
   5   3  20        965.34        942.25        49.14 o                         
   7   3  20          9.98         20.19        17.54 o                         
   9   3  20         37.02         89.58        15.46 o                         
 -10   4  20        162.80        175.99        16.27 o                         
  -8   4  20         19.71         14.62        12.44 o                         
  -6   4  20        346.07        360.14        17.03 o                         
  -4   4  20       2626.74       2546.44        52.69 o                         
  -2   4  20        312.36        360.74        13.40 o                         
   0   4  20       1198.10       1076.98        27.51 o                         
   2   4  20        576.35        483.46        21.83 o                         
   4   4  20        458.60        528.06        19.83 o                         
   6   4  20       1521.79       1440.86        41.47 o                         
   8   4  20       1160.66       1272.51        42.67 o                         
  -9   5  20       1767.01       1751.32        58.27 o                         
  -7   5  20         77.12         74.60        15.68 o                         
  -5   5  20        429.66        330.46        17.99 o                         
  -3   5  20       5301.66       5552.77       128.59 o                         
  -1   5  20        203.08        197.80        12.01 o                         
   1   5  20        618.81        642.21        24.60 o                         
   3   5  20         42.30         30.60        14.51 o                         
   5   5  20         12.22         17.56        13.19 o                         
  -6   6  20        109.87        130.87        21.17 o                         
  -4   6  20        476.10        655.10        25.97 o                         
  -2   6  20        316.74        426.90        23.63 o                         
   0   6  20          4.89          7.27        12.06 o                         
   2   6  20        839.84        906.19        38.94 o                         
   4   6  20        254.27        207.74        21.08 o                         
  -3   7  20        219.06        208.68        19.54 o                         
  -1   7  20          4.94         68.52        23.85 o                         
 -11   1  21       1466.20       1428.73        50.35 o                         
  -9   1  21        332.18        427.88        17.97 o                         
  -7   1  21          2.59         17.84        10.23 o                         
  -5   1  21         13.51         24.47         7.98 o                         
  -3   1  21       2549.76       2449.04        46.03 o                         
  -1   1  21        234.18        228.47        13.08 o                         
   1   1  21       2377.36       2435.65        57.48 o                         
   3   1  21       3257.72       3289.55        69.13 o                         
   5   1  21        746.98        640.10        24.54 o                         
   7   1  21        568.14        581.58        27.82 o                         
   9   1  21        899.11        917.84        45.20 o                         
 -10   2  21       1594.89       1661.95        45.35 o                         
  -8   2  21        509.87        458.96        19.54 o                         
  -6   2  21        512.83        491.63        20.40 o                         
  -4   2  21        670.96        662.62        16.47 o                         
  -2   2  21        298.49        322.76        11.01 o                         
   0   2  21        422.79        338.27        16.85 o                         
   2   2  21        272.17        272.53        13.44 o                         
   4   2  21        162.59        138.74        10.96 o                         
   6   2  21          0.95         20.80        16.38 o                         
   8   2  21        852.42        813.42        35.70 o                         
 -11   3  21          6.67         11.42        12.79 o                         
  -9   3  21        478.54        421.79        22.13 o                         
  -7   3  21         27.55         33.75        12.09 o                         
  -5   3  21         55.39         58.97        11.79 o                         
  -3   3  21       2786.36       2699.88        56.23 o                         
  -1   3  21        508.50        541.57        22.02 o                         
   1   3  21       2120.55       2191.52        47.69 o                         
   3   3  21       2534.27       2673.97        65.15 o                         
   5   3  21        130.85        100.13        13.51 o                         
   7   3  21       1045.67       1067.96        37.81 o                         
 -10   4  21         75.21         45.40        18.97 o                         
  -8   4  21       1193.16       1254.85        56.45 o                         
  -6   4  21        452.75        475.03        20.71 o                         
  -4   4  21         37.98         41.09        10.75 o                         
  -2   4  21        344.37        343.95        15.45 o                         
   0   4  21        123.85        152.07        11.90 o                         
   2   4  21        121.17        144.47        14.23 o                         
   4   4  21         82.70         42.88        10.56 o                         
   6   4  21        351.48        389.20        18.52 o                         
  -7   5  21        126.09        153.50        28.95 o                         
  -5   5  21        301.55        374.38        33.67 o                         
  -3   5  21        453.38        392.21        18.60 o                         
  -1   5  21         60.97         42.75        10.65 o                         
   1   5  21       1015.04       1085.22        41.40 o                         
   3   5  21        483.63        466.99        25.61 o                         
   5   5  21         34.13         60.46        13.06 o                         
  -4   6  21        218.88        206.72        22.35 o                         
  -2   6  21         97.70         78.03        18.01 o                         
   0   6  21        585.02        553.29        22.43 o                         
   2   6  21         68.32        100.60        15.60 o                         
 -10   0  22        557.58        536.80        40.69 o                         
  -8   0  22       1096.78       1086.52        53.76 o                         
  -6   0  22        112.61        140.76        19.51 o                         
  -4   0  22       3138.62       3158.00        89.63 o                         
  -2   0  22       1097.63       1232.57        39.22 o                         
   0   0  22       1521.13       1728.95        80.62 o                         
   2   0  22         55.10        108.98        18.74 o                         
   4   0  22       5001.37       5271.77       215.57 o                         
   6   0  22         52.18         27.52        20.81 o                         
   8   0  22         35.50        112.39        28.38 o                         
 -11   1  22        141.85        121.79        15.63 o                         
  -9   1  22        116.30         63.67        13.72 o                         
  -7   1  22        708.82        677.80        30.05 o                         
  -5   1  22       1569.70       1560.41        47.86 o                         
  -3   1  22        874.02        860.00        23.89 o                         
  -1   1  22        515.94        482.90        18.60 o                         
   1   1  22        162.17        151.15         9.02 o                         
   3   1  22        987.16        992.85        31.76 o                         
   5   1  22         21.85         41.00         9.43 o                         
   7   1  22        849.37        807.73        43.02 o                         
 -10   2  22        110.07         70.51        13.05 o                         
  -8   2  22        304.01        283.42        19.00 o                         
  -6   2  22        301.22        275.56        14.12 o                         
  -4   2  22         36.19         46.02         9.67 o                         
  -2   2  22        334.49        371.48        20.34 o                         
   0   2  22         66.73         67.55         9.71 o                         
   2   2  22        688.64        757.23        22.19 o                         
   4   2  22         40.42         69.75        10.66 o                         
   6   2  22        123.72        191.91        22.56 o                         
  -9   3  22        598.05        550.22        24.14 o                         
  -7   3  22         20.80         13.43        14.42 o                         
  -5   3  22        616.51        702.44        22.74 o                         
  -3   3  22        144.78        127.86         9.77 o                         
  -1   3  22        160.20        178.11        10.91 o                         
   1   3  22         41.18         11.93        12.89 o                         
   3   3  22        980.86        950.25        36.35 o                         
   5   3  22          0.85        -11.06        13.30 o                         
  -8   4  22       1217.94       1118.49        40.82 o                         
  -6   4  22        833.30        808.23        31.37 o                         
  -4   4  22        871.43        867.93        34.52 o                         
  -2   4  22       1401.13       1493.34        40.92 o                         
   0   4  22        402.35        494.64        20.86 o                         
   2   4  22        243.58        258.66        16.18 o                         
   4   4  22       2977.01       3144.12       102.96 o                         
  -5   5  22          9.09         55.38        19.44 o                         
  -3   5  22        302.93        319.16        25.13 o                         
  -1   5  22         12.70         -2.10        17.93 o                         
   1   5  22          9.98         35.17        13.75 o                         
   3   5  22        537.70        492.90        32.73 o                         
  -9   1  23        205.63        242.26        16.54 o                         
  -7   1  23       1650.37       1623.18        48.80 o                         
  -5   1  23       2299.66       2370.46        65.36 o                         
  -3   1  23       3441.23       3430.11        72.01 o                         
  -1   1  23          7.66          3.12         8.08 o                         
   1   1  23          0.06         67.38        21.85 o                         
   3   1  23         53.68         77.09        11.06 o                         
   5   1  23        508.12        508.48        31.20 o                         
  -8   2  23        900.49        946.30        37.76 o                         
  -6   2  23       1874.34       1814.51        47.94 o                         
  -4   2  23       1533.06       1597.85        44.65 o                         
  -2   2  23       2764.20       2902.34        63.33 o                         
   0   2  23         11.99         39.41        10.13 o                         
   2   2  23         72.94         81.95        11.55 o                         
   4   2  23       1558.73       1476.99        49.29 o                         
  -7   3  23       1722.27       1724.51        55.28 o                         
  -5   3  23       1206.38       1285.58        38.20 o                         
  -3   3  23        883.64        822.71        23.37 o                         
  -1   3  23       2710.82       2782.56        64.66 o                         
   1   3  23         76.68         65.36        10.57 o                         
   3   3  23        139.11        159.30        17.27 o                         
  -6   4  23        194.78        175.91        21.91 o                         
  -4   4  23        493.43        477.95        26.54 o                         
  -2   4  23         66.07         83.93        10.63 o                         
   0   4  23        388.03        391.33        19.10 o                         
   2   4  23        102.19        123.27        17.58 o                         
  -3   5  23        177.21        132.06        16.71 o                         
  -1   5  23        327.04        264.43        18.55 o                         
  -8   0  24         83.92         99.37        20.46 o                         
  -6   0  24        404.96        394.46        27.06 o                         
  -4   0  24       4314.35       4288.27       139.41 o                         
  -2   0  24       1147.24       1167.62        42.53 o                         
   0   0  24        132.77        158.70        22.57 o                         
   2   0  24         59.54         76.49        20.14 o                         
   4   0  24          2.11         23.10        26.38 o                         
  -7   1  24         10.68         42.51        14.48 o                         
  -5   1  24       1247.23       1341.66        39.83 o                         
  -3   1  24        645.07        773.90        24.85 o                         
  -1   1  24       1866.37       1793.12        56.19 o                         
   1   1  24       2763.94       2922.42        77.65 o                         
   3   1  24        642.53        571.64        33.18 o                         
  -6   2  24         75.90         73.77        12.39 o                         
  -4   2  24        690.93        617.48        40.71 o                         
  -2   2  24        119.56         81.59        12.85 o                         
   0   2  24          1.65         26.93         9.19 o                         
   2   2  24         28.11         96.54        22.65 o                         
   4   2  24          0.24         16.07        16.34 o                         
  -5   3  24        590.61        647.87        28.74 o                         
  -3   3  24          0.32          5.91        10.42 o                         
  -1   3  24        835.18        755.54        25.59 o                         
   1   3  24         50.50         27.33         9.92 o                         
  -2   4  24        367.54        358.57        20.84 o                         
  -5   1  25         17.94         60.01        22.86 o                         
  -3   1  25        646.82        641.71        21.37 o                         
  -1   1  25        264.24        209.11        19.83 o                         
   1   1  25        186.05        214.33        19.95 o                         
  -4   2  25          1.72          2.56        10.78 o                         
  -2   2  25          6.67          2.75        11.41 o                         
   0   2  25        379.78        396.53        23.16 o                         
                                                                                
