# Supplementary material for: Buthalital and methitural – 5,5-substituted derivatives of 2-thio­barbituric acid forming the same type of hydrogen-bonded chain
Source: Acta Crystallogr E Crystallogr Commun. 2017 Nov 21;73(Pt 12):1908–12. doi: 10.1107/S205698901701653X (PMC5730250; doi:10.1107/S205698901701653X)
Supplement: Supplementary file 4 [file e-73-01908-Isup4.cml]

<?xml version="1.0" encoding="UTF-8"?>
<cml convention="cmlDict:cmllite" xmlns="http://www.xml-cml.org/schema" xmlns:cmlDict="http://www.xml-cml.org/dictionary/cml/" xmlns:nameDict="http://www.xml-cml.org/dictionary/cml/name/">
  <molecule id="m1">
    <name dictRef="nameDict:unknown">5-(2-Methylpropyl)-5-(prop-2-en-1-yl)-2-sulfanylidene-1,3-diazinane-4,6-dione</name>
    <atomArray>
      <atom id="a1" elementType="C">
        <label value="1" dictRef="cmlDict:locant"/>
        <label value="C" dictRef="cmlDict:locant"/>
      </atom>
      <atom id="a19" elementType="H"/>
      <atom id="a20" elementType="H"/>
      <atom id="a21" elementType="H"/>
      <atom id="a2" elementType="C">
        <label value="1" dictRef="cmlDict:locant"/>
      </atom>
      <atom id="a3" elementType="C">
        <label value="2" dictRef="cmlDict:locant"/>
      </atom>
      <atom id="a4" elementType="C">
        <label value="3" dictRef="cmlDict:locant"/>
      </atom>
      <atom id="a22" elementType="H"/>
      <atom id="a23" elementType="H"/>
      <atom id="a24" elementType="H"/>
      <atom id="a25" elementType="H"/>
      <atom id="a26" elementType="H"/>
      <atom id="a27" elementType="H"/>
      <atom id="a5" elementType="C">
        <label value="1" dictRef="cmlDict:locant"/>
      </atom>
      <atom id="a6" elementType="C">
        <label value="2" dictRef="cmlDict:locant"/>
      </atom>
      <atom id="a7" elementType="C">
        <label value="3" dictRef="cmlDict:locant"/>
      </atom>
      <atom id="a28" elementType="H"/>
      <atom id="a29" elementType="H"/>
      <atom id="a30" elementType="H"/>
      <atom id="a31" elementType="H"/>
      <atom id="a32" elementType="H"/>
      <atom id="a8" elementType="S" hydrogenCount="0">
        <label value="1" dictRef="cmlDict:locant"/>
        <label value="S" dictRef="cmlDict:locant"/>
      </atom>
      <atom id="a9" elementType="N">
        <label value="1" dictRef="cmlDict:locant"/>
        <label value="N" dictRef="cmlDict:locant"/>
      </atom>
      <atom id="a10" elementType="C" hydrogenCount="0">
        <label value="2" dictRef="cmlDict:locant"/>
      </atom>
      <atom id="a11" elementType="N">
        <label value="3" dictRef="cmlDict:locant"/>
        <label value="N'" dictRef="cmlDict:locant"/>
      </atom>
      <atom id="a12" elementType="C" hydrogenCount="0">
        <label value="4" dictRef="cmlDict:locant"/>
      </atom>
      <atom id="a13" elementType="C" hydrogenCount="0">
        <label value="5" dictRef="cmlDict:locant"/>
      </atom>
      <atom id="a14" elementType="C" hydrogenCount="0">
        <label value="6" dictRef="cmlDict:locant"/>
      </atom>
      <atom id="a16" elementType="O" hydrogenCount="0">
        <label value="O" dictRef="cmlDict:locant"/>
      </atom>
      <atom id="a18" elementType="O" hydrogenCount="0">
        <label value="O'" dictRef="cmlDict:locant"/>
      </atom>
      <atom id="a33" elementType="H"/>
      <atom id="a34" elementType="H"/>
    </atomArray>
    <bondArray>
      <bond id="a1_a19" atomRefs2="a1 a19" order="S"/>
      <bond id="a1_a20" atomRefs2="a1 a20" order="S"/>
      <bond id="a1_a21" atomRefs2="a1 a21" order="S"/>
      <bond id="a2_a3" atomRefs2="a2 a3" order="S"/>
      <bond id="a3_a4" atomRefs2="a3 a4" order="S"/>
      <bond id="a2_a22" atomRefs2="a2 a22" order="S"/>
      <bond id="a2_a23" atomRefs2="a2 a23" order="S"/>
      <bond id="a3_a24" atomRefs2="a3 a24" order="S"/>
      <bond id="a4_a25" atomRefs2="a4 a25" order="S"/>
      <bond id="a4_a26" atomRefs2="a4 a26" order="S"/>
      <bond id="a4_a27" atomRefs2="a4 a27" order="S"/>
      <bond id="a1_a3" atomRefs2="a1 a3" order="S"/>
      <bond id="a5_a6" atomRefs2="a5 a6" order="S"/>
      <bond id="a6_a7" atomRefs2="a6 a7" order="D"/>
      <bond id="a5_a28" atomRefs2="a5 a28" order="S"/>
      <bond id="a5_a29" atomRefs2="a5 a29" order="S"/>
      <bond id="a6_a30" atomRefs2="a6 a30" order="S"/>
      <bond id="a7_a31" atomRefs2="a7 a31" order="S"/>
      <bond id="a7_a32" atomRefs2="a7 a32" order="S"/>
      <bond id="a9_a10" atomRefs2="a9 a10" order="S"/>
      <bond id="a10_a11" atomRefs2="a10 a11" order="S"/>
      <bond id="a11_a12" atomRefs2="a11 a12" order="S"/>
      <bond id="a12_a13" atomRefs2="a12 a13" order="S"/>
      <bond id="a13_a14" atomRefs2="a13 a14" order="S"/>
      <bond id="a9_a14" atomRefs2="a9 a14" order="S"/>
      <bond id="a12_a16" atomRefs2="a12 a16" order="D"/>
      <bond id="a14_a18" atomRefs2="a14 a18" order="D"/>
      <bond id="a9_a33" atomRefs2="a9 a33" order="S"/>
      <bond id="a11_a34" atomRefs2="a11 a34" order="S"/>
      <bond id="a8_a10" atomRefs2="a8 a10" order="D"/>
      <bond id="a5_a13" atomRefs2="a5 a13" order="S"/>
      <bond id="a2_a13" atomRefs2="a2 a13" order="S"/>
    </bondArray>
  </molecule>
</cml>
